# Supplementary material for: Differences in genome-wide gene expression response in peripheral blood mononuclear cells between young and old men upon caloric restriction
Source: Genes Nutr. 2016 May 6;11:13. doi: 10.1186/s12263-016-0528-0 (PMC4968441; doi:10.1186/s12263-016-0528-0)
Supplement: Additional file 3: — Gene expression file with expression analysis (A) baseline, (B) response to intervention in old men compared to response to intervention in young men, and (C) genes in old towards a young expression profile. (ZIP 4761 kb) [file 12263_2016_528_MOESM3_ESM.zip]

Archive with 3 entries (3 files):
- Supplemental data 3/Genes&Nutrition_R2_Supplemental_data_2A_Gene_expression_analysis_Figure_2A_Baseline_OldvsYoung[1].xlsx
- Supplemental data 3/Genes&Nutrition_R2_Supplemental_data_2B_Gene_expression_analysis_Figure_2B_Response_OldvsYoung[1].xlsx
- Supplemental data 3/Genes&Nutrition_R2_Supplemental_data_2C_Gene_expression_analysis_Figure_4&5_Response_Old[1].xlsx
