# Supplementary material for: Differences in genome-wide gene expression response in peripheral blood mononuclear cells between young and old men upon caloric restriction
Source: Genes Nutr. 2016 May 6;11:13. doi: 10.1186/s12263-016-0528-0 (PMC4968441; doi:10.1186/s12263-016-0528-0)
Supplement: Additional file 3: — Gene expression file with expression analysis (A) baseline, (B) response to intervention in old men compared to response to intervention in young men, and (C) genes in old towards a young expression profile. (ZIP 4761 kb) [file 12263_2016_528_MOESM3_ESM.zip › Supplemental data 3/Genes&Nutrition_R2_Supplemental_data_2A_Gene_expression_analysis_Figure_2A_Baseline_OldvsYoung[1].xlsx]

## Sheet: Baseline
	gene name	RMA - affy (unlogged scale): A143_07_NUGO_009_T0.CEL (t0w_Young; p009)	RMA - affy (unlogged scale): A143_08_NUGO_009_T2.CEL (t3w_Young; p009)	RMA - affy (unlogged scale): A143_17_NUGO_019_T0.CEL (t0w_Young; p019)	RMA - affy (unlogged scale): A143_18_NUGO_019_T2.CEL (t3w_Young; p019)	RMA - affy (unlogged scale): A143_19_NUGO_020_T0.CEL (t0w_Young; p020)	RMA - affy (unlogged scale): A143_20_NUGO_020_T2.CEL (t3w_Young; p020)	RMA - affy (unlogged scale): A143_25_NUGO_029_T0.CEL (t0w_Young; p029)	RMA - affy (unlogged scale): A143_26_NUGO_029_T2.CEL (t3w_Young; p029)	RMA - affy (unlogged scale): A143_29_NUGO_031_T0.CEL (t0w_Young; p031)	RMA - affy (unlogged scale): A143_30_NUGO_031_T2.CEL (t3w_Young; p031)	RMA - affy (unlogged scale): A143_31_NUGO_033_T0.CEL (t0w_Young; p033)	RMA - affy (unlogged scale): A143_32_NUGO_033_T2.CEL (t3w_Young; p033)	RMA - affy (unlogged scale): A143_33_NUGO_038_T0.CEL (t0w_Young; p038)	RMA - affy (unlogged scale): A143_34_NUGO_038_T2.CEL (t3w_Young; p038)	RMA - affy (unlogged scale): A143_35_NUGO_039_T0.CEL (t0w_Young; p039)	RMA - affy (unlogged scale): A143_36_NUGO_039_T2.CEL (t3w_Young; p039)	RMA - affy (unlogged scale): A143_41_NUGO_048_T0.CEL (t0w_Young; p048)	RMA - affy (unlogged scale): A143_42_NUGO_048_T2.CEL (t3w_Young; p048)	RMA - affy (unlogged scale): A143_43A_NUGO_053_T0.CEL (t0w_Young; p053)	RMA - affy (unlogged scale): A143_44A_NUGO_053_T2.CEL (t3w_Young; p053)	RMA - affy (unlogged scale): A143_01_NUGO_001_T0.CEL (t0w_Old; p001)	RMA - affy (unlogged scale): A143_02_NUGO_001_T2.CEL (t3w_Old; p001)	RMA - affy (unlogged scale): A143_09_NUGO_014_T0.CEL (t0w_Old; p014)	RMA - affy (unlogged scale): A143_10_NUGO_014_T2.CEL (t3w_Old; p014)	RMA - affy (unlogged scale): A143_11_NUGO_016_T0.CEL (t0w_Old; p016)	RMA - affy (unlogged scale): A143_12_NUGO_016_T2.CEL (t3w_Old; p016)	RMA - affy (unlogged scale): A143_13_NUGO_017_T0.CEL (t0w_Old; p017)	RMA - affy (unlogged scale): A143_14_NUGO_017_T2.CEL (t3w_Old; p017)	RMA - affy (unlogged scale): A143_15_NUGO_018_T0.CEL (t0w_Old; p018)	RMA - affy (unlogged scale): A143_16_NUGO_018_T2.CEL (t3w_Old; p018)	RMA - affy (unlogged scale): A143_23_NUGO_024_T0.CEL (t0w_Old; p024)	RMA - affy (unlogged scale): A143_24_NUGO_024_T2.CEL (t3w_Old; p024)	RMA - affy (unlogged scale): A143_27_NUGO_030_T0.CEL (t0w_Old; p030)	RMA - affy (unlogged scale): A143_28_NUGO_030_T2.CEL (t3w_Old; p030)	RMA - affy (unlogged scale): A143_37_NUGO_044_T0.CEL (t0w_Old; p044)	RMA - affy (unlogged scale): A143_38_NUGO_044_T2.CEL (t3w_Old; p044)	RMA - affy (unlogged scale): A143_39_NUGO_045_T0.CEL (t0w_Old; p045)	RMA - affy (unlogged scale): A143_40_NUGO_045_T2.CEL (t3w_Old; p045)	Log 2(t0w_Young; p009)	Log 2 (t0w_Young; p019)	Log 2 (t0w_Young; p020)	Log 2 (t0w_Young; p029)	Log 2 (t0w_Young; p031)	Log 2 (t0w_Young; p033)	Log 2 (t0w_Young; p038)	Log 2 (t0w_Young; p039)	Log 2 (t0w_Young; p048)	Log 2 (t0w_Young; p053)
355_at	FAS	22.9391	21.5585	24.0091	22.4423	31.3972	20.9094	35.271	38.6121	25.5113	25.6914	28.5394	22.0183	28.3638	23.2482	41.0445	29.6644	16.9472	23.4328	21.9931	27.6691	34.8482	44.8545	35.9073	40.9617	33.2315	33.3158	35.1432	43.7753	46.0175	49.2792	40.0805	36.1779	39.0697	41.6757	31.6393	34.7397	42.7033	39.0766	4.51974	4.58551	4.97256	5.14041	4.67307	4.83488	4.82598	5.35912	4.08297	4.45898
118932_at	ANKRD22	4.59183	5.25338	6.71837	4.62706	4.3933	4.69993	5.52261	7.45433	4.7997	4.35877	5.15557	4.5324	5.98592	5.84466	6.17903	5.90697	4.55375	6.00249	5.57069	4.84609	7.91331	8.20271	10.0246	9.16672	6.32063	5.66385	10.0861	5.16773	7.98758	7.01098	5.15314	6.00285	5.08232	4.40541	9.46339	7.82382	9.22056	7.23233	2.19907	2.74811	2.13531	2.46535	2.26294	2.36613	2.58157	2.62738	2.18706	2.47786
4957_at	ODF2	24.9844	24.6753	24.1503	25.6532	16.5768	21.5764	25.8827	21.3187	16.5773	21.9744	21.6744	19.0161	13.4044	16.5139	21.4199	20.4462	25.2845	18.7948	22.7128	19.8063	19.4225	21.6083	15.467	22.5728	17.9048	25.3221	20.3958	25.8854	12.6756	17.5975	18.0416	23.0654	15.6427	18.7682	18.5621	20.459	20.1532	25.4459	4.64296	4.59397	4.05109	4.69391	4.05114	4.43792	3.74464	4.42088	4.66018	4.50544
83998_at	REG4	7.40159	9.85266	5.6746	6.02178	11.9626	10.1257	6.97323	9.83174	4.96406	5.66254	6.28628	5.3071	13.7508	8.35295	6.28628	9.41168	6.84414	8.31973	5.96949	7.41347	5.30069	4.85096	6.0187	5.81136	4.67618	3.59829	4.6236	4.70776	3.69064	3.83209	4.95398	5.18751	4.62966	3.5514	5.98445	5.59708	3.84252	5.06403	2.88784	2.50452	3.58046	2.80183	2.31152	2.65221	3.78144	2.65221	2.77487	2.57761
79369_at	B3GNT4	9.02366	10.2832	10.4388	9.0363	8.59787	9.24783	11.3409	10.0431	10.5247	10.7311	10.4543	8.4879	11.047	9.25675	9.44753	9.86547	10.8378	10.5321	10.7281	9.72167	8.95205	7.83157	9.30325	10.1877	7.44139	8.67186	9.7477	9.38195	8.22738	8.70697	8.92328	10.2126	8.12799	9.99032	9.12736	9.54038	9.11353	8.8076	3.17371	3.38389	3.10398	3.50346	3.39571	3.38603	3.46558	3.23994	3.43801	3.42333
79782_at	LRRC31	4.5005	4.63104	5.21903	4.66462	3.58992	5.47721	4.99914	5.19719	4.36582	4.06311	4.33719	4.53269	4.84421	4.9266	4.74235	5.57268	4.58345	4.42392	5.02258	4.71895	3.42456	4.00898	5.42296	3.53516	5.98883	3.91017	5.07483	3.99316	5.86021	4.60143	5.60747	3.68275	5.52364	3.92892	5.53438	4.40782	5.40093	4.90695	2.17009	2.38378	1.84395	2.32168	2.12625	2.11676	2.27626	2.2456	2.19644	2.32843
7048_at	TGFBR2	367.788	413.533	352.847	391.482	464.728	513.449	377.868	352.7	396.607	401.045	379.524	406.137	386.911	343.292	382.411	431.751	496.038	435.993	407.85	391.026	313.637	348.541	318.625	341.41	315.093	326.426	288.676	292.818	343.988	372.269	388.962	339.417	326.2	347.071	361.201	380.607	367.506	384.324	8.52273	8.4629	8.86024	8.56174	8.63157	8.56805	8.59586	8.57898	8.95431	8.67189
200315_at	APOBEC3A	167.345	161.249	360.144	177.275	209.279	173.897	108.728	242.351	257.337	155.744	221.988	175.455	236.958	192.264	309.54	156.048	142.102	166.876	303.049	235.116	297.978	257.01	326.672	290.35	441.016	366.777	462.514	390.507	301.762	301.024	277.333	458.521	248.244	230.818	388.806	339.907	302.745	333.23	7.38668	8.49243	7.70928	6.76459	8.00752	7.79434	7.88849	8.27398	7.15079	8.24341
91614_at	DEPDC7	4.56271	4.15378	5.2055	5.65195	7.32471	5.80384	3.72347	3.66607	4.38157	4.52305	5.09723	5.65574	5.03289	4.19033	3.72741	4.89342	4.48175	5.08435	3.75917	3.85512	4.19651	4.61945	3.23658	3.28861	2.98579	3.65927	3.14755	3.67083	3.42663	3.97397	4.73677	3.74662	4.25076	3.50237	2.88375	4.18882	3.18229	3.26855	2.18989	2.38004	2.87277	1.89665	2.13145	2.34971	2.33139	1.89817	2.16406	1.91041
6691_at	SPINK2	24.7929	19.1675	21.4999	36.956	21.6581	19.9906	20.704	20.6999	16.2918	17.2745	22.1487	22.1364	22.15	13.9502	14.2197	24.0052	15.7895	16.4498	10.4434	12.5578	8.88058	12.8249	11.7034	10.4405	6.5744	10.6277	8.92903	9.73651	14.5359	11.6527	22.8003	8.38214	14.2533	16.924	12.6222	11.2636	10.3617	8.77301	4.63185	4.42626	4.43684	4.37184	4.02608	4.46915	4.46924	3.82982	3.98089	3.38452
10575_at	CCT4	547.122	501.41	518.644	549.785	527.488	509.374	556.354	545.083	535.22	574.399	511.73	504.969	540.309	454.115	549.928	527.73	543.439	523.504	532.512	551.199	463.303	504.651	477.606	463.997	485.333	486.896	454.72	490.165	468.876	499.21	537.842	500.22	447.951	529.47	506.168	491.256	517.722	525.533	9.09572	9.0186	9.04299	9.11986	9.06399	8.99924	9.07764	9.1031	9.08597	9.05667
100130100_at	LOC100130100	47.6078	66.1649	53.3411	43.3767	29.16	29.9868	123.642	54.9195	34.205	47.3805	51.6482	42.3007	40.6413	83.0252	39.1816	43.2785	40.4033	50.2744	98.5002	61.0083	40.9254	40.42	36.1278	27.0153	31.1713	32.4086	29.3237	26.3079	33.3593	30.0492	31.7718	34.0115	36.1762	43.2544	18.1817	27.822	25.2327	24.4239	5.57312	5.73718	4.86592	6.95002	5.09614	5.69065	5.34487	5.2921	5.3364	6.62205
92370_at	ACPL2	93.2949	94.5203	58.8247	77.7773	105.64	126.525	94.139	91.1014	75.5527	82.693	126.399	140.491	114.713	107.787	75.0191	95.9948	124.306	105.08	117.712	118.815	60.1317	62.4026	68.1413	67.7021	69.4841	70.435	52.1878	53.9831	73.7457	71.7674	96.5141	87.433	70.6204	68.5455	86.9679	84.5829	62.6868	74.0071	6.54373	5.87835	6.72301	6.55672	6.23941	6.98184	6.84189	6.22919	6.95775	6.87911
585_at	BBS4	15.3171	15.692	13.4848	15.5577	18.7356	16.3263	17.9596	12.1082	15.3722	18.3948	15.6427	15.1788	15.8665	15.2623	14.4801	15.2232	15.4619	14.0013	16.1708	17.4525	13.4366	18.3587	16.9645	19.5709	11.3961	15.4653	12.7723	14.7685	16.1473	18.8003	15.2556	15.3348	16.317	18.2695	14.238	20.633	11.0212	18.315	3.93707	3.75326	4.22771	4.16669	3.94225	3.96742	3.98791	3.856	3.95065	4.01532
2810_at	SFN	6.72531	7.60898	8.82123	7.37301	8.28194	6.07648	8.06746	8.84864	7.26487	6.44334	7.2604	7.22989	7.27673	7.59747	7.32941	6.80629	6.75262	6.77518	6.67553	7.41429	8.73299	7.97046	8.24993	6.93676	8.46277	7.29681	10.5778	8.3486	8.47179	7.83211	7.37301	6.87473	7.46774	6.3336	8.29279	5.3665	7.36281	5.9165	2.7496	3.14098	3.04997	3.01211	2.86094	2.86005	2.86329	2.8737	2.75545	2.73888
10158_at	PDZK1IP1	20.781	47.8012	54.6125	54.1802	32.5354	17.557	12.4881	9.61355	16.6563	18.8687	13.6815	21.2875	10.797	9.70414	51.4952	33.6716	27.8599	23.1531	56.3777	42.7179	93.1029	56.2304	76.1325	61.0594	78.7588	156.441	43.3185	55.2078	43.5093	31.9925	55.7753	36.8465	54.6758	50.1852	41.6781	29.7525	43.6988	40.2154	4.3772	5.77116	5.02394	3.64248	4.05799	3.77416	3.43255	5.68637	4.80012	5.81705
54674_at	LRRN3	61.9051	136.507	93.2744	153.971	234.598	212.774	76.4412	81.9616	115.54	159.763	136.02	162.417	132.251	80.4257	73.6543	154.271	156.682	150.266	53.2441	68.9022	15.1526	29.3195	41.0238	44.6195	22.2651	27.6611	31.4684	37.6458	39.438	22.2879	92.4089	30.963	45.8141	42.1084	108.275	100.339	117.294	98.5486	5.95199	6.54341	7.87405	6.25628	6.85225	7.08768	7.04713	6.2027	7.29169	5.73455
5360_at	PLTP	9.07578	12.2707	8.05238	8.11572	10.4407	8.52728	9.88479	10.0806	9.29171	9.05474	9.06933	8.05093	9.47627	9.05505	10.6628	11.5943	9.88479	9.69104	8.82767	8.0617	10.6665	9.36258	14.3495	9.47038	9.60288	9.87784	9.82312	9.13955	10.5632	8.94917	10.2522	9.70106	12.8901	9.66074	11.7823	8.8174	13.7906	10.2785	3.18202	3.00942	3.38414	3.30521	3.21594	3.181	3.24432	3.41451	3.30521	3.14203
2531_at	KDSR	76.0234	85.4583	106.63	110.014	93.3165	85.1984	78.019	79.8774	91.3581	92.4029	66.8037	77.1195	85.5868	79.9386	100.397	91.7408	71.6878	75.3954	96.4389	82.4589	66.0928	81.5867	72.776	87.1065	60.7502	82.4178	64.5407	67.0597	81.1607	98.6315	82.9864	112.289	90.2238	82.9544	77.9554	80.1308	66.2982	86.1388	6.24837	6.73646	6.54406	6.28575	6.51346	6.06186	6.41932	6.64957	6.16366	6.59154
81618_at	ITM2C	108.62	100.669	70.3679	75.4608	70.3679	68.2877	139.848	87.0759	70.439	83.7651	87.3826	88.2379	74.3679	133.542	67.5087	73.1313	83.8754	83.2357	97.1018	78.9963	87.7171	73.9924	58.066	54.4673	55.7658	59.9878	48.7159	41.2928	61.9135	51.6398	64.2505	54.8891	72.5903	77.318	60.1373	68.6442	58.3308	61.4213	6.76314	6.13684	6.13684	7.12771	6.1383	6.44927	6.21661	6.077	6.39018	6.60143
2091_at	FBL	665.257	664.085	610.658	853.103	726.027	752.934	685.937	631.971	683.441	781.213	610.151	670.528	650.52	506.166	656.363	751.722	802.115	664.581	631.684	672.842	482.002	623.876	604.08	677.014	497.099	547.698	518.156	590.535	465.009	608.881	654.21	556.383	594.983	615.64	661.3	644.433	605.783	642.606	9.37777	9.25422	9.50388	9.42193	9.41667	9.25302	9.34545	9.35835	9.64767	9.30306
2317_at	FLNB	49.7668	55.9616	58.5165	71.7382	49.1104	68.01	53.1212	46.6893	45.5483	55.065	47.464	61.3621	39.6965	46.0581	41.2774	71.0668	75.8561	59.4727	54.1025	47.5931	44.3242	44.5283	33.4088	37.6898	40.2629	43.8394	32.8517	32.1987	44.1161	31.6837	41.5585	42.025	33.9967	44.9451	43.8222	54.81	40.8786	46.7861	5.63711	5.87077	5.61796	5.73122	5.50932	5.56876	5.31094	5.36728	6.24519	5.75762
28903_at	IGKV1D-12	95.5815	75.7734	96.5695	69.9519	64.1574	36.0371	446.72	140.708	87.9081	75.3938	69.5375	77.4881	70.0223	105.435	76.9912	84.2674	78.6398	86.0026	130.89	79.3102	75.0873	76.2385	42.3939	58.7018	51.6371	46.2025	69.1202	60.3196	68.5017	57.0333	59.881	61.0439	61.0589	61.3895	44.4742	48.8794	52.864	40.2214	6.57866	6.5935	6.00354	8.80323	6.45792	6.11972	6.12974	6.26662	6.29719	7.03221
27065_at	NSG1	20.383	19.2793	15.2098	16.9344	15.5948	18.7606	18.7453	16.9294	22.9995	27.9734	26.5923	30.1915	28.1662	16.123	20.1917	16.7788	15.2065	15.3738	10.8124	16.3503	14.2179	26.281	12.2228	13.6437	13.4808	12.919	10.9473	14.4437	15.2713	13.2507	14.3146	14.7718	13.3564	19.4218	13.7397	13.5561	10.3561	10.1573	4.34929	3.92693	3.963	4.22846	4.52353	4.73294	4.8159	4.33569	3.92662	3.43461
57820_at	CCNB1IP1	107.126	114.225	114.019	131.19	135.576	114.99	130.979	102.546	129.979	123.95	91.2339	113.172	157.098	98.1472	115.355	125.32	133.952	117.043	107.712	134.914	99.9268	114.883	87.2043	109.974	86.44	95.797	90.1814	88.3563	92.3613	102.663	115.745	100.204	109.905	128.181	111.241	101.696	113.597	105.772	6.74316	6.83313	7.08296	7.03319	7.02213	6.5115	7.29552	6.84994	7.06558	6.75103
132321_at	C4orf33	31.417	33.3306	30.3898	25.1568	34.9088	31.3082	28.568	31.3198	34.0843	28.497	26.78	25.7918	41.4024	40.5993	34.0007	27.0786	26.6221	23.5644	37.6458	33.8149	55.4907	40.6759	46.3407	41.6969	38.8275	31.6988	34.2069	39.1139	53.3947	63.6999	37.1287	48.4936	53.3435	46.1565	30.7969	31.0936	41.2745	36.2344	4.97348	4.92552	5.12552	4.83633	5.09104	4.74308	5.37164	5.08749	4.73455	5.23442
56652_at	C10orf2	25.3197	27.9632	30.2237	29.0152	26.3413	29.5661	28.4485	22.2035	31.5324	32.7916	24.6524	25.83	28.5134	22.0934	25.492	28.973	29.5245	24.8503	25.8934	25.6144	17.5073	30.8672	19.349	21.8787	21.8898	22.0199	17.1253	19.6028	23.8595	24.9938	23.7602	26.1941	20.6679	31.6819	31.437	26.9621	27.0645	26.3218	4.66219	4.91761	4.71925	4.83028	4.97876	4.62366	4.83357	4.67197	4.88384	4.69451
4800_at	NFYA	55.8785	50.6983	49.2011	49.0173	53.7805	58.4158	58.6418	53.492	57.0367	57.8089	50.3089	49.0274	55.5845	57.6043	48.3642	56.4788	68.1984	46.9879	60.2486	51.0586	52.2789	53.1824	47.6254	43.9006	46.833	51.8854	45.5824	47.6458	44.4477	50.2964	49.7631	54.982	50.4255	52.1203	51.5405	54.0776	49.4969	57.3142	5.80422	5.62062	5.74901	5.87386	5.83382	5.65274	5.79661	5.59587	6.09167	5.91285
6837_at	MED22	25.0358	22.1718	30.8161	29.4992	21.247	26.6262	31.508	28.4872	27.9442	21.7256	32.9161	30.8955	24.8075	23.1672	28.9346	30.2742	32.9168	28.3204	23.3642	25.9334	22.6171	28.5437	25.537	29.604	19.8189	28.0986	25.9965	23.3715	21.7321	23.8434	21.0413	31.8889	21.5494	26.8872	17.6262	22.2702	24.0088	25.9599	4.64592	4.94561	4.40919	4.97765	4.80447	5.04072	4.63271	4.85473	5.04075	4.54623
3163_at	HMOX2	30.0835	24.014	32.1987	35.6458	25.9705	22.5179	36.1923	28.2127	31.1243	28.2614	29.8337	27.4457	25.8736	26.4639	31.988	34.9216	30.6442	29.8307	28.4504	28.3151	17.6186	30.7549	25.5963	27.1283	24.4809	22.98	23.1909	29.4889	27.4129	25.8805	28.8029	25.9705	23.5059	29.6615	26.0204	28.2263	30.0402	29.0885	4.9109	5.00893	4.6988	5.17761	4.95997	4.89887	4.69341	4.99946	4.93754	4.83037
9066_at	SYT7	16.048	14.5375	16.1191	14.3828	13.7037	14.5375	13.9783	15.8628	17.4557	16.1806	12.637	14.3744	14.8529	13.8902	14.2919	13.2607	16.4723	16.048	17.3387	14.9301	14.1709	15.4371	16.1375	16.6741	13.1752	15.3478	12.8132	15.2007	11.2042	13.8108	13.3514	16.6517	14.5792	13.5174	12.9517	16.1088	12.4734	15.8455	4.00432	4.0107	3.77649	3.80511	4.12563	3.65958	3.89267	3.83712	4.04197	4.11593
57124_at	CD248	22.9615	29.8941	28.3405	23.9506	32.039	29.3052	32.7495	34.829	28.0274	34.9246	28.0364	33.6472	26.2967	25.6842	25.261	32.0774	33.3974	38.3921	36.1538	32.3998	20.9959	19.0403	27.4113	26.6831	25.0282	22.2845	21.4048	24.2028	24.6817	23.2925	29.4084	22.7213	11.765	21.2032	25.5152	21.8025	23.5407	19.8144	4.52115	4.82479	5.00176	5.0334	4.80877	4.80923	4.71681	4.65884	5.06166	5.17607
1380_at	CR2	16.7117	25.3044	15.4888	17.9863	15.6598	23.2568	29.897	21.9166	19.4006	29.4864	17.7392	25.5389	21.4981	22.9456	21.3505	25.6676	23.9564	21.8915	19.7704	25.6638	9.57617	11.9287	9.85205	10.4226	8.25719	9.76015	16.5603	9.43754	9.44114	9.94886	19.4547	23.8153	22.2846	21.9376	13.6887	15.5885	17.575	20.4186	4.06278	3.95316	3.969	4.90193	4.27803	4.14887	4.42613	4.4162	4.58234	4.30527
4952_at	OCRL	25.5238	27.4281	19.5633	17.8264	18.9154	18.8105	19.2141	17.3292	15.6499	14.1536	21.881	15.1091	20.7545	20.4073	19.2354	21.3525	21.3066	16.971	23.3427	16.2532	19.9236	18.1288	14.3664	16.6695	18.6628	14.5663	24.0789	16.9588	12.9038	26.0185	11.4554	19.1001	13.8162	16.5086	15.222	18.1628	15.0977	17.6656	4.67377	4.29008	4.24149	4.26409	3.96808	4.4516	4.37535	4.26569	4.41323	4.5449
5284_at	PIGR	4.11381	4.02298	4.40557	4.12765	4.51076	4.0353	3.9732	3.83008	4.11638	4.14829	4.58132	3.82155	5.03896	4.16832	4.68318	4.54173	3.78202	4.11381	4.28985	3.78146	5.17286	4.8722	9.81514	7.37873	7.70993	12.0033	4.38699	4.38982	6.6206	5.43176	4.64177	4.43504	14.1436	7.80611	4.1911	3.62141	5.32984	4.68318	2.04048	2.13933	2.17337	1.9903	2.04138	2.19576	2.33313	2.22749	1.91916	2.10093
9557_at	CHD1L	172.993	192.028	174.443	173.441	179.264	204.587	176.08	188.253	184.017	172.651	176.497	177.818	203.977	185.352	195.111	191.906	218.672	196.335	222.965	193.597	173.514	165.129	177.436	193.103	157.912	174.375	145.647	209.393	159.062	154.858	171.872	199.031	182.339	192.224	164.813	170.995	175.346	168.017	7.43457	7.44661	7.48594	7.46008	7.52369	7.4635	7.67226	7.60815	7.77263	7.80068
1503_at	CTPS1	26.0581	22.2957	17.5591	16.9761	14.7265	14.9735	20.3664	21.983	18.6509	11.6109	23.4681	19.1456	13.8345	10.7748	17.3183	19.5405	17.4864	18.5355	19.7639	14.1631	17.3692	13.8865	15.1655	18.7021	13.3757	12.678	15.2316	13.7179	11.6521	18.4826	16.0565	20.2364	13.8929	14.1251	14.1148	14.3501	12.1032	14.7347	4.70366	4.13414	3.88035	4.34812	4.22118	4.55263	3.7902	4.11422	4.12816	4.30479
3831_at	KLC1	9.16903	8.75387	9.52111	9.29848	9.36637	7.70784	7.72103	10.1346	6.91448	7.39234	10.4433	9.14485	8.40057	9.22571	9.14485	9.84786	7.9831	7.08742	7.7993	7.63482	11.7671	9.61309	11.344	9.14408	9.47504	9.32253	10.6258	9.89123	8.36013	8.37344	9.40488	8.30229	10.724	8.52619	10.0488	9.46164	9.73175	10.8405	3.19677	3.25113	3.22749	2.94879	2.78962	3.3845	3.07049	3.19296	2.99695	2.96334
4869_at	NPM1	299.843	342.593	336.232	305.532	334.588	290.156	338.4	289.804	291.084	322.448	268.052	250.909	342.789	306.493	288.575	337.939	365.277	328.041	326.039	304.172	240.146	298.459	286.376	280.435	262.768	264.067	231.399	249.067	259.908	307.677	302.751	269.801	260.011	282.728	347.42	279.272	304.667	293.488	8.22806	8.39332	8.38624	8.40259	8.18529	8.06637	8.42118	8.1728	8.51285	8.3489
26354_at	GNL3	153.68	161.363	146.057	151.06	185.716	207.067	176.499	171.585	166.72	181.576	180.119	157.017	168.107	146.158	140.689	153.892	153.351	155.918	158.029	170.833	118.888	150.526	142.028	134.319	135.575	141.49	106.827	125.761	131.435	146.577	156.205	137.495	162.454	173.733	147.49	156.993	158.245	151.43	7.26378	7.19039	7.53695	7.46352	7.38128	7.49281	7.39324	7.13636	7.26069	7.30405
1942_at	EFNA1	7.8288	11.396	12.5319	9.6231	11.8927	11.3145	9.87564	8.15692	10.7888	11.6629	12.9935	8.99472	11.5952	10.5821	8.30007	8.57629	11.3916	9.10367	6.5803	8.91965	8.06446	8.04943	7.28444	8.76187	6.044	5.90929	7.75961	6.66779	8.08682	6.67298	8.32348	7.19229	6.88175	10.5778	10.1965	11.074	8.83477	8.92547	2.96879	3.64753	3.572	3.30387	3.43146	3.69972	3.53545	3.05312	3.5099	2.71815
23516_at	SLC39A14	30.8694	24.4707	29.321	33.5545	31.4337	24.3014	33.2729	29.258	33.7688	38.7228	26.1984	28.5744	23.9349	31.678	27.3173	35.9371	27.0965	28.2609	31.5452	36.5325	19.6304	29.3928	23.261	26.0845	23.4183	25.8375	17.8674	19.3921	28.3454	27.7838	27.5242	29.9959	22.5067	26.7713	30.2625	29.1903	25.1534	28.1399	4.94811	4.87386	4.97424	5.05627	5.07762	4.71141	4.58104	4.77174	4.76003	4.97935
388796_at	LOC388796	58.3137	59.3162	70.3183	79.4332	35.9237	46.087	84.429	88.8646	66.5612	74.8004	62.9117	63.8773	39.8323	34.9257	50.2388	42.3609	70.7086	70.114	61.6	61.5583	24.7562	39.6673	77.4065	70.2927	33.2385	30.3452	56.3905	61.6427	35.1239	38.1052	41.7313	53.2907	29.1741	38.0805	35.0992	33.88	38.6377	40.9753	5.86576	6.13583	5.16686	6.39967	6.05661	5.97526	5.31587	5.65073	6.14381	5.94486
84798_at	C19orf48	26.181	25.2431	39.3124	29.1292	30.1728	30.6583	37.0017	28.2894	33.2226	37.3643	28.0469	28.7328	31.3002	25.3079	28.5571	23.9302	28.0242	30.009	31.6218	31.8334	24.9208	26.9619	28.8074	27.3634	22.5092	24.1167	24.7047	26.8243	19.1631	27.7471	29.6203	25.3981	25.2104	27.6979	29.3047	27.5352	32.7995	30.065	4.71045	5.29691	4.91517	5.20952	5.05409	4.80977	4.9681	4.83578	4.8086	4.98285
55227_at	LRRC1	14.6422	12.4117	12.5204	12.5099	14.0396	12.0447	14.8432	12.7884	15.2898	13.8307	12.8849	12.4637	18.3991	11.1353	12.0282	17.3887	13.9098	13.3802	12.1407	16.0118	10.6467	12.8245	10.4572	11.9543	11.9909	10.526	9.72793	11.7111	11.0069	9.60688	15.6594	10.2408	11.54	11.54	12.8996	15.9515	10.5526	13.4094	3.87206	3.64621	3.81143	3.89173	3.9345	3.68761	4.20156	3.58835	3.79803	3.60178
9241_at	NOG	20.8085	34.3808	22.5398	40.5809	57.1441	42.2071	20.3895	15.2209	22.6992	46.0217	24.4061	26.7009	37.2778	25.4987	16.1771	33.4134	52.7976	40.1581	12.3631	22.2152	6.31958	13.7612	8.94671	9.42987	7.6439	8.08096	14.1884	10.1359	17.8699	17.3256	30.6752	9.73014	11.6578	7.09342	29.4681	23.9687	16.5841	18.563	4.3791	4.4944	5.83653	4.34975	4.50457	4.60917	5.22024	4.01588	5.7224	3.62797
81669_at	CCNL2	21.9381	22.6257	24.6827	25.8346	23.4604	28.1237	22.1839	26.1273	30.6755	28.8186	23.6843	27.4135	24.6708	26.5695	27.078	20.7846	25.2572	26.4612	26.8177	25.5183	23.4243	28.0386	24.4417	25.1232	23.8026	26.9606	17.8296	21.7807	18.0463	27.3792	22.1063	24.209	21.2213	23.9317	21.2944	25.6588	25.1848	26.6931	4.45537	4.62543	4.55215	4.47144	4.93901	4.56586	4.62473	4.75905	4.65862	4.74511
6948_at	TCN2	20.2825	20.1723	28.8794	15.1547	19.5141	15.4651	18.8015	23.1468	17.0799	15.6401	19.1781	19.0167	25.6744	21.3505	19.7865	17.1238	16.7468	20.072	15.5087	17.3126	29.9325	26.2777	31.8387	25.0464	28.7513	25.1143	35.2953	25.3532	26.2872	23.0834	23.08	23.0211	18.3027	20.6051	17.5699	18.6284	22.355	21.485	4.34216	4.85197	4.28645	4.23278	4.09423	4.26139	4.68226	4.30644	4.06581	3.95501
3983_at	ABLIM1	245.593	380.314	449.859	566.779	429.83	470.978	403.16	357.728	362.538	515.514	362.43	458.367	379.801	272.844	333.253	456.599	591.068	479.687	319.595	313.813	186.993	357.619	348.443	364.199	210.962	264.779	246.554	295.612	315.764	295.571	294.956	267.777	264.37	307.258	392.009	367.906	348.992	360.987	7.94012	8.81333	8.74762	8.65521	8.50199	8.50156	8.5691	8.38047	9.20718	8.3201
412_at	STS	13.08	10.8942	8.9948	7.68425	10.455	7.39451	7.24524	10.6411	10.712	7.28588	9.50224	7.54784	8.77139	10.9245	10.5383	10.8998	8.76596	9.81983	9.37212	10.3784	13.4663	10.659	9.29066	14.9584	14.9584	15.1744	12.575	10.585	11.5825	15.4581	14.2464	15.8341	10.2268	13.2938	11.5907	10.1531	12.218	12.3322	3.70929	3.16909	3.38612	2.85703	3.42115	3.24827	3.13281	3.39757	3.13191	3.22838
23731_at	TMEM245	117.201	148.322	129.113	136.856	131.659	149.708	130.294	133.024	110.773	139.553	144.155	132.201	132.098	127.966	121.197	148.698	173.862	151.462	154.518	123.468	117.846	140.63	109.147	135.714	104.44	114.934	99.9439	123.816	121.652	141.015	103.531	115.659	140.639	146.44	115.272	127.072	125.362	155.031	6.87285	7.01249	7.04067	7.02563	6.79146	7.17148	7.04547	6.92121	7.4418	7.27163
1235_at	CCR6	21.1123	16.2067	30.2856	43.2272	18.9555	32.225	42.6198	32.431	24.7313	41.3532	21.8126	28.5243	32.0528	25.5021	38.1534	26.8843	18.969	19.3177	32.3723	32.7195	8.08494	26.0796	17.6116	23.1366	17.6356	22.2117	24.462	28.9232	27.5726	30.0919	30.1156	46.1886	24.9425	38.6992	21.9644	23.8719	16.3998	23.9045	4.40001	4.92056	4.24454	5.41345	4.62827	4.44709	5.00238	5.25374	4.24557	5.01669
25921_at	ZDHHC5	10.8564	9.22412	12.3342	10.2876	8.53809	9.48435	11.9805	11.1822	10.0118	9.19384	11.4041	9.94574	10.4315	9.83463	9.81447	10.5479	12.8834	8.5533	10.3889	7.84085	10.38	10.3117	10.5252	11.2083	9.78812	10.0984	9.21607	10.3889	9.26984	9.81512	9.59456	10.3115	9.21607	9.66074	8.17805	8.92212	8.79078	10.2352	3.44047	3.62459	3.09391	3.58261	3.32364	3.51149	3.38288	3.29491	3.68744	3.37697
1788_at	DNMT3A	39.5142	46.7969	50.5104	50.2048	57.3828	58.1195	42.1977	44.8287	48.6162	52.4617	45.4226	47.3834	42.2595	37.5848	42.8037	48.6841	51.2894	50.3706	45.883	39.2693	32.4211	34.1992	37.9879	41.1048	41.3535	42.7845	35.5116	34.4735	36.5669	38.1872	41.2839	36.9091	35.0373	32.3278	48.2773	57.4328	39.7831	45.3204	5.3043	5.65851	5.84255	5.39909	5.60336	5.50534	5.4012	5.41966	5.68059	5.51989
51303_at	FKBP11	83.899	115.178	116.683	109.547	84.2464	98.147	166.139	112.668	89.7304	112.137	116.97	129.661	108.187	114.328	96.808	103.793	68.6379	84.738	103.262	100.953	90.5735	107.466	91.811	102.908	63.5204	87.1532	62.412	93.1735	85.892	96.6354	88.947	84.9358	69.823	93.4676	97.913	76.3052	79.2504	79.8709	6.39058	6.86646	6.39654	7.37625	6.48752	6.87	6.75739	6.59705	6.10093	6.69016
5732_at	PTGER2	177.067	146.797	146.249	150.752	150.74	147.517	174.982	154.753	201.751	155.798	173.623	167.967	142.672	144.822	196.792	157.502	125.858	142.018	154.277	169.712	199.643	191.634	173.416	207.687	195.878	207.45	155.151	189.23	236.46	212.698	157.154	192.807	217.488	212.531	181.271	193.36	211.854	181.389	7.46815	7.19228	7.23592	7.45106	7.65643	7.43981	7.15656	7.62053	6.97565	7.26938
573_at	BAG1	31.287	25.0542	27.405	26.8852	36.2049	29.176	31.8975	38.4946	24.7834	17.2749	29.6024	27.2872	22.6603	27.0329	28.6931	29.4425	18.9587	24.3506	18.2565	32.6196	48.6079	36.2349	38.7522	41.1211	32.2454	30.2907	41.4333	25.0137	29.3077	30.3862	26.6622	28.7437	29.5252	24.9321	29.2574	27.2795	41.7845	30.9059	4.96749	4.77636	5.17811	4.99537	4.6313	4.88764	4.5021	4.84263	4.24479	4.19034
57128_at	LYRM4	24.3921	22.7311	21.9632	21.9759	28.1946	21.8662	27.4491	23.2122	29.3564	33.6746	18.6039	19.0773	30.0749	23.9339	19.2018	22.1656	25.5965	21.9808	25.9771	24.4589	21.4213	21.7019	21.2313	24.9315	21.7804	22.7912	19.1392	19.739	16.5736	24.1588	19.3232	15.0949	21.2692	26.4234	22.685	21.6828	19.9886	20.7078	4.60834	4.45702	4.81735	4.77869	4.87561	4.21754	4.91049	4.26317	4.67787	4.69917
6217_at	RPS16	3543.06	3502.13	3273.4	3576.56	3715.83	3690.87	3439.15	3415.74	3474.56	3720.53	3326.42	3574.94	3615.41	3202.18	3319.6	3642.73	3758.88	3418.92	3679.78	3500.06	2884.99	3181.39	3115.97	3168.02	3292.39	3262.18	2962.29	3075.48	3187.93	3639.56	3552.48	3343.57	3238.42	3539.37	3511.14	3536.29	3197.94	3324.99	11.7908	11.6766	11.8595	11.7478	11.7626	11.6998	11.8199	11.6968	11.8761	11.8454
3607_at	FOXK2	24.5615	29.5396	26.6177	28.5954	29.3774	24.5758	29.7934	26.2643	27.1055	28.7358	29.1298	27.9577	27.3294	27.5219	25.5142	30.3853	25.3207	27.319	26.5815	27.1296	22.7651	25.2975	22.5851	22.3537	23.5896	25.891	29.1477	22.6292	24.4206	24.9947	20.6665	26.8003	23.8524	26.9543	24.9149	24.6048	27.2187	24.8839	4.61833	4.73432	4.87664	4.89692	4.76051	4.86442	4.77238	4.67323	4.66224	4.73235
9238_at	TBRG4	43.0381	39.5619	46.0663	52.564	43.6195	40.7624	51.4361	45.5931	34.884	42.5397	53.5476	49.1721	39.3327	41.5643	45.7566	48.3411	43.3843	49.0686	41.811	34.9883	37.6998	54.619	41.5868	36.0277	33.7938	42.2247	41.5873	46.9651	32.0153	34.4104	32.8434	37.9988	34.7412	42.8393	41.2058	42.3783	40.185	44.33	5.42754	5.52564	5.4469	5.68471	5.12449	5.74275	5.29766	5.51591	5.4391	5.38581
55778_at	ZNF839	6.09216	7.46479	8.72878	7.78159	7.89907	9.02042	7.33423	7.74434	8.43452	10.0405	6.93832	7.64906	7.11774	7.36999	7.57332	7.5543	8.66089	7.84964	7.28494	6.38385	5.78877	7.94162	7.45789	7.45481	6.15479	5.96649	6.58812	7.89907	5.72817	7.09017	5.85827	7.36639	5.45714	7.46088	7.6591	7.37385	7.87111	7.45221	2.60695	3.12578	2.98168	2.87465	3.07631	2.79459	2.83142	2.92093	3.11452	2.86492
56993_at	TOMM22	104.9	98.6996	125.016	110.09	110.304	92.9536	111.883	90.8186	95.2484	86.9934	119.282	105.111	102.676	67.8955	88.4229	87.4184	83.3345	99.407	103.233	106.829	81.6515	97.9226	91.7149	101.376	91.1494	84.1857	84.942	107.056	78.9863	94.7572	91.9709	90.0349	86.7337	99.5763	95.1146	80.6144	98.637	89.1448	6.71287	6.96597	6.78535	6.80585	6.57362	6.89824	6.68196	6.46635	6.38084	6.68975
4216_at	MAP3K4	133.245	146.922	153.927	165.663	143.399	170.193	158.747	142.872	162.089	186.253	137.015	155.597	148.792	122.935	149.068	152.391	185.396	167.119	160.786	151.58	123.016	145.746	137.396	155.225	129.651	137.773	122.746	155.507	122.329	150.255	140.077	159.911	131.292	148.891	135.852	148.867	149.053	156.567	7.05794	7.2661	7.16389	7.31059	7.34064	7.09819	7.21715	7.21983	7.53447	7.329
399665_at	FAM102A	74.7672	99.015	117.935	171.083	113.92	147.578	110.955	99.2075	99.8879	132.781	108.919	137.955	109.469	72.4935	97.3922	134.043	178.545	141.045	95.9371	100.126	55.8046	118.722	95.9226	102.98	74.1411	84.8345	74.9355	81.9179	95.2966	99.6915	86.7275	79.3533	70.2517	81.3815	108.586	110.313	90.7234	101.886	6.22433	6.88185	6.83188	6.79383	6.64224	6.76712	6.77438	6.60573	7.48014	6.58402
4249_at	MGAT5	6.01834	5.53371	4.71479	4.75835	6.01863	5.09821	5.61524	5.5721	6.08183	4.65404	5.28031	6.27558	7.60752	5.23318	5.2927	5.27988	5.67541	5.19165	5.59281	5.52329	4.61481	5.08082	5.03028	5.18259	4.56324	5.29888	5.65644	5.81424	5.4728	4.62693	5.72086	5.18385	4.86929	4.37379	4.55321	4.95215	4.86211	5.19436	2.58937	2.23719	2.58943	2.48935	2.60451	2.40062	2.92743	2.40401	2.50472	2.48357
10800_at	CYSLTR1	94.8985	94.9087	105.393	75.4291	88.9695	64.0931	91.4399	69.3577	95.8815	84.0895	81.9244	83.3483	118.731	102.109	90.1984	76.4953	64.8921	69.2322	95.1249	82.751	92.818	90.6679	98.7648	96.7392	137.485	117.339	119.936	126.383	112.361	98.6874	96.0079	138.428	119.387	112.218	114.409	96.6195	114.657	112.813	6.56831	6.71964	6.47524	6.51475	6.58318	6.35622	6.89155	6.49503	6.01997	6.57175
122742_at	OR4L1	4.73022	5.70815	4.74587	4.4692	5.16955	4.33136	4.6674	4.54251	4.94759	4.62564	5.01069	4.36819	4.31619	4.03913	5.44831	3.72111	4.52033	4.49767	5.97727	4.46344	3.87632	5.02169	4.18961	4.78735	4.61625	5.00366	4.17877	3.79236	4.33171	3.92551	4.94187	3.97901	4.19709	4.49401	4.32308	4.29316	4.29481	4.37383	2.24191	2.24667	2.37004	2.22262	2.30672	2.32501	2.10976	2.44581	2.17643	2.57949
558_at	AXL	8.7345	6.22676	8.24963	8.47555	9.88754	6.19896	6.8055	7.21609	8.9922	6.87467	7.00917	6.17918	8.84423	8.21792	6.72332	7.86285	7.90453	6.15377	7.0484	8.68835	14.0288	9.12621	9.17	8.59873	7.23544	6.41167	9.36573	8.73955	7.36148	7.4665	10.08	8.94159	13.1435	8.34034	12.0146	6.64588	8.81262	8.42163	3.12673	3.04433	3.30561	2.7667	3.16867	2.80924	3.14474	2.74917	2.98268	2.8173
55867_at	SLC22A11	7.43627	8.60993	10.64	7.42599	7.89907	6.62976	8.94996	8.12947	6.65971	8.34922	8.15663	8.26648	7.23036	9.32934	8.06864	7.58081	8.84257	10.1186	10.6803	7.26533	6.1883	8.3873	7.01241	6.43828	7.23544	5.97141	7.63632	7.71692	7.25601	9.13556	7.42235	6.14043	7.01718	6.60547	5.74494	7.52734	7.75638	6.44347	2.89458	3.41142	2.98168	3.16188	2.73546	3.02797	2.85407	3.01233	3.14447	3.41688
5653_at	KLK6	5.65593	6.50666	5.93091	5.74131	5.11012	4.88467	5.74962	5.88076	5.89378	6.76988	5.91155	6.51823	5.84607	6.62487	7.54341	6.19238	8.64025	6.41484	6.5165	5.75086	4.83942	5.89553	5.7952	5.59749	6.16952	5.03962	5.87772	6.2496	4.95988	5.6984	4.70947	5.14418	4.85237	5.59748	4.75025	5.12225	6.20411	5.58281	2.49977	2.56825	2.35336	2.52347	2.55919	2.56354	2.54747	2.91522	3.11107	2.7041
9732_at	DOCK4	6.73324	6.7499	5.18331	4.36973	5.18021	4.7182	4.12284	6.00767	4.72249	4.42783	4.48872	4.55882	4.23539	5.04974	3.36838	5.30616	4.32673	3.95023	3.90535	5.06445	4.46915	4.65243	4.8079	6.35561	7.95996	8.17827	7.22618	6.61666	5.40282	5.63447	4.84858	5.10835	6.22385	5.91752	5.95611	6.31408	5.50056	5.14262	2.7513	2.37387	2.37301	2.04364	2.23955	2.16631	2.08249	1.75206	2.11328	1.96545
710_at	SERPING1	8.95825	7.93015	19.5162	9.38064	8.13165	8.34603	7.13465	10.3433	9.19453	8.75446	9.69361	9.30013	11.6436	7.94543	11.6134	11.7661	9.0979	8.39151	9.33682	8.14527	12.5501	11.4177	18.0876	22.256	12.4394	12.1985	27.1803	16.2482	18.6135	17.476	13.5959	11.4	9.55188	8.04345	10.5934	10.7329	11.7478	17.5558	3.16322	4.2866	3.02355	2.83484	3.20078	3.27703	3.54146	3.53772	3.18553	3.22293
1017_at	CDK2	31.4354	33.892	34.0051	31.17	30.8444	33.8402	37.5668	31.9218	25.6185	33.7652	30.8443	34.2257	25.3671	27.8803	30.6449	34.8746	40.0667	28.0509	31.5907	24.5464	29.2107	30.0888	25.0093	28.2161	27.3325	24.4843	25.5973	28.0951	29.2512	30.3443	30.9805	29.1339	25.3008	27.1064	23.8975	27.4566	27.8663	34.4486	4.97432	5.08768	4.94694	5.23139	4.67911	4.94693	4.66489	4.93758	5.32433	4.98143
55653_at	BCAS4	20.342	22.653	22.8655	28.1581	25.9838	24.4391	22.0369	17.6912	20.9167	25.4483	16.8046	19.183	21.8404	14.0911	20.4647	19.7952	20.6183	25.7939	19.5256	18.9703	11.7939	21.1673	17.3486	22.105	11.8232	18.927	15.175	13.3377	20.2954	19.1313	16.5447	18.3203	19.1156	21.4232	17.0297	16.6883	23.6253	22.5419	4.34639	4.5151	4.69954	4.46185	4.38658	4.07079	4.44892	4.35506	4.36585	4.2873
79814_at	AGMAT	40.7636	50.2726	68.2243	91.2002	94.2124	78.6778	64.0142	58.4019	53.6379	89.5016	56.5259	64.8573	78.56	51.9718	53.5907	65.0471	89.3027	71.2773	58.5029	59.1733	26.3024	52.0634	46.5594	47.7369	45.0202	51.6459	37.296	37.9139	57.9553	56.2156	57.9553	45.8643	39.1873	35.5065	70.1717	66.8019	57.1526	58.4664	5.34921	6.09221	6.55785	6.00032	5.74518	5.82084	6.29572	5.74391	6.48063	5.87044
5116_at	PCNT	75.7856	87.2773	79.251	85.0238	90.0816	98.9037	77.2908	75.9469	80.8797	93.7504	72.33	73.1696	92.4738	80.1547	67.5699	84.4352	120.946	87.6217	101.724	107.371	75.9994	78.6377	70.3246	69.1279	74.0838	83.8172	61.5012	69.8563	76.5527	72.8759	74.6809	63.9962	74.1724	70.1495	75.1771	76.2404	69.5196	77.2152	6.24385	6.30836	6.49316	6.27222	6.3377	6.17652	6.53097	6.07831	6.91822	6.66852
9797_at	TATDN2	114.934	115.203	115.197	111.051	109.51	105.952	109.582	99.2789	113.76	112.337	102.44	114.955	112.109	102.912	105.364	108.569	115.541	108.741	119.554	114.022	102.171	116.056	97.5405	106.547	83.1614	95.3446	94.6397	95.9318	97.0447	97.4018	107.109	95.6534	108.661	108.83	104.639	85.0186	114.658	106.87	6.84466	6.84796	6.77491	6.77587	6.82984	6.67863	6.80876	6.71924	6.85226	6.90151
51373_at	MRPS17	82.543	73.552	72.6549	77.9806	71.8409	71.4919	74.6975	76.8538	73.6297	67.6863	70.3774	65.1522	67.4363	69.2629	66.5086	55.5789	56.3692	61.5027	79.9389	69.2129	62.7365	59.4284	58.9217	46.9729	60.7966	60.0772	61.5129	67.3025	52.754	64.9936	70.146	66.3922	66.0574	63.4778	59.232	66.7623	67.7062	71.3945	6.36707	6.18299	6.16673	6.22299	6.20222	6.13704	6.07545	6.05547	5.81683	6.32083
7343_at	UBTF	43.6721	47.6251	55.539	60.0193	64.0657	65.7649	65.0142	52.9879	58.9416	70.7741	55.2316	60.902	57.5125	52.9146	52.7163	59.8814	68.0574	59.5629	62.2747	52.5252	43.8658	57.5668	48.9733	54.4402	48.5619	53.9128	45.3987	51.8608	47.9379	57.629	49.5755	47.9379	61.7534	51.3668	49.1476	64.4069	57.2205	54.4341	5.44864	5.79543	6.00148	6.02268	5.88121	5.78742	5.8458	5.72018	6.08868	5.96057
59_at	ACTA2	22.5626	23.2148	26.2451	18.1909	35.054	25.4956	35.5665	30.873	24.7467	19.6821	22.1276	18.4062	29.1651	24.6155	45.9879	32.1319	23.1661	30.7086	18.4497	19.2777	36.0833	32.6352	43.2779	45.6103	27.3793	24.7618	55.9306	52.0736	39.6967	44.7689	34.9812	46.1671	33.508	37.404	27.8473	29.6657	41.2662	38.344	4.49586	4.71397	5.13151	5.15245	4.62916	4.46778	4.86617	5.52318	4.53394	4.20553
6041_at	RNASEL	66.9126	63.3225	48.4128	52.3805	69.2188	71.6662	51.2852	61.9335	55.1097	57.8767	53.3053	53.2077	63.8279	70.0705	57.1195	65.0507	55.0453	54.6611	50.0481	57.4864	63.9239	61.7013	54.5237	55.0971	69.0791	59.0346	70.5872	59.1296	71.5318	71.5206	67.4108	71.2404	59.3934	59.7974	68.3789	70.4259	63.1986	62.9349	6.06421	5.59732	6.11309	5.68047	5.78423	5.73621	5.99611	5.83591	5.78255	5.64524
10077_at	TSPAN32	66.0246	61.8721	57.0821	66.8344	63.8391	76.4198	67.2072	62.5905	76.3209	60.2043	58.2108	57.8214	47.5123	45.784	61.3299	62.3247	62.62	58.027	69.143	73.4117	49.3049	51.1967	57.3811	59.2188	59.4919	59.2235	54.5782	58.3027	56.1025	52.4502	58.9078	58.3418	49.1054	51.7556	50.3556	57.7913	53.2611	60.897	6.04493	5.83497	5.99637	6.07054	6.25401	5.86321	5.57023	5.93852	5.96855	6.11151
9135_at	RABEP1	103.544	100.924	81.0599	90.2366	106.361	111.58	105.795	95.0717	104.306	106.783	96.9582	96.9851	107.791	95.0674	102.149	83.8029	105.896	113.215	108.671	104.257	88.1881	97.0545	85.967	87.8596	96.9335	97.7681	82.5513	88.2144	71.5721	79.4129	91.0356	104.386	94.0151	100.028	97.2923	92.5655	105.174	98.6049	6.69411	6.34092	6.73283	6.72512	6.70468	6.59929	6.7521	6.67454	6.72651	6.76382
55315_at	SLC29A3	49.6131	56.7829	52.5879	54.4493	47.8901	43.4651	47.5107	50.6398	56.6999	47.482	48.8629	44.6378	44.1288	49.1512	49.8955	55.5424	50.4989	46.8673	44.3667	55.2674	64.3968	49.672	66.7326	59.2581	54.6453	52.861	61.0306	48.6119	38.8428	38.2262	50.5319	46.8631	53.0312	46.7711	58.5824	43.3182	56.3553	48.848	5.63265	5.71666	5.58165	5.57018	5.82527	5.61067	5.46365	5.64084	5.65818	5.47141
339390_at	CLEC4G	14.3583	13.3743	11.1117	10.2197	9.52804	9.82219	8.30292	9.62865	8.04461	6.36157	9.80495	9.18222	14.647	11.2017	12.7171	6.59824	8.05744	5.40273	7.46327	9.38893	19.3935	12.5123	16.352	11.9942	15.6306	12.7373	18.2842	14.3215	13.8714	11.8829	11.1617	12.6003	16.9176	13.4322	10.4506	9.91411	8.04053	7.27839	3.84381	3.47401	3.25218	3.05362	3.00802	3.29351	3.87254	3.6687	3.01032	2.89981
57507_at	ZNF608	6.49628	5.41933	6.04838	5.12828	6.13873	5.23517	6.15303	5.10962	6.2581	4.95637	6.41117	5.79986	6.91644	5.61852	6.69612	5.96705	5.26181	5.0838	7.19952	7.33512	5.10158	5.03314	5.61032	4.86597	6.82778	6.09177	5.99067	5.72393	5.53712	5.02733	5.17496	5.97606	5.61032	5.76309	4.65494	6.82046	5.27935	4.85873	2.69961	2.59655	2.61794	2.6213	2.64573	2.68059	2.79003	2.74333	2.39556	2.8479
201161_at	CENPV	20.0197	21.3964	22.8106	20.1349	32.2896	28.0296	26.9528	23.1493	24.3542	33.0938	24.4153	22.8037	25.4035	21.1633	21.3302	21.5682	27.7329	26.0323	26.8847	32.6328	18.4828	21.9967	21.2621	13.9434	12.8763	13.5854	15.5056	16.4039	20.665	16.7241	21.4946	24.0374	25.3784	17.2352	23.155	22.4755	22.8456	19.9462	4.32335	4.51163	5.013	4.75236	4.6061	4.60972	4.66695	4.41483	4.79352	4.74871
9575_at	CLOCK	20.2288	22.4241	23.8574	24.1637	18.3561	24.4332	24.719	22.2976	22.3745	20.895	26.657	25.2643	20.0198	19.2972	25.2746	28.3279	32.746	25.2966	23.8564	27.2007	20.3896	21.9639	19.3342	26.4676	22.2491	26.3198	19.5553	30.9743	22.1631	29.0801	17.1795	21.3684	20.0626	20.4999	19.6341	22.5507	25.1353	23.9547	4.33834	4.57636	4.19819	4.62755	4.48378	4.73644	4.32336	4.65962	5.03325	4.5763
8731_at	RNMT	55.4419	54.2197	54.302	63.0668	60.6673	70.7292	65.9879	64.3563	54.614	71.0264	62.8788	66.4486	57.4019	55.1431	67.8821	67.9355	73.3826	61.8267	62.0354	56.2936	48.4518	56.6195	53.5022	59.764	46.3629	54.1486	51.6086	61.7853	59.0453	62.3807	53.4854	56.229	51.8563	58.5838	59.3037	63.9806	64.1458	67.0746	5.7929	5.76293	5.92285	6.04413	5.7712	5.9745	5.84303	6.08496	6.19737	5.95502
84248_at	FYTTD1	281.013	266.766	253.987	262.854	259.579	245.622	282.243	278.072	273.364	267.215	281.502	282.509	293.795	254.478	292.971	295.371	267.396	264.896	283.384	265.773	235.474	254.844	246.96	270.792	256.659	250.001	254.334	257.47	243.26	306.26	257.27	256.877	268.01	282.678	271.987	268.546	262.914	263.654	8.13449	7.98861	8.02003	8.14079	8.09468	8.137	8.19867	8.19462	8.06284	8.14662
6623_at	SNCG	23.8746	25.1482	27.8098	25.6504	24.5019	30.499	25.4327	28.6853	21.7029	28.7316	18.7498	25.6016	27.6934	29.1468	22.4863	24.0938	27.6934	25.4739	19.6431	28.6149	28.1585	25.7784	25.6499	26.8844	31.1234	23.9968	25.5973	28.6207	29.5581	25.6455	25.508	21.5026	21.8721	26.9571	30.0906	22.0965	30.8554	24.1706	4.5774	4.79752	4.61482	4.66861	4.43981	4.22881	4.79147	4.49097	4.79147	4.29595
5152_at	PDE9A	10.2495	12.8691	15.2143	19.0335	15.5948	15.181	12.1082	9.79545	16.9904	20.9343	14.1433	15.9142	15.2996	8.00717	11.9891	17.4094	21.864	18.4854	13.7801	12.6507	7.52847	6.39311	13.3665	14.2454	9.97776	9.99011	9.25771	8.5157	11.8309	8.64203	15.1129	10.8591	8.55162	9.89299	12.2352	10.2553	10.1031	12.3576	3.35749	3.92736	3.963	3.59792	4.08665	3.82204	3.93542	3.58365	4.45048	3.78451
29110_at	TBK1	142.176	141.308	111.988	109.558	122.093	119.964	125.204	127.499	140.973	124.739	125.093	108.146	109.126	122.725	144.083	126.226	93.5496	108.83	126.909	140	151.98	137.541	129.749	132.639	152.442	149.514	144.105	129.849	131.935	132.954	147.967	155.052	144.412	149.82	120.764	130.062	144.45	126.102	7.15153	6.8072	6.93184	6.96813	7.13928	6.96686	6.76986	7.17076	6.54766	6.98765
6192_at	RPS4Y1	1229.71	1387.22	1305.05	1573.3	1474.04	1588.53	1443.29	1418.03	1459.92	1671.89	1278.07	1436.4	1429.12	1104.48	1296.48	1413.86	1456.91	1417.43	2068.12	2217.41	975.572	1299.62	1064.13	1095.21	1075.76	1221.15	929.978	1143.93	1188.61	1391.43	1380.17	1154.03	1363.45	1418.97	1459.19	1367.11	1340.92	1367.24	10.2641	10.3499	10.5256	10.4951	10.5117	10.3198	10.4809	10.3404	10.5087	11.0141
28907_at	IGKV5-2	9.48732	6.58964	5.05743	5.8691	7.76391	4.51558	7.05272	6.25593	5.08486	8.47176	22.7934	18.9962	8.70124	7.126	5.51319	5.69672	5.16218	5.17413	9.72995	7.6862	4.78768	6.33163	4.17281	5.64921	4.69996	4.21681	4.68333	4.95894	4.48813	5.2304	5.71561	5.41136	6.14705	7.87753	4.95614	5.29445	7.09341	5.75675	3.246	2.3384	2.95678	2.81818	2.34621	4.51055	3.12122	2.46289	2.36798	3.28243
51422_at	PRKAG2	68.136	71.9949	65.2462	67.3904	78.6811	70.0822	69.0732	67.7728	80.5218	74.3259	82.0564	69.9941	75.33	83.2999	81.5545	79.7888	67.8057	67.0405	78.2708	83.6888	82.7426	80.1708	78.8185	81.3237	74.268	80.7217	91.6125	78.4205	88.2773	74.9527	99.5991	84.4581	85.6972	76.0606	78.4156	92.8232	74.6984	76.7504	6.09034	6.02782	6.29795	6.11005	6.33131	6.35854	6.23515	6.34969	6.08333	6.2904
3614_at	IMPDH1	189.712	158.813	143.621	111.838	154.27	129.647	125.16	133.215	164.831	107.554	157.559	141.883	140.41	159.2	153.389	148.221	124.793	117.383	147.945	138.401	235.646	155.198	171.098	168.961	194.979	174.021	213.044	143.935	144.964	149.935	173.7	161.028	179.409	188.909	144.16	143.943	153.466	150.707	7.56767	7.16612	7.26932	6.96763	7.36485	7.29975	7.1335	7.26105	6.9634	7.20892
84174_at	SLA2	59.4409	44.6206	61.0208	57.5487	70.4762	58.2443	69.8651	62.9771	79.3264	70.0843	55.7108	62.4857	73.0003	65.7985	75.1471	68.9136	86.8722	65.8512	62.2443	54.264	50.7105	59.8853	70.1251	73.7468	41.7082	64.8263	46.9762	64.6354	61.8072	60.3704	61.0432	57.4136	64.1638	61.0079	60.6514	57.9167	69.7489	62.2216	5.89338	5.93123	6.13906	6.1265	6.30973	5.79989	6.18983	6.23165	6.44082	5.95987
10404_at	CPQ	99.6659	89.4387	66.3097	60.0726	97.8759	73.6953	61.9908	80.3088	72.5289	63.2341	85.9877	76.1768	85.4578	103.058	89.1758	96.6326	74.5971	78.8494	79.4549	81.5269	92.2181	74.7378	104.196	98.8423	103.815	90.1008	115.951	107.024	85.9417	95.8686	105.21	90.4133	93.353	87.5255	81.2911	84.6861	86.9904	87.5768	6.63903	6.05115	6.61288	5.95398	6.18048	6.42606	6.41714	6.47858	6.22105	6.31206
55357_at	TBC1D2	18.6893	16.7317	21.6487	13.8947	18.9555	12.7024	13.6956	19.0682	15.5629	10.4631	17.6875	14.7095	9.96389	18.8184	17.4123	18.9057	15.9446	11.5597	13.315	16.2351	26.2889	13.8598	23.3322	24.2158	23.4183	21.6388	31.0598	20.6493	18.5646	11.7215	21.1673	21.3983	17.2713	15.917	13.475	17.8592	20.313	19.5821	4.22414	4.43621	4.24454	3.77564	3.96004	4.14466	3.31671	4.12203	3.995	3.73498
5898_at	RALA	195.951	185.308	169.113	185.405	205.484	191.453	180.357	178.089	194.919	197.818	196.395	202.271	187.155	164.089	182.871	200.636	194.738	177.965	178.808	183.343	155.647	169.434	160.186	162.317	165.978	166.98	172.539	169.461	184.303	207.163	168.145	156.106	173.542	180.447	180.973	168.122	180.403	196.57	7.61435	7.40184	7.68288	7.49471	7.60673	7.61761	7.54809	7.51468	7.60539	7.48227
348094_at	ANKDD1A	6.02064	5.82282	8.76631	9.60834	8.51874	12.1123	6.68636	5.15962	4.80474	5.39393	5.7358	6.97018	4.42457	6.48126	7.33419	8.29264	6.38791	6.88097	6.27589	5.68435	6.28086	6.46294	13.957	14.8212	7.24542	8.29264	6.06088	6.91609	6.68235	7.48166	9.17755	9.9171	9.17992	7.90788	12.7217	11.9268	16.0803	16.342	2.58992	3.13197	3.09064	2.74122	2.26446	2.52	2.14554	2.87464	2.67534	2.64982
55171_at	TBCCD1	13.0899	17.3231	15.9872	15.541	12.8455	12.5742	12.0317	14.5958	12.3371	11.4531	15.982	14.2017	10.6667	13.3021	15.7595	14.0611	10.5317	15.5264	12.0376	13.3462	14.7996	9.884	12.3771	11.333	13.0956	12.0247	18.0587	12.9629	19.6826	11.9363	13.7118	11.9828	18.2494	12.1808	14.9884	14.8686	11.3071	12.347	3.71039	3.99885	3.68319	3.58877	3.62493	3.99838	3.41505	3.97815	3.39666	3.58947
150921_at	TCF23	7.24239	8.52565	7.92596	6.28413	6.34401	6.54694	8.54367	6.94556	7.67698	5.68186	6.1189	7.40175	7.08293	6.00833	5.9357	6.01935	8.17267	6.21971	5.68712	6.8355	5.56098	8.76317	5.80754	5.89789	5.64282	6.02973	6.0354	5.71308	6.97065	7.50682	6.03774	5.04197	5.87415	7.34182	6.18822	5.56449	5.44105	5.90812	2.85647	2.98659	2.66539	3.09486	2.94054	2.61327	2.82435	2.56942	3.03081	2.5077
388818_at	KRTAP26-1	7.48166	6.44049	7.07146	5.24257	5.88944	5.93241	6.3577	6.71272	6.2641	4.91438	5.07377	5.62756	7.80358	6.0427	6.10599	6.00235	5.59416	5.53712	7.83398	4.87692	5.75657	6.07312	6.2641	4.36922	5.31001	5.25399	5.8998	4.89337	5.51188	5.66348	4.95161	5.53557	6.19109	5.42141	5.31033	5.55955	5.66846	5.10615	2.90336	2.82201	2.55813	2.6685	2.64711	2.34306	2.96414	2.61023	2.48392	2.96975
51429_at	SNX9	28.9263	25.0464	26.6606	39.2794	33.8576	36.7534	28.0696	30.2958	29.4214	36.711	32.5671	29.6834	35.6191	34.4671	34.7018	41.712	35.8003	31.2356	39.9879	38.9197	25.8409	24.5131	26.9966	27.5202	24.9414	25.2359	25.5973	23.0119	25.566	29.9543	32.8434	23.6913	29.6043	27.9785	27.7102	30.7958	29.735	32.4458	4.85431	4.73664	5.08141	4.81094	4.87879	5.02534	5.15458	5.11694	5.1619	5.32149
27244_at	SESN1	129.036	136.881	105.41	164.655	122.681	180.134	141.741	116.441	158.411	164.702	154.136	257.456	184.512	142.436	130.611	170.617	129.571	167.006	99.6203	116.247	68.7683	101.596	114.221	106.697	93.7535	88.3875	79.2041	97.2667	165.479	152.423	132.762	122.659	101.261	124.448	107.547	127.281	93.3576	99.7974	7.01163	6.71987	6.93877	7.14711	7.30753	7.26806	7.52757	7.02913	7.0176	6.63837
79652_at	TMEM204	98.1495	121.014	162.58	199.395	128.514	134.673	188.83	161.944	150.333	247.704	150.863	157.985	121.627	74.6274	172.595	166.909	210.403	272.163	86.488	98.1244	54.8563	136.646	121.883	123.302	77.0244	91.5801	92.6177	124.622	108.821	106.937	115.287	129.853	82.4398	91.7773	151.302	127.273	124.909	122.011	6.61691	7.34501	7.00578	7.56094	7.23202	7.23709	6.92632	7.43125	7.71701	6.43443
55106_at	SLFN12	33.6328	28.8579	23.5611	20.7241	34.8204	30.5429	20.3359	21.6157	25.8793	22.547	33.9313	23.9795	26.5639	33.5295	32.762	28.8989	25.439	22.0272	26.8479	32.1954	36.9924	24.6754	34.8834	30.2801	33.9684	30.2669	35.9714	30.1229	30.846	32.1053	38.849	36.1683	31.8255	26.8053	26.2119	31.8553	36.4329	33.6898	5.0718	4.55834	5.12186	4.34595	4.69373	5.08455	4.7314	5.03395	4.66897	4.74673
9057_at	SLC7A6	67.1647	43.6212	49.3152	65.0931	46.6863	145.465	59.7155	38.914	45.0048	70.8568	48.486	63.2247	59.6255	44.7239	43.4436	70.556	114.062	60.2566	50.4593	41.9729	34.6662	50.4639	46.8153	71.6429	32.8192	52.0367	52.1316	47.4087	49.3032	32.2257	37.2047	45.1702	38.4909	35.4441	36.9381	56.8464	34.5143	48.2141	6.06963	5.62396	5.54493	5.90003	5.49201	5.5995	5.89786	5.44107	6.83368	5.65705
9411_at	ARHGAP29	5.78818	4.63825	4.24546	3.4569	4.4734	4.601	4.05645	5.01197	5.02872	3.40534	4.19588	4.3761	4.64348	9.32741	4.65241	4.90085	4.07683	4.02633	4.31619	4.88134	7.94597	4.85878	4.34944	4.69337	7.77696	6.83353	6.62482	5.95049	5.83435	5.14528	4.66402	4.96753	5.05193	3.96423	4.71652	5.3991	6.21471	4.56513	2.53311	2.08592	2.16137	2.02022	2.33019	2.06897	2.21521	2.21798	2.02745	2.10976
57685_at	CACHD1	4.41104	4.53696	6.17955	6.8025	8.78188	12.0233	4.42466	4.54173	4.60522	4.99613	6.76636	7.29627	4.36606	5.07339	4.79334	7.43434	9.25057	6.33353	5.18446	4.81536	3.74684	4.90436	4.27101	4.01944	3.86088	3.89377	4.11088	4.68106	3.77196	4.61735	5.61495	3.92892	4.15264	3.01719	4.83972	5.71329	4.01944	3.93802	2.14112	2.6275	3.13453	2.14557	2.20327	2.75838	2.12633	2.26103	3.20954	2.37419
92154_at	MTSS1L	14.7488	14.8583	14.1274	14.8115	11.3008	14.2149	12.4367	15.1337	12.6875	13.7795	13	13.2392	14.5174	11.5289	14.3267	14.0001	13.593	14.3664	14.6388	12.1674	17.7038	14.9322	17.6591	14.5075	16.9144	15.5642	16.0699	10.6244	12.8478	16.2061	15.4676	14.9086	13.6361	13.8972	13.3581	12.8983	16.118	13.6515	3.88253	3.82043	3.49835	3.63653	3.66533	3.70043	3.85971	3.84063	3.76479	3.87172
57109_at	REXO4	32.0177	30.6289	43.2461	43.8015	41.628	42.8017	48.1858	40.0089	37.367	33.2006	42.6441	37.2802	36.2506	32.2395	40.8988	39.0089	42.7517	38.169	40.4601	34.2452	40.501	39.4395	32.2738	39.3205	33.8261	35.356	33.7009	37.5247	34.6088	34.2707	34.7828	38.6893	28.3976	42.1779	34.7252	39.6178	35.2208	43.0435	5.0008	5.4345	5.37948	5.59054	5.22369	5.41427	5.17993	5.35399	5.41791	5.33843
58505_at	OSTC	387.029	360.369	294.83	297.196	333.305	273.098	314.583	346.095	314.112	306.546	306.573	350.287	342.562	352.096	302.543	283.492	291.975	305.267	391.927	324.225	296.21	270.804	238.641	274.856	271.409	300.896	252.355	315.593	307.33	333.435	325.791	318.853	342.44	296.598	275.603	328.417	293.233	295.698	8.5963	8.20374	8.3807	8.2973	8.29513	8.26009	8.42022	8.241	8.1897	8.61444
57470_at	LRRC47	250.04	244.858	262.66	280.056	236.562	243.589	279.751	243.967	233.804	230.124	284.696	256.49	237.894	223.922	263.797	275.473	274.332	253.808	251.696	256.072	249.05	248.241	249.451	267.185	212.745	246.961	241.242	234.72	221.966	226.298	242.468	229.565	219.413	240.534	229.736	254.577	243.869	280.25	7.96601	8.03706	7.88608	8.128	7.86915	8.15328	7.89417	8.04328	8.09978	7.97554
8613_at	PPAP2B	4.49248	4.61837	4.33935	3.95245	4.44658	4.71728	4.22981	4.22089	4.73494	4.63004	4.80106	4.16787	5.27848	5.16204	4.80705	5.50896	3.78355	4.03181	4.56447	4.15132	4.16458	5.68534	3.96479	4.10039	6.14982	5.44101	6.48723	4.72717	4.76952	5.54652	5.98883	4.94795	5.37883	5.31856	6.15988	4.18636	5.26326	5.12458	2.16751	2.11748	2.1527	2.08059	2.24335	2.26335	2.40012	2.26515	1.91974	2.19045
91133_at	L3MBTL4	5.19017	5.19065	4.81863	4.17815	3.48283	4.42534	3.88812	4.17851	4.2447	4.79334	4.07334	3.15798	4.82488	4.51897	4.50256	4.48717	4.18601	4.78151	5.45416	4.82488	5.6413	5.57569	7.10795	6.55195	6.35345	4.9737	4.99844	4.96338	5.00611	4.93883	5.42783	5.12905	4.16671	5.7054	4.57877	5.07104	4.50851	4.8626	2.37578	2.26862	1.80026	1.95907	2.08566	2.02621	2.27049	2.17074	2.06558	2.44736
781_at	CACNA2D1	4.41177	4.72432	5.1377	4.78007	4.24162	4.81304	4.96884	4.3473	4.45981	5.27902	4.46658	5.17353	4.74313	4.47355	5.19207	5.06551	5.03329	5.31451	5.05136	4.49471	5.00056	5.06922	4.64156	4.97596	5.25682	4.5538	5.3941	3.88146	5.07996	4.42036	5.8876	4.08692	5.16146	4.46	4.64626	4.49454	5.32652	3.97627	2.14136	2.36112	2.08462	2.31291	2.15698	2.15917	2.24584	2.37631	2.3315	2.33667
55612_at	FERMT1	5.27585	6.02385	6.17139	5.27806	5.95569	4.62604	5.59941	5.71267	7.5857	5.53538	8.84239	5.61376	7.14826	6.27888	6.6232	5.69155	7.41039	5.90378	7.45897	5.63301	4.63509	4.89043	5.81205	5.2001	6.10797	4.37194	7.22321	4.89565	7.14826	5.53451	5.4335	4.59667	4.72091	5.63343	6.08248	5.73426	5.1349	5.40465	2.3994	2.62559	2.57427	2.48527	2.92328	3.14444	2.83759	2.72753	2.88955	2.89898
3486_at	IGFBP3	9.48573	6.96141	8.21657	12.823	8.19563	7.94939	10.5918	8.84864	15.6621	16.9298	8.46241	8.21657	13.3835	10.2028	15.7419	7.42446	16.4392	16.7404	13.0972	17.1262	19.2122	24.7047	29.0679	33.0464	12.5818	16.502	9.55767	8.50574	37.9144	33.9518	11.0274	14.6025	25.233	31.1988	12.5402	20.6726	27.8462	21.2985	3.24576	3.03854	3.03486	3.40487	3.9692	3.08107	3.74238	3.97654	4.03907	3.71118
26119_at	LDLRAP1	129.721	166.433	170.4	202.504	209.967	245.038	175.938	179.34	187.967	226.582	195.094	220.329	165.794	144.685	151.887	196.887	270.95	246.874	151.682	158.909	78.23	148.226	204.239	179.836	107.005	123.779	164.848	150.673	174.043	140.879	133.279	118.468	93.0809	104.836	171.593	165.194	149.774	142.818	7.01927	7.41278	7.71402	7.45892	7.55434	7.60803	7.37325	7.24685	8.08188	7.2449
7480_at	WNT10B	25.0958	27.0347	29.7439	33.9392	28.949	31.6789	34.3832	28.4458	40.858	34.0223	25.2327	29.4256	31.8147	32.001	32.5394	30.7322	36.252	36.8563	37.8005	24.7905	26.508	34.4992	26.78	32.5812	25.9188	25.4471	25.9941	28.4458	24.7972	27.5505	27.1685	26.8643	27.5618	32.3762	30.4883	28.8292	32.6425	28.3083	4.64937	4.89452	4.85544	5.10363	5.35255	4.65722	4.99162	5.02411	5.17999	5.24034
23301_at	EHBP1	3.08621	4.48746	5.10388	5.24925	5.02087	5.3063	4.26771	4.38434	4.11118	4.22043	3.43055	5.5492	4.19066	4.30441	3.55712	4.28444	3.77651	4.76111	4.09579	5.93461	4.87952	4.38734	4.42857	4.89583	4.54468	4.07825	3.67573	5.08033	4.32274	4.47512	4.52695	5.13175	4.89822	4.04068	6.82728	4.34357	5.23799	4.34522	1.62584	2.35159	2.32794	2.09346	2.03955	1.77844	2.06718	1.83071	1.91705	2.03414
285203_at	EOGT	12.3468	10.5673	7.89607	11.1341	14.7686	16.321	11.8405	10.2841	11.0741	14.9104	14.2212	15.5069	12.9676	17.3288	10.9287	12.3924	8.57349	10.7596	13.673	17.3529	9.56573	12.3853	14.5292	14.9354	14.2808	20.9676	12.6629	13.1709	23.701	18.0223	14.592	13.2441	15.7043	12.1878	19.5609	17.5432	14.5634	16.6482	3.62606	2.98113	3.88446	3.56565	3.46911	3.82997	3.69684	3.45005	3.09988	3.77326
26152_at	ZNF337	34.5572	37.7767	36.1103	42.8965	34.1982	50.9405	34.3948	32.4459	36.0377	37.1125	37.8024	41.7548	38.8966	34.2472	37.385	39.5955	55.8691	44.0191	40.5793	37.6405	30.8895	36.4022	34.8724	38.0832	29.5902	31.871	29.0769	36.5838	36.0041	34.9553	32.4192	32.2364	30.6164	34.4143	37.7684	37.4988	37.1272	41.9913	5.11091	5.17434	5.09585	5.10412	5.17143	5.24041	5.28157	5.22439	5.80398	5.34267
471_at	ATIC	152.215	167.042	196.539	203.088	193.178	182.784	212.307	202.151	189.963	218.666	179.32	197.766	184.077	146.257	179.818	188.344	194.393	188.071	180.559	180.269	157.631	202.938	164.481	167.033	142.231	151	141.679	160.2	160.295	166.392	165.092	167.663	171.057	186.186	181.847	179.439	197.581	186.28	7.24997	7.61867	7.59379	7.73001	7.56958	7.48639	7.52416	7.49039	7.60284	7.49632
10039_at	PARP3	13.5012	16.4322	22.7348	18.9853	19.5082	18.4628	17.2984	19.0683	16.5858	15.969	18.8292	16.7059	16.8861	14.025	20.075	19.1093	21.1282	15.998	20.6699	18.9633	24.4988	30.3574	24.0315	21.264	21.5712	20.072	21.4106	20.1427	28.6992	20.6462	16.7941	18.6591	19.1093	20.5669	21.6374	18.1806	21.7997	19.7534	3.75502	4.50683	4.28601	4.11257	4.05188	4.2349	4.07776	4.32733	4.4011	4.36946
5316_at	PKNOX1	20.0707	19.2188	19.8811	19.4022	18.9157	19.7752	20.0886	24.5066	18.9906	16.0542	19.0695	20.0269	19.9417	20.2173	17.477	19.9221	20.2642	19.7846	21.1615	18.4712	14.849	18.6926	18.0455	19.6077	17.4675	22.1427	16.6816	19.6419	18.6198	16.7145	16.7241	21.7297	17.1634	16.2763	19.3521	17.6936	18.9547	18.8519	4.32702	4.31332	4.24151	4.32831	4.24721	4.2532	4.31772	4.12738	4.34086	4.40337
90019_at	SYT8	12.083	12.3206	15.9438	12.41	11.7566	13.1057	11.2831	13.6095	12.4992	10.4696	10.6589	11.9971	13.3225	13.2642	11.6306	12.3349	11.5407	12.3182	12.3987	17.7999	14.697	12.0547	16.534	14.4516	11.8943	10.5811	14.9698	14.1852	14.6905	12.9344	11.4805	10.6737	12.6916	10.397	15.7322	11.7962	14.1288	11.6278	3.59491	3.99493	3.5554	3.49609	3.64377	3.41399	3.7358	3.53985	3.52866	3.63212
56342_at	PPAN	43.3479	37.4862	51.1465	47.6357	42.8894	45.0579	43.9439	39.8834	43.2665	53.4612	43.4702	42.639	42.4215	43.195	44.9798	40.5812	42.057	40.3558	40.4446	46.0075	34.1342	48.8204	36.4389	42.9441	39.8659	43.9517	40.4734	37.4516	41.1674	43.4027	37.9677	45.5796	41.4686	44.537	40.1964	43.2779	42.5335	36.5569	5.43789	5.67656	5.42255	5.45759	5.43518	5.44195	5.40672	5.49121	5.39427	5.33788
55898_at	UNC45A	65.9315	56.6957	79.251	67.4799	60.5135	56.45	66.3506	65.7619	68.3838	61.0965	63.2268	58.9352	55.4877	53.3459	67.7484	61.1896	71.2221	56.2744	61.6896	52.5931	61.185	69.6521	62.7417	65.2984	57.2696	60.7748	60.2659	67.8353	53.5614	56.088	61.3419	54.9024	58.6628	57.0819	51.2968	48.7511	61.1007	56.5033	6.0429	6.30836	5.91919	6.05204	6.09558	5.98247	5.7941	6.08211	6.15425	5.94695
10985_at	GCN1L1	83.8361	85.946	100.227	86.3251	74.6215	89.5382	85.251	90.0408	89.9894	90.4881	93.3201	88.9987	74.2377	89.5839	78.8519	105.434	128.323	97.099	104.706	82.7017	82.8037	100.74	75.2556	92.5795	76.4991	78.5126	79.3563	79.6446	80.4008	78.5834	74.6876	78.3103	77.3252	86.7543	84.6542	85.9487	81.7018	84.6892	6.3895	6.64712	6.22152	6.41365	6.49168	6.54412	6.21408	6.30107	7.00364	6.7102
84306_at	PDCD2L	12.8415	15.1936	15.9285	20.0779	16.5251	14.1958	16.4537	13.7017	14.9196	17.1498	14.7663	13.6923	13.8064	11.8913	14.0061	14.5201	13.6374	14.8136	12.8433	14.6667	8.81629	14.7744	10.3594	9.42253	12.4426	11.6477	10.7677	11.6034	10.9827	12.3768	15.3917	12.1365	13.8423	16.5966	15.6603	12.0027	12.8756	12.8081	3.68274	3.99354	4.04658	4.04034	3.89913	3.88424	3.78727	3.80798	3.7695	3.68295
30000_at	TNPO2	42.0931	40.3898	44.5875	48.3563	32.9814	53.2268	44.7061	38.7821	44.5405	56.8624	42.4274	38.0113	39.1868	39.1467	41.9437	42.3952	52.2622	37.5566	46.7734	38.8919	32.9115	45.1862	34.6373	39.3602	38.1813	43.1984	34.3521	45.2075	40.1314	44.8902	32.9795	40.4299	41.5744	38.2281	46.4733	44.3477	34.4732	46.7207	5.39551	5.47857	5.04358	5.4824	5.47705	5.40692	5.2923	5.39038	5.7077	5.54762
26219_at	OR1J4	3.26579	4.73893	3.70449	4.04202	3.36348	4.3261	3.76858	4.96474	5.37403	4.49147	3.93954	4.84203	5.44841	4.49133	4.50797	4.2784	3.97098	4.12207	4.07524	4.13131	4.25661	4.16451	5.30144	4.27838	4.02167	3.12304	4.5624	4.23927	5.64503	4.15624	4.8169	4.02432	4.04704	4.54597	5.49083	3.16699	4.50101	3.40856	1.70743	1.88928	1.74995	1.91402	2.426	1.97803	2.44583	2.17248	1.9895	2.02688
9167_at	COX7A2L	669.35	641.729	705.825	711.19	715.91	603.681	684.228	686.096	717.797	680.404	650.963	591.638	700.777	615.256	614.932	604.401	648.696	612.767	689.516	682.808	616.748	697.911	569.361	538.049	624.829	604.526	565.719	543.312	560.121	666.477	634.599	595.856	666.017	624.968	684.058	669.083	630.16	522.974	9.38662	9.46317	9.48363	9.41833	9.48743	9.34643	9.45281	9.26428	9.3414	9.42944
128346_at	C1orf162	615.743	671.814	621.03	507.779	576.535	573.778	485.533	619.619	536.173	418.339	492.278	482.403	586.17	578.851	587.404	558.476	487.088	517.612	509.758	457.753	776.916	646.705	632.549	621.708	687.284	643.345	671.356	668.051	508.498	614.675	611.996	618.672	609.632	631.461	587.343	542.384	589.119	598.616	9.26619	9.27852	9.17126	8.92343	9.06655	8.94333	9.19518	9.19821	8.92804	8.99367
5270_at	SERPINE2	5.20515	10.3389	11.1768	17.4998	19.3175	15.8969	25.3269	19.2893	22.3704	23.4769	12.6169	15.4987	28.5629	21.4607	14.4829	26.4925	20.2539	17.0362	10.2949	9.51605	8.61811	7.74428	13.1606	10.9986	5.98668	4.23858	4.78893	7.81729	9.01923	9.83067	20.8611	11.0718	12.1875	10.4522	8.42562	7.54784	10.7147	9.88097	2.37994	3.48244	4.27184	4.6626	4.48352	3.65728	4.83607	3.85628	4.34012	3.36386
7874_at	USP7	171.293	162.147	154.35	159.905	160.646	166.472	148.214	128.829	152.195	184.708	163.461	153.058	155.707	147.308	144.521	164.22	253.976	146.876	179.703	158.054	128.11	145.2	133.548	162.684	149.504	162.041	140.46	145.087	154.996	154.142	154.272	159.607	163.435	153.876	147.629	162.272	144.358	155.018	7.42033	7.27006	7.32774	7.21154	7.24978	7.3528	7.28269	7.17513	7.98855	7.48947
6697_at	SPR	12.382	13.6316	14.075	14.3292	15.0273	13.2177	11.7055	13.5268	11.0769	12.9693	11.7039	11.7055	13.8627	13.4225	14.0503	12.5998	12.9821	12.8037	13.5989	12.5714	13.4163	12.7245	15.8543	13.9681	12.5414	12.5649	15.0908	14.8551	16.4044	12.1556	14.7766	13.7824	12.6892	13.3195	14.6271	12.4092	14.8262	12.5729	3.63017	3.81507	3.90951	3.54911	3.46948	3.54891	3.79314	3.81252	3.69846	3.76541
7089_at	TLE2	14.2749	15.6664	20.6951	25.9059	19.6347	23.735	16.4802	13.0049	16.8228	21.3683	15.8878	21.5436	15.9241	14.1169	19.0765	22.8706	31.4992	19.0806	20.234	15.5594	15.153	19.3805	16.3619	16.6611	10.8299	14.2658	12.953	14.8861	16.6406	19.0336	13.0697	12.8645	13.8254	14.0347	16.9805	19.5548	18.0963	16.3955	3.83541	4.37121	4.29533	4.04266	4.07235	3.98985	3.99314	4.25373	4.97725	4.33871
5253_at	PHF2	42.7373	40.849	43.4898	47.4616	35.909	45.6984	45.9863	42.4991	40.9352	44.4288	47.9641	51.7325	39.4025	41.3092	46.7575	56.0961	52.6983	44.8429	45.9697	45.0426	37.6959	40.8247	40.2634	42.3471	40.6155	42.6376	38.9666	38.7653	40.2986	41.241	40.8354	42.3037	38.0011	37.83	41.9903	46.5236	35.9151	47.4007	5.41742	5.44261	5.16627	5.52313	5.35527	5.58388	5.30021	5.54713	5.71968	5.52261
2882_at	GPX7	46.8943	54.8491	67.7363	75.4097	65.1231	58.751	78.4433	53.0783	59.9632	75.4884	51.9232	62.1567	63.7471	54.1318	53.6962	57.8061	61.092	53.9434	83.1883	83.7527	44.33	65.7144	50.0227	55.079	43.7782	57.3819	32.1775	44.1025	53.7838	65.7358	50.1855	43.5803	56.9344	62.3037	69.3179	70.9992	60.2074	54.928	5.55134	6.08186	6.0251	6.29358	5.906	5.69831	5.99429	5.74675	5.93291	6.37831
51061_at	TXNDC11	16.096	16.0644	20.708	16.1029	14.0037	12.8517	27.0213	22.886	14.9452	17.5142	19.6975	17.241	15.5629	16.3157	19.727	20.8493	19.8116	16.89	18.9585	13.5777	20.5525	15.6167	15.6246	19.7302	14.112	15.0841	14.4736	15.4693	16.0021	15.158	12.7732	13.8801	15.0317	17.5916	14.4831	13.9903	15.0106	15.0712	4.00863	4.37211	3.80774	4.75602	3.90161	4.29994	3.96004	4.3021	4.30827	4.24477
60436_at	TGIF2	48.6843	44.8029	48.4229	53.1721	55.0442	60.5668	51.1366	48.8592	51.8154	54.4639	47.7368	45.7449	54.9112	47.7934	52.3771	54.0554	56.0193	46.7599	54.1984	45.3715	47.4605	47.3301	46.7055	42.5193	46.1935	45.1993	44.9994	44.4047	45.5798	53.0904	47.684	39.3051	49.3648	51.5074	44.5492	49.3563	49.4308	53.5359	5.60539	5.59762	5.78252	5.67628	5.69531	5.57703	5.77903	5.71087	5.80785	5.76018
85865_at	GTPBP10	5.0613	4.59221	4.57629	4.94575	5.55306	6.28701	5.07314	5.22803	5.74913	5.97644	4.77659	5.45583	5.07895	5.07339	5.29147	4.249	4.61528	4.81912	5.3991	5.30616	5.59453	5.24558	6.04593	6.19541	6.52095	5.32253	4.9095	5.24067	5.20258	5.79728	5.86142	5.83315	5.51639	5.65415	5.37983	5.45933	6.99509	6.30891	2.33951	2.19418	2.47328	2.34288	2.52334	2.25598	2.34453	2.40367	2.20642	2.43272
90736_at	FAM104B	4.66768	4.65728	4.6873	5.38553	4.62577	4.65638	5.44867	4.69157	4.74607	4.64116	4.86716	4.60292	5.69795	4.85094	4.65728	5.49341	5.90716	4.75852	4.31619	5.25547	4.20499	3.73131	4.74782	5.56991	4.39108	5.1131	4.66876	4.17756	4.25469	4.0443	4.34123	3.94651	4.20405	4.20405	3.79539	4.64619	4.72896	5.37581	2.22271	2.22876	2.20969	2.4459	2.24673	2.28308	2.51044	2.21949	2.56247	2.10976
9816_at	URB2	24.2513	29.0435	27.776	26.4411	35.2505	31.4749	26.836	23.1726	31.9092	31.4066	23.6024	24.2971	30.4124	25.8588	21.4267	26.766	31.8301	22.447	26.4742	27.8204	18.5022	22.2868	23.8853	22.5834	27.0877	23.9968	22.6616	24.057	21.3671	27.411	20.0053	26.5401	25.1804	30.42	31.8919	25.4127	23.9055	25.8353	4.59999	4.79577	5.13957	4.7461	4.9959	4.56086	4.92659	4.42134	4.99232	4.72651
148066_at	ZNRF4	6.77671	7.80276	6.83199	7.00007	6.60845	6.25792	6.98594	7.40681	5.98085	6.36436	6.75525	6.59747	6.14043	7.33646	6.91815	6.83787	6.45476	7.20449	6.33485	6.37718	6.86575	7.31287	8.33436	7.55526	6.94658	5.64314	7.49633	6.63063	7.97155	6.35116	6.64123	8.20879	6.6682	7.08699	7.43388	6.12579	7.51985	6.2482	2.76059	2.77231	2.72431	2.80446	2.58035	2.75601	2.61834	2.79039	2.69036	2.66331
6286_at	S100P	11.1812	6.03192	68.9256	36.352	31.3567	40.3956	29.1095	60.1363	28.2729	10.0607	62.9662	40.3675	30.9094	46.5551	25.3354	17.622	16.8166	26.9876	7.67471	7.5426	69.8037	61.5441	56.5537	45.7872	57.951	62.1787	87.6546	57.8824	35.2865	27.324	28.9592	25.3548	76.3544	82.6157	65.4815	46.5294	27.0552	30.3979	3.483	6.10697	4.9707	4.86342	4.82135	5.97651	4.94997	4.66308	4.07181	2.94011
56172_at	ANKH	123.61	126.675	156.962	226.841	150.089	158.005	201.565	169.279	164.239	181.777	175.76	166.503	176.762	117.038	181.928	200.055	204.539	178.133	136.271	158.809	100.893	156.804	170.881	178.905	101.47	101.474	127.619	151.856	154.619	166.79	143.665	136.392	127.662	140.387	141.83	127.261	158.658	156.571	6.94966	7.29427	7.22967	7.6551	7.35965	7.45746	7.46566	7.50722	7.67623	7.09033
116115_at	ZNF526	11.5374	11.6512	13.0911	11.569	9.86816	10.916	15.5362	11.2164	10.85	9.47052	11.0309	13.7914	11.6815	9.99122	11.9705	12.4688	12.6748	12.1657	11.669	10.9038	9.78291	10.5499	11.4624	10.7827	9.21951	9.82503	9.33984	10.9471	8.96018	11.7752	13.0517	10.2207	10.6073	13.6484	9.88691	12.2417	11.5023	13.0959	3.52824	3.71052	3.30278	3.95756	3.43963	3.46348	3.54615	3.58141	3.6639	3.5446
57291_at	DANCR	121.286	144.496	129.014	171.529	130.977	142.479	142.598	128.183	142.359	175.359	121.27	154.335	120.481	105.895	118.801	133.038	134.004	133.093	141.766	148.503	107.777	153.498	119.208	109.7	103.42	118.195	93.3123	116.642	109.541	143.2	116.347	101.437	120.167	138.217	119.615	107.888	130.081	122.444	6.92227	7.01139	7.03317	7.15581	7.15339	6.92207	6.91266	6.89241	7.06613	7.14736
113791_at	PIK3IP1	81.4926	97.4611	141.756	182.414	116.968	147.669	132.849	123.129	112.348	145.617	135.541	138.983	116.489	75.5931	108.193	136.73	171.789	185.191	85.8936	98.5581	64.9589	132.931	169.158	142.262	58.9578	69.4885	76.5064	93.7038	127.74	93.5499	75.3076	67.9754	59.6311	74.8058	99.8983	105.999	82.2072	93.6363	6.3486	7.14727	6.86997	7.05364	6.81183	7.08258	6.86405	6.75746	7.42449	6.42448
9100_at	USP10	100.413	119.049	134.428	146.778	118.883	107.251	129.658	117.409	106.06	110.456	121.198	124.067	122.176	131.451	139.104	108.149	92.6195	125.883	121.869	114.927	127.246	147.124	134.355	122.23	141.172	123.901	128.988	139.356	154.675	135.406	114.544	131.463	117.497	119.567	151.035	140.448	137.198	140.562	6.6498	7.07069	6.89339	7.01857	6.72874	6.92123	6.93282	7.12002	6.53324	6.92918
1612_at	DAPK1	154.432	123.387	112.962	57.1195	98.79	70.2188	63.0057	98.1629	97.3702	48.3745	117.444	73.077	107.845	121.189	104.065	104.698	78.4176	80.7174	104.074	96.9256	171.86	95.4714	118.3	116.584	169.854	136	160.685	123.858	110.935	106.803	129.863	106.093	112.664	99.5358	100.648	103.195	137.452	144.625	7.27082	6.81969	6.62629	5.97741	6.60541	6.87583	6.75282	6.70135	6.29311	6.70146
6368_at	CCL23	6.29821	5.53999	6.00939	4.53515	7.47219	4.4256	5.01463	6.62429	6.97017	5.20595	5.80533	5.70626	5.78408	5.53904	7.56451	5.17371	5.55761	5.52092	5.49648	4.8611	4.3918	4.62217	5.08169	4.33426	5.57873	5.55662	5.87913	4.83018	5.78151	6.39468	6.18608	6.17164	4.78618	5.57503	4.78483	5.62695	5.42634	6.01448	2.65494	2.58722	2.90153	2.32614	2.80119	2.53738	2.53209	2.91925	2.47447	2.45851
5581_at	PRKCE	24.6798	22.1602	24.9489	24.3713	25.7657	24.9002	26.6221	19.6101	29.6273	27.8953	20.3447	20.5674	29.4889	26.4227	27.993	24.1204	16.6362	26.2279	21.0166	24.46	21.8518	27.4844	27.0515	29.7319	27.2891	25.9382	25.8331	23.2334	35.2696	34.6173	30.8467	40.3037	34.9608	34.2966	33.025	31.9409	29.9936	27.0014	4.62526	4.6409	4.68738	4.73455	4.88885	4.34658	4.8821	4.80699	4.05626	4.39346
84767_at	TRIM51	6.11187	5.4372	4.85396	5.20528	4.57351	3.83083	4.72469	7.60927	4.97649	5.43621	4.48872	4.58946	4.83874	5.01039	6.80071	4.26805	6.19214	5.74988	4.9141	5.68145	6.46184	4.43859	5.35176	5.70593	5.96122	5.55113	6.92598	4.98792	8.47121	6.54675	5.84128	5.61727	5.42643	5.82325	5.82556	5.85528	6.74314	3.73607	2.61161	2.27916	2.1933	2.24022	2.31513	2.16631	2.27463	2.76568	2.63044	2.29693
27156_at	RTDR1	5.94	4.58895	4.83882	5.1121	5.75441	4.46411	5.04256	5.43444	5.67099	5.36662	5.46757	6.31043	5.88456	6.08558	4.79448	4.83378	4.95441	6.94711	5.09219	5.53249	5.30201	5.009	5.97665	4.61032	7.06284	4.55886	7.33221	4.93049	7.52516	6.01455	5.21334	5.26066	5.10342	4.62803	5.29961	5.2182	5.62994	5.19533	2.57046	2.27466	2.52467	2.33416	2.5036	2.4509	2.55693	2.26137	2.30871	2.34829
440435_at	GPR179	4.36545	4.27592	5.11688	3.84149	4.07175	4.06876	5.15975	4.01105	4.0889	5.14492	4.59399	4.70891	5.13422	4.06416	5.19409	4.23241	4.02698	4.61008	3.91329	4.55977	3.85853	4.60573	4.65176	3.94268	4.09784	3.86176	4.55142	4.01248	3.60113	4.5907	3.90306	4.19768	3.81726	4.64645	4.14117	3.93372	3.92142	4.28371	2.12613	2.35526	2.02565	2.3673	2.03171	2.19975	2.36015	2.37687	2.0097	1.96838
83895_at	KRTAP1-5	4.14997	5.07339	3.92177	4.36097	4.39511	5.30808	4.28727	4.76032	3.79837	4.35877	3.64435	4.41578	4.16085	5.01901	4.74395	5.02868	4.95879	4.51853	3.69899	4.09003	4.22677	4.63919	4.30726	3.97122	5.05314	3.84575	4.71949	5.0412	4.91119	3.68472	4.44158	3.84457	5.2111	4.04675	5.69657	5.13426	5.46232	4.62141	2.0531	1.9715	2.1359	2.10006	1.92538	1.86566	2.05688	2.24609	2.30999	1.88713
8676_at	STX11	137.525	135.614	152.554	84.1567	126.292	86.7297	86.8618	120.942	124.982	68.274	169.711	98.866	139.16	137.41	136.4	113.612	106.568	105.502	136.612	125.486	286.351	149.689	140.722	213.996	201.663	194.405	199.609	138.603	126.812	155.533	138.907	186.272	134.418	133.026	136.024	134.956	184.473	166.061	7.10355	7.25317	6.98062	6.44065	6.96558	7.40694	7.1206	7.0917	6.73563	7.09394
128646_at	SIRPD	17.4373	13.5966	16.4109	12.4655	16.0738	10.5023	12.9665	15.5289	13.1609	10.3976	12.8601	11.7991	14.7255	15.4356	14.2017	11.0725	12.0749	14.3072	12.4986	13.2403	27.7527	14.5381	15.3209	13.1368	18.063	18.7024	23.6899	19.8972	14.6905	12.5431	14.4958	15.8314	14.6824	11.6772	16.3645	17.0147	15.3209	12.0853	4.1241	4.03658	4.00664	3.69671	3.71819	3.68483	3.88024	3.82799	3.59394	3.6437
23169_at	SLC35D1	26.6841	26.8643	29.7742	37.076	27.3919	32.817	29.8026	26.1801	32.155	31.3529	27.0338	31.7106	27.9915	26.6959	26.834	30.6613	32.0424	30.3851	31.8687	30.6551	24.1944	24.4004	24.2862	27.4188	24.3062	26.2116	22.6839	25.8688	24.8657	23.4685	28.0614	29.2527	27.0894	23.9211	30.5489	32.2355	27.2924	30.867	4.73791	4.89599	4.77568	4.89737	5.00697	4.75669	4.80692	4.74599	5.00191	4.99407
54_at	ACP5	53.7513	56.3121	57.7773	47.4616	56.4724	57.2726	52.5764	48.8781	60.2254	53.5865	48.4236	59.6826	65.4559	58.3074	65.6525	58.1195	41.0399	52.0262	46.3988	47.9242	64.056	62.4385	80.3319	68.1878	90.748	91.7445	49.7643	42.1432	65.5644	75.342	64.2747	48.478	76.7868	71.75	60.3826	65.7503	53.0861	54.9949	5.74823	5.85243	5.81947	5.71634	5.9123	5.59764	6.03245	6.03678	5.35896	5.53602
80318_at	GKAP1	6.09161	5.90527	7.00324	10.2839	9.14117	10.5485	5.43762	5.84813	8.96135	9.5616	7.1534	7.54018	7.01406	5.76759	5.90527	7.92624	8.61417	8.61319	7.87913	9.19166	4.6034	5.69287	5.57449	5.93632	5.6038	7.47306	4.13773	5.58616	6.40964	6.62028	6.94634	7.89565	6.91474	8.57029	6.77646	8.79573	5.78539	6.44964	2.60682	2.80802	3.19238	2.44298	3.16372	2.83863	2.81025	2.562	3.10671	2.97804
939_at	CD27	86.7969	154.146	202.25	298.122	209.807	203.326	192.988	165.268	162.303	261.883	182.678	227.856	174.047	122.725	162.373	194.59	215.347	213.58	147.988	149.738	85.8135	179.383	154.251	149.633	105.664	129.961	102.427	146.356	133.916	133.886	150.143	113.413	125.069	136.173	177.993	163.472	158.725	147.093	6.43957	7.66	7.71292	7.59237	7.34254	7.51316	7.44333	7.34317	7.75052	7.20934
4793_at	NFKBIB	10.4951	11.369	11.7385	11.9081	11.8227	13.9035	10.4123	10.4123	13.1031	15.5459	10.4594	10.5983	10.3177	11.7901	10.1094	10.857	8.53393	9.58725	13.4847	11.2634	14.9289	10.4842	11.4746	10.7795	16.3369	12.6229	12.111	12.0718	12.7543	9.40624	13.2002	11.9107	13.0782	11.5713	10.1382	13.4847	12.4506	14.0566	3.39165	3.55317	3.56349	3.38022	3.71183	3.38672	3.36705	3.33763	3.09321	3.75325
7710_at	ZNF154	6.16481	8.24302	8.56066	9.71319	8.71608	9.83568	8.67871	7.32905	6.74043	5.45718	10.6555	8.57514	6.73937	8.85808	7.35712	7.43326	12.179	9.90752	5.91328	7.16099	4.78673	5.15442	9.32798	11.0987	3.74082	5.50783	6.68526	6.12177	7.00297	5.07914	5.98811	7.17374	6.08852	4.96996	7.20084	7.7498	5.66244	7.32014	2.62406	3.09772	3.12368	3.11748	2.75284	3.41353	2.75261	2.87914	3.60633	2.56396
2981_at	GUCA2B	6.19191	4.54394	5.13017	6.37945	4.64323	4.74768	4.51877	4.24833	4.72188	4.73185	4.2971	4.51161	5.73731	5.00302	5.98883	4.40408	4.7706	4.5948	4.83566	4.17455	4.27169	3.88125	3.9992	4.53846	4.73001	4.74789	4.43952	4.58366	4.17633	3.6623	4.46658	4.7762	4.5948	6.51252	4.32845	4.43952	4.45177	4.41913	2.63039	2.35901	2.21513	2.17593	2.23936	2.10336	2.52038	2.58227	2.25417	2.27371
56928_at	SPPL2B	7.28047	6.52873	6.38112	6.52326	5.68552	9.57316	6.67356	6.20833	6.7686	7.38027	5.99321	5.65492	6.09327	6.04609	6.12957	6.04609	6.64682	7.73282	6.57685	4.75691	5.54653	8.13322	7.52022	6.18468	5.98883	5.41518	5.31607	5.68156	5.52035	5.3875	4.72739	5.26746	4.80628	5.43865	4.80454	6.62425	4.96672	7.27987	2.86403	2.67381	2.50729	2.73846	2.75886	2.58333	2.60722	2.61579	2.73266	2.7174
56253_at	CRTAM	63.9616	79.974	58.5844	58.0614	110.277	93.4616	85.193	59.2732	77.5393	92.1108	84.7926	84.8918	73.3256	57.6447	65.4115	89.7358	73.3826	72.2281	61.6598	88.8821	34.837	45.6351	45.7572	56.7278	59.3037	50.9569	50.5054	50.2548	49.043	56.9362	83.4485	44.4999	64.9242	61.6859	74.9434	76.9734	78.3068	68.1379	5.99913	5.87244	6.78499	6.41266	6.27686	6.40587	6.19624	6.03147	6.19737	5.94626
79153_at	GDPD3	17.5794	17.5729	15.5629	20.1461	16.2215	16.5603	15.1024	14.0316	15.9818	21.29	22.1182	21.6489	14.7835	11.4482	13.0412	16.5816	17.7844	16.2936	18.7838	14.0187	15.4211	18.9544	15.304	14.8443	13.3054	12.5649	14.9205	17.3486	11.6175	14.021	13.923	11.9243	13.6583	12.8315	16.3645	15.0009	9.80186	13.5189	4.13581	3.96004	4.01984	3.91671	3.99836	4.46716	3.88591	3.70501	4.15254	4.23142
151011_at	SEPT10	61.2508	66.4595	54.5931	32.4338	75.8718	82.6589	52.846	45.7349	53.581	37.0284	78.7937	58.9352	48.3826	64.295	58.1794	41.3958	45.4419	56.9879	102.962	95.6721	69.6922	57.052	107.014	75.0693	118.462	87.7696	64.2649	55.3265	91.6331	96.8485	68.9498	79.2692	79.2692	81.0142	88.1458	61.0648	70.5142	53.7599	5.93666	5.77065	6.24549	5.72372	5.74365	6.30001	5.59642	5.86244	5.50595	6.68596
28915_at	IGKV3-7	11.486	8.88372	4.98847	7.90046	4.36937	3.13476	16.7631	8.84864	4.14834	3.87994	4.18416	5.79384	4.99719	9.91953	4.681	7.78813	5.1986	6.88097	15.7109	7.28716	5.02733	5.6548	3.21207	4.93215	5.32324	6.50105	4.60611	3.93744	4.59458	4.53152	4.37702	4.10944	4.3307	6.81704	3.90575	4.00173	3.98539	5.37682	3.5218	2.3186	2.12742	4.06721	2.05253	2.06494	2.32112	2.22682	2.37812	3.9737
494143_at	CHAC2	6.33462	5.32324	5.21381	5.09173	5.3161	4.57299	8.82711	6.41895	7.23578	5.45885	5.80966	6.35919	5.73148	9.00245	4.43955	5.31304	5.5619	4.84808	6.13159	5.30616	4.55096	3.79308	4.62958	5.02106	4.80378	5.50498	4.90503	4.13604	5.44789	5.65197	4.90851	5.46311	5.54669	4.58709	5.29115	5.05795	4.84858	4.89105	2.66326	2.38234	2.41037	3.14194	2.85515	2.53845	2.51891	2.15041	2.47558	2.61626
203062_at	TSNARE1	4.80742	5.71785	5.62517	5.27367	6.09757	5.96872	6.05071	6.55696	6.14146	6.01464	6.28302	5.27395	5.791	5.52454	6.39876	6.57472	6.35184	8.12086	5.62054	4.95554	5.83095	6.18586	7.36469	5.73007	6.5459	5.1637	6.0553	5.45576	9.10637	7.30735	5.89754	6.01552	6.40759	5.56545	8.60246	6.45866	5.80194	5.43937	2.26526	2.4919	2.60823	2.5971	2.61858	2.65146	2.53381	2.67779	2.66717	2.49071
3577_at	CXCR1	33.6494	30.2246	30.6727	26.3931	26.4636	25.5256	33.3384	29.976	30.5928	23.6899	37.2096	35.6091	33.6897	35.6572	44.4536	38.9638	29.9745	35.908	21.4163	30.4148	41.3659	32.8792	33.9043	35.64	34.5217	34.9067	40.9614	32.8247	53.733	34.9024	41.6491	31.614	31.1199	31.7538	41.8977	29.4828	29.3961	27.1902	5.07251	4.93888	4.72594	5.05911	4.93512	5.2176	5.07424	5.47423	4.90566	4.42064
81539_at	SLC38A1	162.674	178.945	135.709	173.994	167.817	219.435	161.301	133.209	172.057	228.311	137.768	171.177	156.039	155.836	128.568	154.205	178.868	143.051	169.632	162.702	106.638	152.375	139.665	152.484	120.869	135.325	83.4915	122.642	164.093	146.261	125.78	147.648	155.919	165.699	170.129	184.692	128.822	145.272	7.34584	7.08437	7.39074	7.33361	7.42674	7.10609	7.28576	7.00639	7.48275	7.40627
57125_at	PLXDC1	16.8468	16.3057	21.5268	27.62	27.5047	30.699	25.4885	22.5401	12.005	16.3201	28.3242	32.2285	19.6997	16.3645	15.6774	26.0345	44.9921	33.8722	14.9818	15.1307	10.0526	17.07	24.6786	28.2758	7.46207	9.87369	11.3957	16.188	17.5267	16.3411	18.6308	10.7791	17.2891	15.2066	16.9083	22.851	12.8532	14.678	4.07441	4.42807	4.78161	4.67177	3.58556	4.82396	4.3001	3.97062	5.4916	3.90514
27121_at	DKK4	7.25299	6.04374	5.45854	6.72839	6.74302	5.44117	7.38153	5.96798	6.56874	7.88931	5.42256	6.02515	9.06442	6.8282	7.85545	6.49914	7.49784	6.01342	5.31496	6.12693	4.79108	5.68108	6.3844	6.21989	6.83828	5.11957	6.6592	5.94827	5.69014	5.64789	5.46229	5.91463	5.30975	4.93912	5.75668	5.60305	6.10181	5.94636	2.85858	2.44852	2.75339	2.88392	2.71562	2.43897	3.18022	2.97369	2.90648	2.41006
284615_at	ANKRD34A	4.95152	4.9929	5.33802	4.94818	4.84447	5.99638	4.96677	5.5002	4.68555	5.07275	4.77152	4.9456	7.33745	5.95119	5.50155	4.88779	4.55906	5.48602	4.85349	5.36288	4.94907	5.26036	5.81231	5.61418	5.20168	5.33561	5.83429	5.32492	7.4821	6.46599	5.48477	5.86694	5.36553	5.45665	6.26427	5.4198	6.33052	5.16434	2.30787	2.41631	2.27634	2.31231	2.22822	2.25445	2.87528	2.45984	2.18874	2.27902
1889_at	ECE1	18.4912	26.6613	29.1994	25.6237	24.9806	20.7061	25.7903	27.7348	20.8452	32.1348	28.803	27.8621	27.2138	36.5416	27.9106	23.9837	29.0916	26.7602	29.2257	24.1259	39.9891	30.1859	30.5421	31.0899	31.3392	29.6908	31.8844	25.9504	26.9948	22.5254	28.0587	28.9413	25.715	30.3182	30.7147	31.2004	29.9147	29.43	4.20877	4.86787	4.64274	4.68876	4.38164	4.84815	4.76627	4.80274	4.86253	4.86917
83896_at	KRTAP3-1	7.43226	6.46868	6.8769	6.35287	6.37516	6.11595	6.79497	7.13898	7.18887	6.04179	6.18892	6.55339	7.82211	7.27826	7.27437	6.32018	7.24532	6.40737	7.98692	6.90294	6.27338	6.32232	6.94167	6.0462	6.36561	5.86684	6.54731	6.6641	7.4078	7.09445	6.38068	6.23896	6.06288	6.58725	5.97955	6.22179	6.44072	5.36685	2.8938	2.78176	2.67246	2.76447	2.84577	2.62969	2.96756	2.86282	2.85705	2.99764
348327_at	ZNF530	3.95338	4.65995	5.2863	5.62434	5.48116	5.1227	4.23055	5.43235	5.84601	5.29786	5.78051	5.25631	4.86959	5.07339	4.46217	4.82284	5.41954	4.91832	4.86155	4.7842	4.68021	4.5065	4.0983	5.03576	3.81647	5.22947	3.76771	5.00859	4.91083	4.48929	4.1035	4.01451	5.15928	4.70035	4.47599	4.91723	4.87126	5.50964	1.98309	2.40226	2.45448	2.08084	2.54745	2.5312	2.2838	2.15774	2.43817	2.28142
29121_at	CLEC2D	30.9863	42.7232	48.8198	57.829	38.7038	36.002	48.9732	38.3807	50.9307	62.7792	36.8853	40.7542	37.4072	29.7404	31.5317	34.3313	39.4825	42.649	43.0834	53.5428	22.3557	49.0611	34.7481	37.6697	25.251	28.8343	16.1366	35.2625	42.5775	35.8283	33.6105	30.3049	30.456	33.6738	39.2262	51.5919	44.8119	41.5533	4.95356	5.6094	5.2744	5.61392	5.67046	5.20497	5.22524	4.97873	5.30314	5.42906
22866_at	CNKSR2	6.98739	11.4083	8.37784	10.0339	11.6709	13.4623	8.39776	8.1047	8.3096	13.8283	8.97448	8.58554	14.0309	8.60332	8.07569	9.44432	13.6776	11.0151	7.51217	10.5526	4.58564	8.08713	5.42327	7.21567	6.39655	8.32367	8.08072	7.00262	7.72572	8.23224	8.14669	6.99947	6.21804	7.48706	14.2818	11.2998	7.29003	8.1562	2.80475	3.06658	3.54485	3.07	3.05478	3.16583	3.81054	3.01359	3.77374	2.90923
2267_at	FGL1	12.8062	13.5315	12.2134	12.397	13.511	13.8592	12.5103	12.951	13.6566	13.501	11.9268	13.6064	13.3795	13.5122	14.0252	16.6386	13.4933	14.8386	12.4539	11.8791	13.8592	11.3814	15.1804	14.513	15.5686	13.7111	17.2258	13.9415	13.7917	14.1679	12.1345	11.6215	13.2295	13.0276	15.3113	11.9126	13.847	12.9299	3.67877	3.61039	3.75606	3.64505	3.77153	3.57613	3.74195	3.80995	3.75417	3.63853
4232_at	MEST	20.278	40.231	23.5743	24.7236	68.936	54.9786	17.4524	25.3979	17.123	16.6144	22.0442	24.7706	37.8219	28.3058	29.0176	44.4876	30.8425	27.0581	32.0866	20.8058	15.0685	22.0613	20.0396	21.9627	16.1666	31.8125	18.0715	20.2407	17.779	24.0792	32.5844	15.6678	24.4289	28.8992	15.8288	20.9538	14.3563	11.1352	4.34184	4.55914	6.10719	4.12535	4.09786	4.46233	5.24115	4.85886	4.94685	5.0039
4318_at	MMP9	9.41877	6.25104	6.93127	6.44919	8.6966	9.18368	5.8715	8.30387	8.97853	6.6179	6.18194	5.90204	7.1608	7.21269	5.90599	5.26231	7.65131	7.29455	5.12303	5.38139	5.70204	6.45163	6.44919	6.8524	5.98883	7.1608	7.05139	5.72964	4.30272	5.02733	5.6087	7.84082	4.84092	7.35963	6.21488	6.05864	6.47798	4.84359	3.23554	2.79312	3.12045	2.55373	3.16648	2.62806	2.84012	2.56218	2.93571	2.357
441046_at	GUSBP5	3.72276	3.95354	5.10504	4.58733	6.72801	5.74075	4.81196	5.3991	5.30023	6.53425	4.57645	4.60259	8.41415	7.39256	4.53986	6.01866	4.68719	4.02326	6.47042	7.10176	4.07088	4.23591	4.7088	4.58479	3.84357	4.9701	4.15616	3.90494	3.6446	6.1232	5.35269	3.71946	4.68369	4.15616	4.8683	4.70007	3.37449	4.3158	1.89637	2.35192	2.75018	2.26662	2.40605	2.19423	3.07282	2.18265	2.22872	2.69386
8364_at	HIST1H4C	1051.86	1056.31	973.725	960.877	785.383	853.409	1154.19	858.533	896.348	1100.65	664.623	810.749	858.841	856.688	734.156	787.527	923.975	860.036	830.875	779.722	676.081	787.193	733.837	623.383	515.812	702.321	617.086	651.595	657.989	906.629	813.646	782.946	867.954	849.093	972.875	791.485	892.011	828.973	10.0387	9.92737	9.61725	10.1727	9.80792	9.37639	9.74625	9.51994	9.85171	9.69849
100129484_at	LOC100129484	6.52664	6.70064	5.90885	6.64029	4.73176	6.27003	6.13812	8.73437	5.32842	5.10417	5.53478	5.25631	5.11047	5.99883	5.65961	6.3848	6.50824	5.65607	4.92481	7.51843	6.92124	6.03878	6.75395	5.94065	7.01636	5.65916	6.87286	5.85964	7.32663	7.37399	5.10417	5.24535	5.65916	5.96249	5.62546	5.14411	8.44406	7.33542	2.70634	2.56288	2.24238	2.6178	2.41371	2.46853	2.35346	2.5007	2.70227	2.30007
23059_at	CLUAP1	31.7499	40.6489	45.4183	52.1057	43.2807	41.1102	35.3489	36.2175	34.3358	42.662	40.8427	35.5724	41.2142	27.9524	31.7259	35.9091	46.902	42.1948	37.1747	37.7168	22.0951	42.1292	30.1847	35.2474	36.0204	39.4351	29.7911	34.3084	32.344	34.5594	31.7121	30.3562	34.5385	30.9529	42.2006	42.2085	36.4237	41.1818	4.98868	5.5052	5.43565	5.14359	5.10164	5.35201	5.36507	4.98759	5.55158	5.21625
915_at	CD3D	835.442	1078.61	1396.45	1710.84	1486.26	1527.86	1598.8	1389.37	1777.33	2048.56	1110.26	1473.79	1338.8	835.651	1146.52	1324.52	1770.59	1394.42	1385.35	1492.32	681.941	1357.02	973.007	903.083	864.303	1082.09	669.909	1132.89	1153.69	1329.11	1213.71	1001.82	1217.62	1437.33	1422.69	1320.95	1538.45	1410.04	9.7064	10.4476	10.5375	10.6428	10.7955	10.1167	10.3867	10.163	10.79	10.436
63934_at	ZNF667	7.04003	6.07453	4.1001	6.72415	5.60154	5.01154	5.129	4.81448	5.2713	5.86408	6.14141	6.96823	4.24118	4.9739	4.39741	5.11112	7.02242	6.35965	6.20553	5.69827	3.44668	3.57611	4.81448	4.43036	3.32556	3.27065	4.59548	4.00864	4.61273	3.90996	5.68449	4.85969	5.60204	4.72254	5.53822	4.81448	3.34993	4.02558	2.81558	2.03566	2.48582	2.35868	2.39816	2.61857	2.08447	2.13665	2.81197	2.63355
27036_at	SIGLEC7	20.2872	21.5482	24.3114	19.1315	20.4337	19.0696	18.7356	23.2647	19.2291	21.3561	22.5165	18.7604	25.2488	22.6518	24.356	20.1005	17.8385	23.9725	19.4704	20.8298	23.5826	25.5479	27.0988	24.4142	22.2135	21.6126	24.9623	23.5596	23.2494	23.0685	22.1471	20.4643	23.9577	23.4897	21.6233	19.3273	23.8264	21.5078	4.3425	4.60356	4.35288	4.22771	4.26522	4.49291	4.65815	4.6062	4.15692	4.28321
1984_at	EIF5A	175.639	193.83	221.356	223.567	182.409	152.684	337.827	268.778	114.619	137.83	246.153	216.804	142.753	137.513	231.271	145.514	189.316	307.277	176.988	235.872	108.567	205.365	181.601	184.875	181.638	173.554	139.918	232.33	108.006	193.737	133.535	157.659	147.378	190.119	142.542	180.065	227.33	212.698	7.45647	7.79023	7.51103	8.40014	6.84071	7.94341	7.15738	7.85344	7.56465	7.46751
83737_at	ITCH	24.7169	19.8735	12.9855	14.6294	19.5337	13.8452	14.0917	14.4606	11.7799	16.2638	12.3615	16.1237	14.5506	20.4321	16.2233	18.0831	11.6604	16.7225	17.1222	21.2242	19.0952	16.1661	14.1006	16.4753	15.7513	14.0042	20.8154	13.4677	20.3908	22.7559	18.2224	22.1334	30.8873	22.6311	19.2573	15.9659	16.5785	13.3889	4.62743	3.69883	4.2879	3.81678	3.55825	3.62778	3.863	4.02	3.54354	4.0978
3601_at	IL15RA	30.3939	26.4104	30.2849	26.5363	30.1728	27.8404	26.8963	29.6353	32.979	27.2483	30.2253	25.7238	26.8584	29.8165	35.2032	26.3592	20.5221	28.306	27.3414	25.3837	31.079	26.4511	29.8165	25.282	29.7569	35.5878	43.9054	41.9781	41.8059	32.5421	31.7645	29.9623	26.9379	34.4675	35.3336	34.6323	35.4058	31.4683	4.92571	4.92053	4.91517	4.74933	5.04348	4.91769	4.7473	5.13764	4.35911	4.77301
1236_at	CCR7	172.576	225.11	227.783	380.793	282.099	320.627	241.87	237.69	217.355	259.618	238.263	295.177	205.492	168.159	187.781	235.893	319.653	358.669	204.13	182.405	94.292	236.794	223.723	191.39	147.624	154.564	149.25	196.999	209.738	183.936	195.371	132.954	123.436	127.025	266.451	269.506	192.072	209.232	7.43109	7.83152	8.14006	7.91809	7.76391	7.89641	7.68294	7.55291	8.32036	7.67334
291_at	SLC25A4	49.6311	42.4956	47.9828	53.1721	44.4536	42.1866	48.3563	47.0915	51.2544	54.4458	45.8197	44.0033	55.2247	42.7141	48.2671	45.9358	37.3265	48.0414	58.0709	46.799	44.9089	40.1351	45.0176	44.076	35.2511	40.8697	41.5378	41.8201	47.7727	43.6702	42.8803	40.6006	40.6294	37.0825	45.0758	45.5524	47.6984	42.7304	5.63317	5.58445	5.47423	5.59563	5.6796	5.5179	5.78724	5.59297	5.22213	5.85974
84549_at	MAK16	110.085	113.278	97.8522	104.198	114.615	127.345	109.356	100.698	107.599	123.91	100.323	101.97	124.029	101.566	101.803	105.897	112.29	112.258	105.077	109.626	90.5142	118.291	85.0674	84.245	81.7239	91.4202	87.2985	84.3388	105.872	104.853	110.2	105.723	100.16	113.566	106.809	107.996	103.574	112.482	6.78248	6.61253	6.84065	6.77289	6.74952	6.6485	6.95453	6.66964	6.81108	6.7153
390058_at	OR51B6	3.72431	4.39775	3.73052	3.97106	4.83062	4.77161	5.19092	4.71535	5.56034	5.31896	4.24732	4.01756	4.87631	3.95218	5.03766	4.03101	4.57849	4.99593	5.03163	3.45539	3.72722	4.11089	4.39407	4.338	4.2422	3.42969	4.87144	4.46094	3.89157	4.15865	3.6041	4.00738	3.92066	4.76665	4.2364	4.93615	3.6537	4.96371	1.89697	1.89938	2.27221	2.37599	2.47517	2.08655	2.28579	2.33275	2.19487	2.33103
57415_at	C3orf14	64.6068	53.9352	21.0149	15.5069	19.8082	11.7995	12.2228	15.5539	14.9067	10.6176	15.63	10.8378	26.5605	29.7131	23.0719	24.8858	12.2477	9.23978	25.9335	27.4049	31.3289	22.9519	22.5197	26.518	34.8779	38.5764	39.6501	24.3236	21.3247	25.0804	38.4683	38.2465	38.9927	34.1323	33.7126	28.4353	38.4368	37.4138	6.01361	4.39334	4.30802	3.61151	3.89789	3.96624	4.73121	4.52806	3.61443	4.69674
54361_at	WNT4	5.14281	4.99814	6.14335	4.63482	4.56774	5.01263	3.94771	5.85817	6.92037	6.53718	5.86434	4.72278	7.30229	5.46119	5.61528	5.6077	4.93584	6.13321	5.16968	5.2524	3.92398	5.1296	5.14418	4.60232	4.51088	5.23051	5.21594	6.189	5.33326	5.80316	4.68353	4.35733	3.78715	5.6852	4.82529	5.75039	5.06127	5.16007	2.36256	2.61902	2.19148	1.98102	2.79085	2.55197	2.86835	2.48936	2.30329	2.37007
7130_at	TNFAIP6	7.6626	5.22691	4.45293	3.32879	4.87578	4.49567	3.91223	7.04552	4.59401	4.11686	3.84452	3.61562	8.86376	16.5463	5.19554	4.11309	4.65696	3.64705	5.92083	5.0032	9.89907	5.13017	3.19119	4.10257	11.4134	7.47921	10.3715	5.27575	6.37872	5.42065	6.83429	5.10723	8.6575	7.78079	8.43186	7.20677	7.21025	7.01153	2.93783	2.15475	2.28563	1.96799	2.19975	1.9428	3.14792	2.37727	2.21939	2.5658
64784_at	CRTC3	265.395	245.201	289.553	297.966	265.728	316.125	291.55	290.322	240.856	328.777	297.194	284.785	299.79	261.649	271.172	327.462	374.127	321.432	227.222	213.873	238.748	287.876	277.162	305.356	198.877	234.222	244.293	240.595	247.91	234.462	234.118	210.815	215.364	225.571	261.073	243.638	263.719	317.095	8.052	8.17768	8.05381	8.1876	7.91203	8.21526	8.22781	8.08306	8.54739	7.82796
348180_at	CTU2	13.1495	13.0378	16.2099	14.6811	16.3126	13.1673	17.0572	11.9116	14.491	16.1997	14.7213	17.1909	12.512	15.4035	15.9565	15.5124	16.9599	13.676	10.3158	9.48709	13.4723	14.96	13.6237	15.803	8.58451	11.8163	15.0872	13.4903	10.8251	12.0327	12.5652	11.1634	12.7223	12.2461	11.7796	14.2169	12.9105	15.8135	3.71694	4.0188	4.02792	4.09231	3.85709	3.87984	3.64524	3.99607	4.08405	3.36678
54970_at	TTC12	11.4727	13.7609	14.196	17.3928	20.6048	16.8701	13.3309	14.0048	14.3608	13.1909	12.2349	10.9594	12.7188	10.4254	12.2043	9.66069	15.2641	16.2531	12.397	12.6601	12.3173	13.4758	11.1277	12.8585	10.4729	12.993	12.5162	12.5419	11.536	15.5491	8.13365	11.486	13.5484	10.5778	11.8163	9.29072	11.7042	12.707	3.52013	3.82741	4.36491	3.7367	3.84406	3.61293	3.66889	3.60932	3.93207	3.63191
9582_at	APOBEC3B	15.723	23.5439	15.631	4.03387	4.23241	3.10358	20.3518	28.1282	5.90574	4.75315	5.77132	5.31438	28.3867	29.7485	5.89079	5.94218	5.07196	5.2224	14.0192	6.59684	7.84434	4.84399	3.44591	4.6844	4.80188	8.51085	5.68148	6.23841	5.5779	4.34002	4.84858	4.7789	5.10145	4.55904	5.68148	4.26927	5.51622	4.71332	3.9748	3.96634	2.08148	4.34708	2.56212	2.5289	4.82714	2.55846	2.34254	3.80933
284759_at	SIRPB2	33.3782	29.0679	34.1865	25.913	33.8457	28.8766	22.8432	27.4622	19.399	22.769	35.9442	29.7476	27.715	30.3306	31.6871	26.6173	25.5185	32.6273	21.0209	20.6773	51.4675	28.1957	28.0103	30.9198	44.5378	34.5925	47.6731	46.7879	29.4742	32.4205	32.8434	30.2382	33.3998	23.879	25.2946	27.715	31.6836	41.2279	5.06084	5.09535	5.0809	4.51369	4.27791	5.16769	4.79259	4.98582	4.67347	4.39375
1021_at	CDK6	10.8521	6.44577	5.35944	7.5841	9.29287	9.90985	9.24634	7.81407	8.38444	6.84758	10.3821	10.857	7.00681	6.08844	6.43326	8.43691	19.3148	7.49583	7.48166	9.15975	11.182	7.82553	8.26316	8.52308	6.16523	9.36248	4.2114	6.05591	5.70468	8.05479	6.59792	4.97709	6.80735	8.18882	6.63793	10.3821	5.95654	6.93199	3.4399	2.42208	3.21612	3.20888	3.06771	3.37602	2.80876	2.68555	4.27163	2.90336
93058_at	COQ10A	34.456	36.0932	40.7446	52.518	40.483	54.3059	44.5041	33.5447	44.212	48.8596	38.0382	47.0776	37.1509	36.9904	43.743	43.3768	45.7655	39.8904	45.6961	40.7325	28.0185	44.8552	43.8546	38.3688	35.6412	40.4269	34.4621	38.2367	35.2774	39.817	37.1901	39.6808	36.6552	41.0968	39.3821	46.3081	35.2932	33.448	5.10668	5.34854	5.33924	5.47587	5.46637	5.24938	5.21532	5.45098	5.51619	5.514
1108_at	CHD4	37.7461	51.9094	61.7071	60.2926	43.7044	50.6593	59.8283	53.7611	52.4969	64.1496	52.8024	57.9879	51.2878	43.2154	43.8015	48.8191	69.6473	55.0025	53.156	53.4152	48.8162	55.4063	42.0954	50.5507	48.1404	49.7475	46.4695	60.6419	41.8458	41.6454	40.5324	43.6752	46.962	54.474	43.1932	54.1389	46.7247	55.7423	5.23825	5.94736	5.44971	5.90276	5.71416	5.72253	5.68054	5.45291	6.122	5.73216
55150_at	C19orf73	4.5005	4.25108	4.10463	5.20463	5.32584	4.11928	4.33762	4.89637	5.41716	4.48872	4.54233	4.38451	5.48012	4.75085	4.65539	4.60423	4.42111	5.02185	4.79898	4.76643	3.31868	5.08715	4.29653	4.63408	3.58681	5.00854	5.2488	4.75459	3.74541	5.0431	4.99554	4.11795	4.26118	5.40798	3.88636	4.78001	4.45014	3.55133	2.17009	2.03725	2.41301	2.1169	2.43754	2.18343	2.45421	2.2189	2.14441	2.26273
2936_at	GSR	82.1777	75.0934	55.872	53.5589	83.4366	58.833	68.8198	70.2241	56.8659	55.7641	69.3584	63.3835	71.5897	79.8357	62.1112	63.9463	50.865	57.6892	67.4519	78.9259	77.4389	59.9531	68.7289	66.0968	82.4307	69.6684	81.7513	72.6448	72.0846	66.8253	76.2808	70.3489	77.1223	63.6413	73.3612	62.9518	73.7689	77.1132	6.36068	5.80405	6.38261	6.10475	5.82949	6.116	6.16168	5.95678	5.6686	6.07579
9796_at	PHYHIP	5.38778	5.49817	5.13017	4.67467	5.59788	4.93026	4.98895	4.56128	5.15837	5.10356	4.63186	4.54995	7.58705	5.42834	4.89749	4.82542	5.21351	4.92661	4.94593	4.32716	4.70075	4.90659	5.53518	4.04336	5.09371	4.70351	5.16693	5.34363	4.71424	5.16623	4.35088	4.69993	4.53792	5.11758	4.46186	5.1996	4.08372	4.50889	2.42969	2.35901	2.48488	2.31874	2.36691	2.21159	2.92354	2.29204	2.38225	2.30624
55509_at	BATF3	42.83	32.7413	31.1718	29.2599	24.6258	19.7464	22.9492	24.4806	31.1855	16.6096	25.5808	18.7045	26.7917	25.1369	21.991	23.7083	14.0709	15.6441	35.4471	34.7735	49.6162	32.1358	30.4589	33.3364	39.549	36.267	48.7639	39.7018	28.279	31.479	28.9998	31.5697	24.9169	23.9929	31.7875	28.8486	40.8533	34.6402	5.42055	4.96217	4.6221	4.52037	4.96281	4.67699	4.74372	4.45884	3.81464	5.14759
60484_at	HAPLN2	8.04395	7.0996	8.42303	6.81754	7.77157	7.25741	7.76884	8.38425	8.69763	8.72096	7.80219	8.00196	7.16534	7.83547	7.80454	9.01722	9.89509	7.95561	8.3832	8.35098	6.53188	7.08301	7.55822	6.18113	8.0255	6.93037	7.49896	7.4326	7.2891	8.91328	7.34155	7.49067	5.92442	8.73779	7.90158	7.50677	7.64785	6.70414	3.0079	3.07434	2.95821	2.9577	3.12062	2.96388	2.84103	2.96431	3.30671	3.0675
54543_at	TOMM7	1395.55	1473.67	1535.53	2070.72	1911.27	2056.29	1626.57	1439.94	1811.35	2095.37	1394.99	1577.98	1883.04	1663.98	1552.89	1765.19	1952.51	1707.1	1844.31	1893.55	1302.94	1712.55	1199.16	1211.97	1427.35	1730.3	1339.44	1510.79	1132.2	1398.3	1735.36	1726.84	1559.6	1552.4	1699.75	1712.44	1710.67	1647.2	10.4466	10.5845	10.9003	10.6676	10.8228	10.446	10.8788	10.6007	10.9311	10.8489
10957_at	PNRC1	906.979	880.215	803.897	861.468	1012.76	964.525	808.115	757.604	847.329	947.136	927.852	918.931	958.043	885.318	849.482	951.33	965.663	964.514	772.26	796.678	820.428	805.311	785.305	885.195	793.645	757.461	855.825	845.851	831.599	894.293	802.146	804.388	814.148	801.273	796.777	814.844	786.816	809.171	9.82492	9.65087	9.98408	9.65842	9.72678	9.85775	9.90395	9.73044	9.91538	9.59294
57488_at	ESYT2	191.463	197.022	161.646	198.613	194.825	226.759	213.513	173.488	178.457	230.162	192.514	223.454	202.358	173.933	182.006	209.75	262.821	250.1	165.188	176.559	162.03	192.428	183.941	211.988	161.25	154.49	152.197	183.67	183.92	203.903	159.144	184.625	177.335	151.512	178.312	198.64	164.665	179.624	7.58092	7.33669	7.60604	7.73818	7.47944	7.58882	7.66077	7.50784	8.03794	7.36797
54861_at	SNRK	328.976	365.878	298.9	330.75	392.702	428.488	387.931	317.38	363.786	418.717	347.159	357.729	373.569	328.614	356.838	409.584	415.114	387.271	327.962	341.824	267.506	340.294	310.507	319.067	292.198	292.225	280.343	281.06	348.748	356.886	330.638	361.225	341.014	316.277	360.896	375.72	342.941	352.695	8.36184	8.22352	8.61729	8.59966	8.50695	8.43945	8.54523	8.47912	8.69736	8.35739
8603_at	FAM193A	68.2245	70.5696	84.0911	86.3131	67.1061	73.6407	68.2484	70.723	82.5746	67.7773	71.2031	72.7773	76.0964	57.2891	69.8994	73.2399	87.2982	73.4316	73.5688	77.838	69.9315	71.8162	71.6157	70.3608	68.1918	74.7247	67.9317	60.9103	58.1026	66.0182	61.7531	67.8397	73.6195	70.3891	67.529	71.5566	68.8348	69.3207	6.09222	6.39388	6.06837	6.09272	6.36763	6.15387	6.24976	6.12721	6.44788	6.20102
5008_at	OSM	7.76428	8.47833	7.49129	9.10909	8.53123	8.53123	10.7472	11.797	10.7934	8.93306	6.78332	7.69613	9.58883	7.67512	8.58953	6.84194	7.54784	7.17713	8.21709	5.87441	10.4271	9.00077	12.5052	8.24602	13.2573	8.91205	10.827	8.39486	7.87411	8.28586	9.00077	8.4841	10.5211	7.05537	8.38533	7.65334	9.34334	8.41366	2.95685	2.90521	3.09275	3.42589	3.43208	2.76199	3.26136	3.10258	2.91606	3.03863
280636_at	C11orf31	16.9892	23.1031	18.9231	26.16	31.3567	24.3647	20.7733	19.0598	21.1673	23.3228	15.585	24.1523	26.8326	14.5828	20.6462	24.0771	34.0707	19.4091	32.8039	24.0052	13.2659	23.2863	17.3603	17.9727	16.6097	21.0038	14.1269	15.2658	17.735	14.1173	18.8708	19.7101	25.0303	18.3451	26.9889	20.6265	17.8606	22.6752	4.08654	4.24207	4.9707	4.37666	4.40376	3.96208	4.74591	4.36781	5.09046	5.0358
51477_at	ISYNA1	11.9832	11.243	17.9882	21.0127	15.7956	15.6421	16.7137	17.7135	11.57	19.7853	17.7234	19.822	14.8786	10.9909	19.4269	17.5293	17.3096	19.3771	13.6467	14.1626	12.3017	18.1477	13.905	15.5938	10.3372	12.0227	13.4917	14.9963	14.05	16.929	13.0676	13.976	9.71084	18.2066	13.3816	12.8795	15.2259	16.9415	3.58295	4.16898	3.98145	4.06296	3.53231	4.14758	3.89517	4.27998	4.1135	3.77048
6773_at	STAT2	466.489	453.723	508.115	427.146	428.856	448.117	402.726	523.909	420.28	433.412	453.048	460.241	468.094	493.578	510.904	464.558	454.085	491.404	547.613	459.281	509.658	539.896	501.89	525.119	559.913	568.029	613.229	517.119	538.617	496.689	482.424	607.772	432.669	408.118	525.488	560.551	506.72	535.271	8.8657	8.98901	8.74435	8.65366	8.71521	8.82352	8.87065	8.99691	8.82682	9.09701
2766_at	GMPR	18.6504	32.5131	36.1129	26.8243	28.0482	19.5842	19.2592	21.8431	22.6993	20.2472	20.7129	23.9875	36.3673	52.4766	44.6379	32.785	28.7626	23.0421	42.8915	27.8948	40.8492	26.9758	38.2833	28.5072	32.4871	48.8562	45.5686	51.4659	42.7723	35.9753	46.9731	34.8123	34.9184	37.3222	34.5349	29.7856	28.124	29.4062	4.22113	5.17444	4.80983	4.26748	4.50458	4.37246	5.18457	5.4802	4.84612	5.42262
2528_at	FUT6	10.1823	11.8554	12.6507	11.6684	9.54054	11.5248	10.7326	11.6577	12.1704	12.9205	9.83533	11.8214	12.8632	11.8799	12.1204	10.8114	11.8607	13.8266	9.34455	11.1628	10.5132	11.7377	16.4705	12.559	11.5995	9.93745	11.078	10.5451	14.6887	10.2145	11.7167	11.0128	11.9267	11.3439	14.3384	12.6492	12.6439	9.64173	3.34799	3.66115	3.25407	3.42393	3.6053	3.29797	3.68517	3.59937	3.56812	3.22412
399_at	RHOH	153.004	193.37	266.614	326.333	258.177	271.994	280.334	232.643	270.771	363.444	217.583	280.135	240.779	181.461	229.559	233.56	307.599	298.968	192.805	215.008	127.692	260.04	193.471	187.711	163.875	173.88	143.174	180.769	218.143	212.48	192.342	192.725	182.902	232.266	244.408	227.136	282.989	256.674	7.25742	8.05861	8.01222	8.131	8.08093	7.76542	7.91156	7.84272	8.26491	7.591
51056_at	LAP3	135.695	128.605	224.607	126.117	109.225	100.043	109.854	167.938	118.784	98.1672	205.322	166.56	141.259	129.372	192.551	183.388	139.32	156.544	189.491	150.593	211.407	184.354	165.905	186.041	199.781	176.409	238.952	207.012	169.509	193.537	195.345	163.921	157.09	148.051	226.738	221.771	152.341	177.312	7.08423	7.81126	6.77116	6.77944	6.89219	7.68174	7.1422	7.5891	7.12226	7.56598
55252_at	ASXL2	49.8576	59.7619	52.6331	62.0668	54.5337	56.5581	58.7746	61.7041	55.7662	66.6195	56.8707	65.7108	45.4875	48.8761	52.6973	59.0703	79.333	69.2516	57.9879	60.4776	55.2387	58.7773	49.1751	59.9616	50.28	50.28	40.4757	55.4367	44.3463	53.9959	46.2693	56.4124	57.7249	57.3133	52.6665	56.2545	50.6063	61.865	5.63974	5.7179	5.76908	5.87712	5.80132	5.82961	5.5074	5.71966	6.30985	5.85768
79829_at	NAA40	32.3789	34.1289	29.2079	27.9918	30.7969	34.0237	35.1887	29.698	31.905	39.6533	28.7192	24.8599	32.0484	25.1119	30.3673	29.6936	33.8617	34.6381	28.7317	26.6155	29.0726	31.1819	30.8342	34.6459	24.7051	30.8779	28.1228	31.5917	24.3787	26.1386	28.2057	28.9697	28.4625	34.0636	27.5595	30.9565	29.2677	33.7398	5.01698	4.86829	4.94471	5.13704	4.99571	4.84394	5.00218	4.92445	5.08158	4.84457
5528_at	PPP2R5D	13.9691	16.1945	20.5416	16.2064	14.5477	14.0204	16.9932	16.6809	12.4007	15.7664	18.584	16.1588	14.1193	14.672	16.534	20.9574	18.4061	17.0108	17.6122	14.6565	16.2328	17.142	18.435	17.4067	11.4134	14.9514	17.4064	15.6545	10.5162	16.6923	12.6624	13.5217	14.5091	15.9281	12.4265	15.2286	13.2133	15.3597	3.80417	4.36047	3.86272	4.08688	3.63235	4.21599	3.81959	4.04737	4.20212	4.1385
9675_at	TTI1	13.3818	14.0672	14.5128	16.2289	15.9346	14.0027	13.3093	13.3671	13.1875	13.4034	13.2448	14.6466	10.758	12.546	13.1018	15.0706	16.7082	14.4953	12.9787	14.2688	11.8035	11.5113	13.3112	14.3369	12.0937	14.4008	12.7264	13.4096	11.6175	14.3867	11.8731	11.7517	12.4061	12.6136	12.3057	11.2293	12.3966	13.9604	3.7422	3.85925	3.99409	3.73436	3.7211	3.72735	3.42733	3.7117	4.06249	3.69807
54931_at	TRMT10C	108.483	109.435	101.238	102.08	121.27	118.58	102.551	96.4396	116.057	116.179	101.372	98.6071	121.019	101.288	91.9225	103.335	101.006	94.8037	98.5896	98.5143	80.975	93.1783	71.4509	72.9599	92.5152	94.3037	88.7773	85.4689	103.505	108.83	105.481	107.95	102.883	104.823	104.251	98.897	100.067	96.2629	6.76132	6.6616	6.92208	6.68019	6.85869	6.66352	6.91909	6.52235	6.65829	6.62336
83723_at	FAM57B	11.3511	11.4694	11.3409	10.0261	10.5526	13.2984	11.1477	11.9179	9.8177	10.0592	11.5138	13.1568	10.5557	12.3554	12.9558	11.4488	12.4322	11.5776	9.96788	9.02867	13.372	12.774	14.173	11.489	12.818	10.5263	16.1871	11.5138	12.1582	13.5882	9.81742	11.2116	12.6892	12.8915	9.98942	10.8489	14.5931	11.115	3.50476	3.50346	3.39952	3.47868	3.29539	3.52529	3.39995	3.69552	3.63601	3.31729
91754_at	NEK9	171.709	158.125	165.207	159.986	173.406	168.985	178.921	161.912	167.935	175.526	163.566	168.529	159.825	160.858	149.502	177.093	189.596	173.651	169.919	157.889	139.953	171.943	158.679	173.378	153.363	157.237	148.82	169.867	147.48	152.286	148.828	163.008	142.775	154.216	145.967	174.511	166.621	167.701	7.42383	7.36813	7.43801	7.48318	7.39176	7.35373	7.32035	7.22403	7.56679	7.4087
85460_at	ZNF518B	15.5797	16.1453	12.1654	13.6757	17.3822	17.7121	12.4615	12.2797	18.0359	19.4321	14.7764	14.4012	16.4709	14.3588	11.8423	13.0225	13.8785	14.639	15.4179	16.5338	10.8534	12.3227	10.6352	9.5021	13.0323	11.6341	11.4009	11.8925	16.5086	13.6394	13.1517	14.811	12.1212	12.0238	13.4104	14.2678	12.9833	12.7366	3.96159	3.60472	4.11954	3.63941	4.1728	3.88523	4.04185	3.56588	3.79478	3.94654
28969_at	BZW2	294.921	285.636	255.134	271	327.198	281.353	288.902	282.706	263.127	292.804	271.593	244.371	283.365	241.591	242.024	314.664	261.196	257.005	276.76	275.175	233.843	225.093	228.388	243.7	246.264	237.518	262.604	238.207	235.939	237.658	292.295	235.433	244.145	249.545	276.114	255.587	253.184	257.04	8.20418	7.99511	8.35402	8.17444	8.03962	8.0853	8.14652	7.91901	8.02899	8.11249
23318_at	ZCCHC11	56.243	59.4966	57.4326	75.6458	62.7106	98.0166	78.4979	55.827	50.3076	88.2773	62.0474	78.2198	59.1343	76.9539	57.657	75.0619	85.3639	73.4154	60.8405	66.1991	43.4126	57.5668	61.2247	62.1299	52.0711	64.8286	44.7533	56.1376	59.4966	51.4451	48.0852	56.7579	57.0142	62.8268	60.0744	74.557	56.0612	67.7246	5.8136	5.8438	5.97064	6.29458	5.6527	5.9553	5.88592	5.84942	6.41555	5.92696
132299_at	OCIAD2	161.943	178.312	199.889	264.215	226.95	209.842	201.619	181.728	225.914	284.655	188.793	211.251	213.052	161.264	171.962	225.804	215.75	182.937	189.507	223.507	117.236	193.438	136.659	157.977	132.818	168.727	133.478	151.57	198.342	196.732	214.804	171.606	196.304	191.46	212.555	184.163	189.186	181.823	7.33934	7.64305	7.82623	7.65549	7.81963	7.56066	7.73506	7.42594	7.75322	7.56611
51237_at	MZB1	72.2575	106.021	69.9066	50.8771	29.9174	30.4203	118.868	64.3884	54.5443	50.4048	39.9573	46.049	30.5905	106.287	23.4552	33.1508	43.7659	58.9516	93.4974	62.5796	48.4978	44.8222	29.3996	33.9185	34.3873	45.4248	24.0284	21.6499	36.0508	24.4632	32.4059	34.793	40.2808	44.7322	30.3722	34.8737	33.8938	22.3041	6.17508	6.12736	4.90291	6.89321	5.76936	5.32039	4.93501	4.55184	5.45174	6.54685
283643_at	C14orf80	14.6422	14.344	20.6255	18.3782	16.7622	15.8104	15.3801	15.2548	18.522	17.3756	14.4576	14.6626	13.6318	15.503	15.6579	14.9847	16.7405	14.7423	15.894	15.5873	14.3298	18.1093	15.9007	15.5513	13.9288	14.9671	14.1372	18.5307	13.3808	14.7381	15.2243	15.7939	14.9513	17.3382	12.7216	14.1173	16.6069	16.0419	3.87206	4.36635	4.06714	3.94299	4.21117	3.85375	3.7689	3.96882	4.06527	3.99041
10929_at	SRSF8	49.1595	53.5137	54.4542	69.8648	57.0885	68.9828	60.7071	51.6353	60.0494	70.469	53.3093	58.775	74.1041	53.4725	57.1263	59.8435	65.7451	62.6888	56.1483	63.4345	39.8728	56.0992	52.9009	58.565	50.3298	47.7958	39.0724	48.8758	57.9989	62.6991	50.1189	55.2124	49.8402	59.6219	61.7134	60.0558	61.8454	60.812	5.6194	5.76697	5.83513	5.92379	5.90808	5.73632	6.21148	5.83608	6.03881	5.81117
266629_at	SEC14L3	3.56199	5.05801	3.98912	4.60187	5.25304	4.77978	4.84198	4.29169	4.24453	3.97094	4.25378	4.97499	5.17796	5.94235	5.54455	5.00365	4.80403	5.92461	5.52249	4.91596	5.3991	4.96862	5.30927	5.04579	7.27934	3.76007	5.58161	5.2468	5.53754	4.96297	4.8833	5.28436	5.53613	4.23955	5.21987	4.54173	4.99626	3.75523	1.83268	1.99607	2.39315	2.2756	2.08561	2.08875	2.37238	2.47107	2.26424	2.46532
1826_at	DSCAM	4.75984	5.50188	4.94157	4.36997	5.05694	4.76635	5.13411	4.94791	4.80636	5.37122	4.04218	4.5488	5.33645	4.2584	4.69591	5.45498	4.32176	4.4333	5.02149	4.93705	4.78057	4.80857	4.52474	4.57867	4.41356	4.75752	4.34152	4.84643	4.16977	4.60514	4.33639	4.20328	4.3465	4.70304	3.86567	5.40167	4.6434	5.00294	2.25091	2.30497	2.33827	2.36011	2.26495	2.01513	2.41588	2.2314	2.11162	2.32812
51599_at	LSR	9.87656	7.95584	16.005	15.19	13.4546	12.9659	13.8472	12.1082	8.91254	12.2642	10.5324	12.1461	13.9834	13.0449	13.5121	14.9009	14.7161	12.1082	13.5315	13.4325	10.47	19.0487	11.0898	10.5365	10.3103	13.5535	9.02088	10.3347	11.3162	11.4565	10.7999	8.88753	9.77816	12.5523	11.5579	12.0604	10.4261	11.9542	3.30401	4.00045	3.75003	3.79153	3.15584	3.39676	3.80564	3.75618	3.87933	3.75825
51504_at	TRMT112	1066.46	939.261	1212.32	1263.5	1090.99	1125.62	1190.52	1067.68	984.626	1189.29	1076.36	1182.97	1006.84	954.032	1101.49	1079.66	1104.3	1139.17	1158.22	1189.12	886.309	1127.46	1006.9	892.502	985.392	1056.72	1053.91	1100	751.558	987.988	1060.57	1024.8	1057.36	1136.36	1122.27	1037.78	1023.8	1055.77	10.0586	10.2436	10.0914	10.2174	9.94343	10.0719	9.97561	10.1052	10.1089	10.1777
100505993_at	TMEM210	59.9455	53.1386	60.508	56.7151	54.187	52.7672	51.3664	66.8019	68.6206	60.0716	56.9352	73.8727	47.9419	71.6625	55.1566	53.4123	56.9721	71.3444	47.9066	48.8685	59.6253	53.0765	59.8037	57.4351	65.0153	45.4538	68.9962	55.8949	83.4879	57.8583	56.4935	54.9352	57.8257	50.9485	60.9075	56.4433	53.396	50.6202	5.90558	5.91905	5.75987	5.68275	6.10057	5.83125	5.58322	5.78546	5.83218	5.58215
9258_at	MFHAS1	53.1258	55.5324	42.7985	68.6382	67.9958	85.4198	71.0285	46.0348	59.2473	83.2644	54.3123	56.3213	64.3987	58.0305	52.1468	53.5638	69.5531	49.4396	83.9865	70.8161	30.2373	41.3401	41.9458	47.3656	41.1551	64.9909	43.0109	68.9257	58.7426	41.7372	43.3051	67.0897	73.9914	67.1398	63.3291	66.5706	50.5948	63.9232	5.73134	5.41949	6.08737	6.15033	5.88868	5.76321	6.00896	5.70451	6.12004	6.39209
51176_at	LEF1	449.033	683.913	697.626	878.375	842.446	923.514	663.564	566.958	582.01	873.131	700.6	802.475	716.638	592.802	530.093	790.471	1104.25	1026.95	612.087	697.299	301.239	618.029	546.832	551.994	478.638	523.703	367.254	483.477	742.74	599.105	585.701	381.906	431.687	402.478	763.971	807.767	623.451	622.215	8.81068	9.44631	9.71844	9.37409	9.1849	9.45245	9.4851	9.0501	10.1088	9.25759
1232_at	CCR3	3.44108	3.97754	4.56675	7.99013	3.94486	5.29964	4.81237	3.94486	3.81018	3.86126	4.10162	4.01885	4.12475	4.39189	4.43597	4.12475	3.93414	5.38675	3.66951	3.88195	5.02733	5.91548	3.94692	3.61226	4.61026	4.14145	5.77687	4.39184	6.03497	5.59402	5.4335	4.29701	4.14965	4.63111	6.17571	5.70242	3.84909	5.82785	1.78286	2.19117	1.97998	2.26675	1.92986	2.03619	2.04431	2.14925	1.97605	1.87559
9214_at	FAIM3	208.718	241.682	293.517	409.567	308.93	371.252	368.093	287.01	266.794	407.008	293.689	355.678	287.97	231.135	317.271	388.736	425.575	429.44	201.628	251.738	178.091	315.37	251.278	243.249	234.296	264.014	206.441	217.451	243.027	219.965	242.784	220.538	240.541	294.075	266.698	287.457	277.962	296.488	7.70541	8.1973	8.27113	8.52393	8.05958	8.19815	8.16977	8.30957	8.73327	7.65555
6462_at	SHBG	5.4298	5.22364	5.82239	4.8581	5.16955	5.62996	5.32249	4.14368	4.49898	6.54793	4.82164	5.22965	3.74378	4.30538	4.17139	4.97342	3.80813	5.85993	4.85328	4.47559	4.30132	5.91684	5.41053	4.64463	5.75784	4.04519	6.0541	5.11424	4.54173	4.26866	6.54404	5.29683	5.9232	5.28705	5.76982	4.5524	5.3991	4.55158	2.4409	2.54161	2.37004	2.4121	2.1696	2.26952	1.9045	2.06053	1.92908	2.27896
6950_at	TCP1	37.1244	38.0142	41.8299	43.3251	43.4873	37.0599	40.9413	40.5001	37.8964	38.7247	42.6297	37.4383	35.7234	31.4836	37.5088	39.233	34.1278	41.4616	41.8698	36.788	31.9355	34.9376	34.6625	31.867	35.5816	38.4556	33.2972	37.4601	27.9157	34.2447	42.2719	33.1182	37.941	36.8899	39.0404	40.6541	36.651	33.3855	5.2143	5.38646	5.44252	5.35549	5.24399	5.41379	5.1588	5.22916	5.09288	5.38784
51272_at	BET1L	44.7005	47.7645	55.6589	52.5859	53.7393	50.1372	54.526	52.3166	54.1723	56.4756	54.2035	53.6855	51.0829	42.6687	54.9664	61.0779	60.1603	53.6824	51.7666	49.4879	45.6114	59.856	53.8425	51.4007	46.1179	50.4854	42.2037	44.3525	50.6875	54.9793	44.6549	47.3908	48.5606	49.6338	48.3439	50.8539	55.2996	57.5876	5.48222	5.79854	5.74791	5.76887	5.75948	5.76031	5.67477	5.78048	5.91074	5.69395
4601_at	MXI1	208.674	187.25	163.39	191.251	168.949	174.861	174.279	169.81	179.407	185.15	183.718	203.521	173.074	147.483	198.678	210.093	160.287	168.2	124.355	137.962	183.865	159.804	181.449	203.889	187.029	191.457	218.539	145.481	189.714	163.773	195.77	187.029	199.154	207.125	212.848	198.105	202.057	199.462	7.7051	7.35217	7.40045	7.44526	7.48709	7.52135	7.43524	7.63429	7.32451	6.95833
114548_at	NLRP3	68.3588	62.9843	70.8041	43.3899	81.8244	67.8668	52.8022	78.7663	68.9832	42.1227	86.5221	53.4861	69.9467	80.3287	73.6251	74.2705	54.9686	48.6753	47.946	47.5576	139.243	67.0799	74.5958	94.6621	95.86	81.7147	110.761	60.4296	68.6519	67.6959	82.2079	66.9561	63.3413	65.5924	68.3492	68.3688	73.4831	81.04	6.09506	6.14576	6.35446	5.72253	6.10817	6.435	6.12819	6.20213	5.78054	5.58334
162394_at	SLFN5	14.045	14.8015	19.2851	24.0862	17.4432	16.5117	21.7033	17.9929	16.9941	17.9164	19.4475	22.361	18.0317	15.2846	18.4592	23.3637	15.1547	21.9254	19.8299	15.5233	13.4816	20.2953	19.0073	17.0484	12.9364	14.2771	11.1808	16.59	12.7784	13.1956	14.5787	17.1088	15.2121	15.7978	17.0369	17.0248	20.2826	23.296	3.81198	4.26941	4.12459	4.43984	4.08696	4.28151	4.17246	4.20627	3.92169	4.30961
26056_at	RAB11FIP5	35.2511	35.2442	26.8843	30.9866	28.8105	31.3154	49.6745	34.0755	36.4616	35.2511	28.4909	30.2303	27.1183	35.8184	32.9484	34.6393	30.6139	41.9684	37.9903	31.7628	27.934	33.3643	27.0329	26.9745	30.5475	26.4369	23.593	28.7173	33.4394	29.5417	30.4916	27.3866	28.2725	36.9139	26.0314	28.5771	30.1865	28.99	5.1396	4.74869	4.84852	5.63443	5.18831	4.83243	4.76119	5.04214	4.93611	5.24756
54606_at	DDX56	54.0408	50.0736	66.4114	69.671	54.5265	61.5468	53.0038	56.9117	48.7416	57.9506	65.8033	66.6662	51.3413	50.3588	56.3638	61.1499	64.2781	61.5434	58.8595	55.5617	48.8098	63.0053	59.3194	57.4227	52.3006	49.1324	53.0143	66.3456	49.0081	48.9354	50.1153	52.6585	44.6158	47.0327	50.0336	52.8112	50.953	59.2186	5.75598	6.05336	5.76889	5.72802	5.60708	6.04009	5.68205	5.8167	6.00626	5.8792
2673_at	GFPT1	22.8509	18.1495	16.9278	18.6073	17.7413	19.5219	18.1563	17.3327	24.9012	26.3726	15.4576	15.6921	17.8858	18.3096	17.3301	18.3868	15.7996	18.4854	22.9161	23.1391	12.0679	16.3962	13.2235	15.8888	13.5695	17.1922	14.5335	14.1802	16.8661	16.2582	16.1083	19.4337	18.2443	13.236	21.7234	21.9272	17.687	15.5284	4.51418	4.08132	4.14904	4.1824	4.63814	3.95024	4.16074	4.11521	3.98182	4.51829
9120_at	SLC16A6	112.732	123.971	71.7951	62.0668	97.4089	96.3503	83.2055	90.3563	110.322	65.3826	82.6562	78.0405	117.514	143.067	81.9337	90.4654	69.434	85.2773	79.7132	77.5074	107.62	83.2169	81.6123	88.5142	110.751	108.565	109.883	88.7579	115.427	102.051	112.247	137.329	130.777	101.89	115.666	109.454	104.481	102.225	6.81675	6.16581	6.60598	6.37861	6.78558	6.36905	6.87669	6.35638	6.11757	6.31675
10289_at	EIF1B	415.532	427.892	358.704	417.283	416.046	406.111	406.267	406.702	401.332	434.146	388.732	418.039	414.626	470.329	432.874	402.708	378.46	394.366	366.661	375.447	400.993	346.05	386.409	353.493	423.374	393.748	472.442	398.632	463.878	416.31	438.177	420.241	433.016	393.479	449.455	435.197	406.535	413.263	8.69881	8.48665	8.7006	8.66628	8.64865	8.60263	8.69567	8.7578	8.564	8.5183
10964_at	IFI44L	30.1089	26.7568	102.887	29.1552	21.3144	21.586	29.3726	59.2171	24.5734	36.5662	49.5705	41.2018	110.447	55.5255	81.3835	50.5172	23.94	21.2481	55.4145	44.4795	55.9347	47.3599	44.0361	61.4256	45.9965	43.7356	155.847	136.656	225.362	97.1808	76.0478	118.541	38.4086	25.7551	128.949	77.7369	69.5405	74.4879	4.91212	6.68491	4.41375	4.8764	4.61902	5.63141	6.7872	6.34666	4.58135	5.79219
84911_at	ZNF382	5.50117	5.54652	6.27444	6.02779	8.90427	6.1372	5.66908	5.56109	6.20592	8.04969	6.41117	6.41562	4.75862	4.92115	6.56411	6.84194	7.20732	5.56109	5.08714	5.94749	4.652	5.2533	4.78906	5.46843	5.16174	5.54962	5.33897	5.41103	5.52792	5.24103	6.27663	6.33748	5.59445	4.53619	4.83392	5.46664	6.08859	5.85577	2.45974	2.64949	3.1545	2.50312	2.63365	2.68059	2.25054	2.7146	2.84946	2.34685
27433_at	TOR2A	59.8037	48.8411	49.9898	52.9288	38.0142	43.9674	54.2826	47.6994	44.2556	39.5671	52.0015	48.3119	44.2663	52.3998	50.0279	49.701	35.7237	45.5837	50.3726	53.4832	63.0036	41.8213	55.5355	56.1162	51.0785	47.7773	69.7247	54.952	44.5227	51.5446	57.2247	47.6994	48.2565	54.9621	52.3723	46.2932	51.1716	56.5557	5.90216	5.64356	5.24847	5.76242	5.46779	5.70048	5.46814	5.64466	5.15881	5.65457
8034_at	SLC25A16	5.3097	4.95561	4.68383	5.15664	5.24134	4.43275	4.30444	4.23241	4.52474	4.78215	4.37589	4.41114	4.844	5.48252	4.2949	5.06341	4.6406	4.11696	4.844	5.78593	4.96891	4.92038	5.21576	5.2207	5.82841	5.87959	4.17877	4.17471	5.50052	5.5685	5.34944	5.2228	6.29925	4.44009	6.66625	5.88766	4.4538	5.02666	2.40863	2.22769	2.38994	2.10583	2.17783	2.12958	2.2762	2.10263	2.21431	2.2762
5754_at	PTK7	8.90523	11.7501	8.18578	9.46681	15.3158	13.5094	10.1211	10.4175	14.0084	12.1184	13.378	12.6847	9.54299	12.8582	9.87239	11.5842	11.6135	12.1457	12.9727	9.09272	9.26748	9.0811	13.6739	10.6373	8.22495	10.4227	8.09072	9.29423	7.45461	8.72565	10.2007	9.19117	10.6554	9.21814	9.41687	9.48823	9.09272	8.48835	3.15465	3.03312	3.93695	3.3393	3.80822	3.74179	3.25444	3.3034	3.53773	3.69741
169044_at	COL22A1	12.318	16.6801	19.5665	13.3902	12.8582	14.434	15.8652	13.9056	15.6425	15.5601	13.4906	13.3815	16.5679	13.7382	15.4639	13.3473	16.6765	14.1464	16.5237	11.2605	11.9689	12.5331	15.6063	13.7012	14.5102	10.6332	14.5987	13.4235	11.7631	14.7315	13.7788	14.544	10.9597	12.8427	15.473	14.3201	13.2772	11.1064	3.62269	4.29031	3.68462	3.98779	3.9674	3.75388	4.05032	3.95083	4.05975	4.04647
115361_at	GBP4	6.33646	7.08179	7.69216	7.54844	7.26644	5.56411	6.27501	5.56108	6.31706	6.37023	7.35616	7.554	6.72943	5.25835	8.37192	7.14782	6.32407	6.23056	7.38915	6.93627	8.47586	8.00731	8.19847	7.52904	8.62746	7.30167	7.05612	8.48144	8.48684	9.38741	7.19889	6.59674	8.13662	5.06326	7.75379	7.64835	8.38875	8.89905	2.66368	2.94339	2.86125	2.64962	2.65925	2.87895	2.75049	3.06556	2.66085	2.88541
22838_at	RNF44	185.992	170.931	177.817	188.64	176.856	209.461	197.084	188.415	205.071	200.401	182.01	189.088	191.07	173.088	170.805	198.184	220.327	201.314	190.985	159.206	160.699	171.766	196.322	200.423	175.065	161.848	177.673	179.927	169.17	182.696	159.744	186.409	172.327	174.629	185.063	201.97	166.265	187.806	7.5391	7.47425	7.46643	7.62267	7.67998	7.50787	7.57796	7.41621	7.7835	7.57732
123228_at	SENP8	6.05854	6.96532	6.66659	5.58547	5.35069	5.73619	6.08486	6.16534	5.12643	6.60608	4.56731	6.05681	5.78281	7.31529	7.44188	5.85614	6.63926	5.4031	6.33592	6.01704	7.77558	7.82813	5.48605	5.38627	6.7002	6.35771	6.84774	7.13643	6.70785	5.79669	6.8233	5.6451	6.15458	6.16534	6.21488	5.94781	9.94333	6.05738	2.59897	2.73695	2.41973	2.60522	2.35796	2.19134	2.53177	2.89567	2.73102	2.66355
11237_at	RNF24	9.00202	8.82531	9.03742	8.38386	9.82499	8.71439	8.64135	11.3291	7.30428	7.25361	9.5415	8.95876	9.81537	10.8902	8.55826	7.47716	6.58953	6.64222	7.34521	8.0188	9.52411	7.93561	10.1042	9.3984	11.3851	8.60429	11.9701	8.20667	7.50269	8.3273	11.5468	10.556	9.02598	8.18587	7.65494	7.7736	9.73704	8.3273	3.17025	3.17591	3.29646	3.11126	2.86874	3.25422	3.29504	3.09732	2.72018	2.8768
3609_at	ILF3	43.0316	40.8648	43.18	55.1091	47.0743	52.3738	37.12	40.5444	42.768	53.2391	44.9686	52.6258	38.1158	41.2294	44.09	49.2431	58.5647	46.879	40.2539	42.9265	30.6328	42.6454	39.3667	41.377	35.1918	40.4946	38.741	40.1005	42.0609	40.8619	40.2764	42.8899	41.0648	33.9081	40.6703	54.9308	38.1109	39.9136	5.42733	5.43229	5.55687	5.21412	5.41846	5.49085	5.25232	5.46238	5.87196	5.33106
57555_at	NLGN2	27.7986	25.2452	29.9009	25.385	28.8074	30.2593	23.655	30.0235	30.8476	27.6503	27.4558	26.4151	31.6553	25.3079	25.9605	29.0679	33.0097	31.5935	28.44	23.4467	20.5259	30.1692	31.1175	27.3817	28.3862	18.8357	26.3985	26.5795	26.5961	25.7715	23.8916	25.8924	24.0444	24.5841	24.801	22.6511	23.6844	25.026	4.79694	4.90212	4.84837	4.56407	4.94709	4.77904	4.98438	4.69825	5.04482	4.82985
10069_at	RWDD2B	32.0227	32.796	32.5156	31.0505	37.5436	30.8252	32.7771	28.574	33.7581	34.1196	36.8474	35.6621	34.5656	29.1468	29.6202	33.3844	25.8183	28.2012	32.3199	32.988	29.2859	32.4581	23.6864	26.1335	30.8252	30.8851	28.7758	33.143	26.6211	28.4187	34.5251	27.524	30.4094	31.411	26.4501	27.3329	33.8255	32.4581	5.00102	5.02306	5.23049	5.03462	5.07716	5.20349	5.11126	4.88851	4.69032	5.01435
966_at	CD59	34.3879	40.6711	36.419	50.7885	43.2771	42.7809	48.0279	38.5099	37.2224	43.3967	36.9403	45.0931	42.2443	32.8085	36.0932	35.5504	39.7631	45.9831	36.3563	48.5668	26.9585	33.5564	35.6109	35.11	25.7833	33.7403	25.5973	33.2432	38.7247	39.3299	37.476	40.7094	35.2351	47.231	42.6984	36.0144	36.8996	45.3915	5.10383	5.18662	5.43553	5.5858	5.2181	5.20712	5.40069	5.17365	5.31336	5.18413
29841_at	GRHL1	6.16582	16.4877	8.33398	8.97884	15.4893	10.6018	7.42446	8.11572	13.957	15.9045	10.2397	9.14868	13.4044	19.6327	13.0967	12.8109	12.3087	11.726	13.3006	11.4342	11.0884	9.00832	14.1213	13.4677	20.8974	17.6584	11.5658	17.0543	17.9464	19.1423	17.1373	13.7629	15.1157	14.3824	17.6253	14.7696	9.4124	11.575	2.62429	3.05901	3.9532	2.89229	3.80292	3.35609	3.74464	3.71113	3.6216	3.73342
4925_at	NUCB2	87.4398	106.501	67.1807	87.9513	128.321	113.607	79.6829	63.9652	98.0069	110.282	80.0575	86.1777	101.2	90.6703	74.5744	89.5931	90.364	100.181	79.7449	105.172	49.6477	55.2236	60.8179	65.1968	60.5529	53.6375	38.3246	50.4352	64.9352	64.3563	103.356	74.0955	80.2251	84.6292	97.8163	83.9031	93.2705	84.1779	6.45022	6.06997	7.00361	6.3162	6.61481	6.32297	6.66106	6.22061	6.49768	6.31732
28951_at	TRIB2	91.3867	112.701	166.112	206.277	177.47	185.036	211.397	166.679	157.597	227.725	155.024	189.2	157.822	132.233	150.811	199.754	271.045	183.851	165.229	150.63	88.7406	166.579	133.546	178.8	125.266	154.011	100.572	136.387	177.119	168.597	129.869	135.024	134.564	132.062	171.502	179.665	147.291	158.567	6.51391	7.37601	7.47143	7.72381	7.3001	7.27634	7.30216	7.2366	8.08239	7.36832
378884_at	NHLRC1	4.88662	4.18425	6.03046	4.85501	4.47197	4.41553	5.2099	5.90863	4.41455	4.83654	5.25756	4.39454	4.15031	4.73239	5.21823	5.56641	4.32587	4.53984	5.84738	5.07133	4.77557	5.64704	3.93924	4.79139	3.3753	3.56119	4.21951	4.51494	4.31799	4.78292	3.99	4.1452	4.68846	5.45075	4.68846	3.93924	5.07133	4.56519	2.28884	2.59227	2.16091	2.38126	2.14227	2.39439	2.05322	2.38356	2.11299	2.54779
3627_at	CXCL10	41.7932	37.0142	23.0245	18.3575	20.7601	13.6905	11.9976	28.5503	12.4172	11.5943	45.6195	36.8037	52.9968	28.0965	24.5968	28.6578	17.44	18.2047	23.939	22.7868	38.1075	29.7593	39.3405	43.4829	32.1189	27.6008	65.0398	34.0196	25.1449	39.0338	29.6202	33.6876	22.3433	18.6443	53.781	46.7177	48.3063	60.5245	5.3852	4.5251	4.37574	3.58468	3.63426	5.51158	5.72783	4.6204	4.12433	4.58129
22985_at	ACIN1	49.4528	45.7649	42.3563	57.611	38.8761	48.0405	40.3651	34.1196	37.8259	48.7254	43.0826	48.8802	39.1944	34.1916	38.2519	49.5142	70.5139	40.8433	41.8686	40.8425	34.5089	38.5238	41.3916	43.9372	37.7616	43.0947	36.1203	51.3664	32.8213	38.7697	37.4042	35.0244	36.9126	37.6054	37.5983	43.7736	40.8681	44.3453	5.62798	5.4045	5.28081	5.33504	5.2413	5.42903	5.29258	5.25746	6.13983	5.3878
92979_at	MARCH9	30.1659	29.3779	47.548	62.4377	36.8759	45.4402	48.6122	40.6984	43.33	47.8521	46.193	46.9104	46.7345	37.8563	45.8717	46.1356	57.0658	48.8064	42.4675	37.7715	34.3038	55.92	41.0485	49.8826	34.796	43.4965	33.7855	35.8805	38.0438	38.4552	40.3078	39.5	34.0823	47.8837	35.5754	41.2687	43.3729	38.2917	4.91485	5.57131	5.20461	5.60325	5.43729	5.5296	5.54642	5.51953	5.83455	5.40829
64332_at	NFKBIZ	81.4645	136.733	95.0482	81.3769	86.7511	99.9502	47.33	72.3721	68.798	56.6403	92.3784	73.7764	93.6984	127.777	59.7435	43.5525	49.6407	86.0432	85.5931	73.4682	111.635	81.5931	104.664	96.8428	123.68	102.909	113.786	90.0713	99.4221	71.4323	64.5802	96.0907	78.5871	60.2174	99.6352	93.5931	88.8168	69.6984	6.3481	6.57059	6.43881	5.56468	6.1043	6.52948	6.54995	5.90071	5.63345	6.41942
28514_at	DLL1	5.75942	4.942	6.45541	5.51338	6.61153	6.41627	6.47277	5.54155	6.51236	8.42772	19.4824	18.8458	8.28078	5.76894	6.29471	6.60303	7.39587	6.33236	7.37606	7.00997	3.69622	5.82573	5.52408	6.71842	5.36453	6.36684	6.36261	4.57257	4.66729	4.67959	6.20307	5.34155	6.6713	6.24126	4.86269	5.56216	7.60664	6.50708	2.52592	2.69051	2.72498	2.69438	2.70318	4.2841	3.04977	2.65414	2.88672	2.88285
64061_at	TSPYL2	57.3636	59.0142	72.7088	85.8631	55.5931	69.4357	60.0944	62.0396	60.5604	76.898	67.6458	70.0872	60.432	56.4276	57.869	70.1195	85.3698	88.9352	59.3542	51.2121	43.3826	76.9108	70.8356	74.2196	51.1889	54.8834	54.4823	62.9621	58.0777	59.1123	44.621	48.8221	49.6172	57.1907	61.3482	61.4937	54.8293	54.999	5.84206	6.18406	5.79683	5.90916	5.9203	6.07993	5.91724	5.85472	6.41565	5.89128
3945_at	LDHB	1517.4	1689.02	1685.69	1963.53	1930.03	2071.01	1828.53	1675.59	1682.66	2186.99	1653.77	1769.91	1791.86	1477.58	1610.51	1855.51	2106.23	1919.01	1714.55	1788.06	1198.62	1692.37	1553.44	1645.66	1501.17	1599.26	1164.82	1461.89	1854.61	1909.53	1672.07	1486.94	1509.89	1506.54	1932.68	1871.65	1566.25	1641.72	10.5674	10.7191	10.9144	10.8365	10.7165	10.6915	10.8072	10.6533	11.0404	10.7436
142891_at	SAMD8	7.97895	6.59542	6.95504	7.28499	6.39906	7.8965	6.21806	7.30514	5.62312	7.27588	7.02738	7.90647	6.58761	6.83801	6.49658	7.30999	6.79834	8.09706	7.23215	6.38732	9.28886	5.74125	6.88398	7.9017	7.62834	6.82758	7.83362	8.37532	6.78218	7.03165	7.47134	6.03536	7.32416	7.32785	7.65366	7.01804	6.76718	7.85971	2.9962	2.79806	2.67786	2.63646	2.49137	2.81299	2.71976	2.69968	2.76518	2.85443
91010_at	FMNL3	6.04818	5.83949	7.16295	9.34122	7.22805	6.71547	7.76528	6.62153	8.19669	9.3738	7.01558	8.30733	7.3499	5.9346	7.14323	8.31744	8.76881	7.96291	7.41031	7.55347	7.04509	5.80088	6.4362	6.78944	6.75436	7.12239	4.87951	7.4153	7.66457	6.0287	7.88489	6.82622	5.26522	6.70914	5.98147	5.3991	6.06916	6.51665	2.5965	2.84055	2.85361	2.95704	3.03504	2.81056	2.87773	2.83658	3.13238	2.88953
162417_at	NAGS	15.6251	14.6929	12.6765	14.0915	13.0545	11.4007	10.2418	12.6681	9.9581	12.5146	12.7388	10.3435	10.6558	12.3693	11.9161	12.5884	9.52062	12.6653	11.6229	8.89824	10.6665	12.1082	11.2446	10.3236	15.9664	14.3921	16.2569	15.7764	13.2923	15.8953	18.6763	12.0374	13.6515	14.3897	14.4331	12.5443	11.728	13.8206	3.96579	3.66409	3.70648	3.3564	3.31587	3.67116	3.41356	3.57484	3.25106	3.5389
55619_at	DOCK10	122.559	129.66	125.113	139.586	137.225	149.555	144.234	117.018	98.3624	137.016	131.543	141.409	114.7	120.732	118.608	152.857	145.037	132.002	113.553	115.097	95.1366	122.951	98.7204	107.668	114.014	115.119	97.4943	121.362	131.466	136.246	105.435	114.352	119.227	103.09	126.673	136.452	111.491	127.117	6.93733	6.96709	7.1004	7.17226	6.62004	7.03939	6.84172	6.89005	7.18028	6.82722
9636_at	ISG15	161.17	154.93	225.438	153.97	124.316	117.492	172.075	216.433	168.364	167.025	141.602	143.175	182.077	113.443	172.016	154.345	128.132	115.801	169.948	143.237	157.501	161.441	163.733	171.565	169.092	151.615	260.216	227.955	258.249	194.709	211.509	200.265	149.541	159.028	255.049	170.611	187.796	192.889	7.33244	7.81659	6.95787	7.42689	7.39544	7.1457	7.5084	7.4264	7.00149	7.40895
56961_at	SHD	8.12257	6.17925	6.5191	7.93956	8.24945	9.13463	7.59043	6.39277	8.61457	6.3545	6.91254	6.85236	7.20295	7.06098	7.37057	7.64096	8.5362	8.29975	6.92143	6.8707	6.97271	7.73462	6.97562	6.52051	7.78992	7.90224	5.53264	7.84448	4.77124	6.84355	7.68835	5.40165	6.40968	10.7611	5.65882	7.06219	7.28061	7.25703	3.02194	2.70467	3.0443	2.92418	3.10678	2.78922	2.84859	2.88178	3.09359	2.79107
64386_at	MMP25	16.3058	16.238	15.2777	15.7369	19.8656	15.3388	14.1189	20.3234	13.7107	19.8052	16.8783	15.6601	18.7503	18.2839	14.8585	17.5707	15.2314	20.3074	14.1488	13.3062	20.3473	17.7984	20.8808	17.0736	20.8814	17.35	21.5216	20.6726	17.9464	15.761	15.4335	20.4123	15.741	12.6199	15.8732	19.2298	17.3181	16.5174	4.02731	3.93335	4.3122	3.81956	3.77723	4.0771	4.22884	3.89322	3.92898	3.82261
4674_at	NAP1L2	21.6235	23.7087	24.9475	28.9063	25.6379	18.7606	22.3136	15.4919	26.6797	43.5142	25.1317	26.9374	42.6776	26.6042	35.3857	34.6291	27.3265	31.0016	27.3265	49.3076	17.0475	25.193	35.2096	47.8148	42.0605	48.5165	26.3115	35.9206	57.0142	64.7101	38.5941	39.1984	49.8865	35.8294	51.7029	39.9463	37.9691	34.2319	4.43453	4.64082	4.68021	4.47985	4.73767	4.65144	5.41541	5.14509	4.77223	4.77223
714_at	C1QC	5.0802	4.94235	6.74344	5.29638	5.44626	5.2001	4.99979	4.62922	4.88587	5.4411	6.23837	5.44871	5.44841	6.2008	5.16063	5.10192	4.47799	5.02591	4.82073	5.81749	6.80192	6.86353	11.0418	6.70628	6.54106	5.60652	6.28971	6.15326	4.44387	5.45315	6.1328	4.65876	5.14317	5.34271	5.28357	5.29231	6.2747	6.14052	2.34489	2.75348	2.44527	2.32187	2.28862	2.64117	2.44583	2.36755	2.16285	2.26925
27071_at	DAPP1	31.155	35.5072	30.213	28.6835	36.3595	32.4578	28.2064	36.7682	25.9393	34.8755	31.3821	31.155	35.8312	41.3042	27.9106	31.5867	30.5675	25.1582	30.0583	35.544	29.4538	23.6286	34.4394	32.6969	44.8818	38.2916	43.1766	36.0595	49.1937	34.0564	31.0813	39.1984	31.7039	28.2444	33.806	39.8037	30.9955	35.8169	4.96139	4.9171	5.18426	4.81795	4.69707	4.97187	5.16315	4.80274	4.93392	4.90969
23708_at	GSPT2	64.4569	56.5712	53.6979	65.4276	69.4449	58.4944	58.3483	47.4089	60.067	74.2821	61.9601	63.8523	68.7282	58.8871	63.1934	66.2034	60.7354	62.0083	48.4938	58.6195	37.8482	43.5142	46.9038	45.721	46.5197	47.8723	46.0923	39.9607	52.7284	63.3263	52.1316	53.8563	62.4095	64.5651	61.8653	58.1256	66.8191	62.0481	6.01026	5.74679	6.1178	5.86662	5.9085	5.95327	6.10283	5.9817	5.92447	5.59973
9202_at	ZMYM4	64.6215	63.4721	53.8597	42.9316	63.44	56.9512	51.683	51.605	50.8866	57.7445	59.5019	52.0198	55.7876	60.5807	45.7224	61.8038	60.2556	47.5993	62.883	53.0556	46.922	46.6496	46.3633	53.1952	52.2592	48.2073	51.7924	52.4706	46.5172	63.7155	49.4456	56.1918	65.5509	53.5327	52.3124	55.1365	42.38	54.3332	6.01394	5.75113	5.98732	5.69162	5.66921	5.89486	5.80187	5.51483	5.91302	5.9746
23384_at	SPECC1L	45.7252	42.6439	37.3202	43.004	37.253	47.4637	48.8266	41.9583	49.373	60.182	43.7172	42.0087	41.232	36.8183	43.4964	49.2778	58.4925	42.1782	41.296	44.8261	39.3105	39.5352	41.559	42.8037	38.456	42.2859	38.6379	42.0578	37.1981	33.0933	36.8563	48.1325	36.5809	45.6458	40.557	37.7657	43.4938	45.2247	5.51492	5.22189	5.21928	5.60959	5.62565	5.45013	5.36569	5.44282	5.87018	5.36793
10293_at	TRAIP	9.8416	11.9202	12.6922	9.80159	10.5526	10.3532	11.5522	11.1621	12.9653	9.87948	9.41342	11.4593	11.3459	11.8239	9.66181	11.8131	13.0113	11.2899	12.3818	10.0207	11.841	11.6604	10.3547	10.2026	10.764	9.79234	11.1297	11.3409	9.76948	10.7006	9.62295	10.393	9.98161	12.3875	8.63654	11.6225	9.39109	10.3269	3.29889	3.66587	3.39952	3.5301	3.69658	3.23472	3.5041	3.27229	3.7017	3.63015
644_at	BLVRA	393.186	338.987	437.651	282.33	269.342	220.392	287.206	385.373	363.228	281.077	380.953	318.452	336.047	330.8	350.802	328.097	258.996	263.526	409.307	391.463	461.971	393.544	372.884	360.157	451.562	390.411	481.296	434.839	411.776	401.836	386.978	399.198	372.674	363.947	335.133	284.92	381.795	355.469	8.61907	8.77364	8.0733	8.16594	8.50473	8.57347	8.39252	8.45451	8.01679	8.67704
28781_at	IGLV5-45	8.14684	5.47866	4.49501	4.45031	5.13048	5.35851	13.6065	12.1184	7.59808	7.41155	3.66857	7.03367	3.63887	4.63125	6.96514	5.57677	3.88231	5.63897	13.8555	7.34734	3.71862	3.78799	3.82023	3.61341	4.98883	3.9725	3.55042	3.51176	3.06424	2.98537	7.28931	3.58966	5.6598	5.36423	4.09193	3.35509	5.26351	4.7132	3.02624	2.16833	2.3591	3.76622	2.92564	1.87522	1.86349	2.80015	1.95691	3.79239
10172_at	ZNF256	7.38518	5.74965	7.49537	10.9548	9.36207	9.69383	11.8001	7.11667	6.64613	9.77324	7.96827	8.77046	8.51844	6.81423	7.12123	6.84194	8.48394	7.35472	8.74842	10.6474	4.89437	4.99856	6.37313	8.77331	5.98883	5.93639	5.54652	6.035	8.10175	8.89024	8.37811	7.57755	6.09353	7.39047	8.51371	10.147	7.3004	6.24406	2.88463	2.906	3.22683	3.56073	2.73252	2.99427	3.09059	2.83213	3.08473	3.12902
10113_at	PREB	67.8522	66.8656	81.325	69.5316	72.5406	73.207	85.923	77.4239	65.4033	61.751	86.6632	71.8481	71.4966	66.1631	85.4075	75.2797	80.4277	72.4672	60.8629	67.5864	79.159	84.83	71.9653	73.1263	65.8563	65.1721	64.4929	81.0139	63.4504	65.6458	70.4352	59.539	57.7385	68.8083	59.845	63.6682	72.4609	82.8523	6.08432	6.34563	6.18072	6.42497	6.03129	6.43735	6.1598	6.41629	6.32962	5.92749
51070_at	NOSIP	269.393	396.779	526.125	660.927	524.833	578.202	445.6	391.676	384.292	550.396	425.066	520.377	419.333	335.379	376.242	444.429	587.618	524.956	404.399	394.073	245.921	454.774	422.466	447.164	285.468	360.017	286.494	378.687	409.474	393.771	377.917	328.796	279.724	289.461	479.3	474.161	389.352	392.724	8.07357	9.03926	9.03571	8.7996	8.58606	8.73154	8.71195	8.55552	9.19873	8.65964
400961_at	PAIP2B	6.40043	7.32282	6.13327	4.84333	5.32873	5.17775	7.02443	4.79649	5.80194	5.57651	4.83897	4.70737	7.4651	5.61449	5.96813	4.66137	6.65502	5.91658	4.83112	5.65408	4.6661	6.13308	3.69758	6.94986	4.93529	3.84904	4.64555	6.74792	5.40315	5.56558	4.22047	4.54896	6.45191	6.5196	6.5234	3.99507	4.99966	4.62693	2.67817	2.61666	2.41379	2.81238	2.53653	2.2747	2.90016	2.57728	2.73444	2.27236
8668_at	EIF3I	383.277	355.972	383.267	404.751	318.384	382.711	397.237	389.873	361.106	336.213	351.516	373.398	353.041	294.578	359.964	345.603	327.172	350.003	350.787	352.305	352.948	378.246	315.567	359.277	332.229	306.34	360.988	370.062	288.1	321.188	325.897	299.42	322.83	350.768	301.864	328.587	346.817	368.648	8.58224	8.58221	8.31462	8.63386	8.49628	8.45745	8.46369	8.49171	8.35391	8.45445
81606_at	LBH	255.856	297.892	349.654	458.399	387.672	414.861	475.962	326.014	346.479	424.981	409.641	477.972	359.73	272.8	425.776	518.769	538.746	516.36	284.444	331.08	216.371	357.775	289.207	311.773	225.731	263.48	272.652	310.474	362.842	315.856	343.808	269.606	305.663	348.957	377.33	395.568	379.698	412.233	7.99919	8.44978	8.59869	8.8947	8.43663	8.67822	8.49077	8.73395	9.07346	8.152
10075_at	HUWE1	5.7522	5.51772	6.04518	5.50742	5.30548	5.83522	5.63883	5.52424	5.36959	5.46482	5.33683	5.60101	5.29666	5.69386	6.18193	5.39896	6.02345	6.15578	6.32056	6.18042	4.40483	5.16034	5.43746	5.24041	6.14631	5.46757	4.81367	4.88509	5.72913	5.39841	4.71915	5.70423	5.20423	4.61444	5.79854	5.62219	5.11784	5.65452	2.52411	2.59578	2.40748	2.4954	2.42481	2.41598	2.40508	2.62806	2.59059	2.66005
414235_at	C10orf108	4.41425	6.32925	5.13017	6.15484	5.79516	4.73348	4.88806	5.85335	5.93888	6.62581	5.30759	4.97599	5.09719	5.18214	4.64032	5.54488	4.58373	6.37474	5.81846	5.41541	5.20921	5.18134	5.69997	4.41826	5.28767	4.48798	5.66575	5.14595	6.50372	5.47242	5.75653	5.06498	6.49191	5.02924	5.31505	5.13262	5.3991	4.96858	2.14217	2.35901	2.53485	2.28926	2.57019	2.40806	2.3497	2.21422	2.19652	2.54064
220972_at	MARCH8	5.83737	5.48124	6.14162	5.79427	5.16955	5.29814	5.58269	4.95994	6.28539	5.64999	4.74266	5.68065	5.78823	5.12903	5.89247	5.3221	5.38435	5.30782	5.09164	5.0277	4.89693	5.59226	5.54977	5.22649	4.68741	5.49435	4.95994	5.49748	5.8411	5.17575	5.04797	4.94024	5.13017	5.47068	4.78803	5.00078	5.50995	5.40462	2.54532	2.61862	2.37004	2.48096	2.652	2.2457	2.53312	2.55887	2.42877	2.34813
55131_at	RBM28	42.83	45.2767	46.2206	53.0821	43.0587	37.7944	44.4352	39.2008	34.4974	41.8868	49.8786	43.2212	45.1722	41.6195	39.4897	45.0039	60.6771	47.0881	43.1365	45.5931	46.8104	47.7433	42.2731	38.2927	32.7018	47.173	40.9588	43.8586	32.0294	37.9904	36.2483	43.4967	43.5188	36.3842	40.0423	45.5158	37.9327	32.2264	5.42055	5.53046	5.42823	5.47363	5.10842	5.64035	5.49736	5.3034	5.92308	5.43084
6124_at	RPL4	2254.49	2373.61	2030.25	2693.85	2466.16	2548.3	2571.92	2437.68	2260.86	2588.54	2309.07	2503.8	2254.49	1971.6	2400.74	2639.88	2379.92	2374.44	2338.22	2427.48	1968.07	2234.84	1985.53	2236.17	2115.88	2295.64	2013.16	2199.57	2050.26	2354.06	2386.99	1906.89	2269.07	2365.7	2310.92	2311.75	2165.31	2279.73	11.1386	10.9874	11.2681	11.3286	11.1427	11.1731	11.1386	11.2293	11.2167	11.1912
2308_at	FOXO1	77.6895	101.759	95.8552	114.411	109.092	121.846	113.201	95.8572	103.222	147.821	96.422	111.425	99.3588	103.098	96.4068	119.984	121.544	127.338	94.8113	105.204	62.5312	107.014	81.9904	99.3213	74.4838	87.7286	73.4511	86.383	104.874	97.1694	88.932	101.659	96.7247	100.248	113.904	119.471	95.1881	101.415	6.27965	6.58278	6.7694	6.82274	6.6896	6.59129	6.63458	6.59106	6.92534	6.56699
8857_at	FCGBP	28.996	34.9625	14.9954	20.447	28.7377	39.1554	19.4626	22.0817	22.5953	26.482	20.2255	18.9744	22.3069	17.422	14.9056	32.9954	48.1927	40.2299	21.2807	18.8176	12.0888	16.3684	27.0421	25.8274	12.3628	11.73	9.4179	12.4355	15.7536	12.6016	15.2694	12.1039	17.0034	18.291	25.8593	24.987	20.0094	17.3788	4.85778	3.90644	4.84487	4.28263	4.49795	4.3381	4.47942	3.89778	5.59074	4.41147
283149_at	BCL9L	21.5703	25.9919	30.918	37.4595	28.27	31.7883	32.8784	25.5676	25.0033	30.7119	31.1612	35.2841	25.1581	20.571	26.4582	32.522	36.5925	31.8872	27.5823	30.5618	22.2411	29.5893	25.191	29.4392	23.1975	22.8998	23.1858	26.8691	26.1037	24.4324	24.9994	27.3366	26.6092	23.7156	25.4675	33.0545	23.7156	25.3821	4.43097	4.95037	4.8212	5.03907	4.64405	4.96168	4.65295	4.72564	5.19348	4.78567
3320_at	HSP90AA1	906.619	902.619	842.944	1012.38	782.304	810.356	806.306	739.356	749.843	967.225	855.08	913.252	670.08	775.362	855.44	909.541	970.409	863.612	1010.12	862.277	685.164	635.014	694.619	745.631	741.832	697.805	717.119	959.612	798.44	859.988	734.067	796.755	884.938	796.584	797.396	819.967	702.617	830.866	9.82435	9.71929	9.61158	9.65518	9.55045	9.73992	9.38819	9.74052	9.92245	9.98031
57537_at	SORCS2	3.79069	3.29402	4.03038	4.47694	5.05688	4.4646	4.95164	4.1619	3.78682	3.73761	4.90933	4.88512	4.03373	4.33127	4.9558	4.91723	4.0882	4.77089	4.05416	3.47758	5.60483	4.61263	4.13171	4.80324	4.4802	4.48066	5.02585	4.35292	5.24704	4.11235	4.57581	4.87198	4.69993	4.80186	6.14747	4.42008	4.5658	4.45888	1.92246	2.01092	2.33825	2.30791	1.92099	2.29553	2.01211	2.30912	2.03147	2.0194
1153_at	CIRBP	76.4495	62.3418	66.4914	108.583	55.5931	102.698	85.5887	79.4269	66.6054	86.3915	66.0018	88.6049	64.5446	55.17	79.0265	103.62	97.9069	99.1685	87.014	54.2196	44.6423	84.6147	81.7004	74.3563	47.812	57.4517	66.8312	101.73	65.9089	73.0998	62.6747	76.3498	59.6824	69.57	60.4048	84.5903	54.7719	101.867	6.25643	6.0551	5.79683	6.41935	6.05757	6.04443	6.01222	6.30427	6.61334	6.44318
10904_at	BLCAP	118.986	116.946	128.894	128.757	131.614	124.806	136.521	125.476	121.15	126.677	133.654	137.843	117.117	115.561	132.035	133.836	138.618	130.36	120.593	123.538	122.642	126.335	123.785	122.869	116.965	108.858	129.766	130.446	107.057	119.205	107.55	118.541	117.547	129.041	121.958	118.76	119.99	141.286	6.89465	7.01004	7.04017	7.09298	6.92066	7.06236	6.8718	7.04477	7.11498	6.914
58157_at	NGB	3.38521	5.13579	5.34257	4.3615	4.73351	3.89589	4.76628	4.07577	5.48954	4.77569	5.41539	3.68241	5.63806	5.07339	4.45249	3.95339	5.62263	3.95441	4.2789	3.97094	4.81941	5.69174	4.72962	4.18963	4.10313	3.69238	4.50684	4.2661	3.68255	4.62565	4.5619	4.3717	3.79524	3.73459	3.90726	4.09154	4.15039	3.73459	1.75925	2.41753	2.24291	2.25287	2.45669	2.43706	2.4952	2.15461	2.49124	2.09724
3437_at	IFIT3	128.166	103.33	163.72	48.8843	74.3871	40.2765	77.9872	174.793	69.1866	53.7601	116.441	83.8419	225.335	126.694	200.934	121.591	60.1348	66.8854	136.988	97.7281	148.109	134.299	121.579	145.659	152.522	126.655	353.19	229.813	258.728	184.268	184.138	268.42	94.5865	84.2685	206.552	121.549	168.405	167.102	7.00187	7.35508	6.21698	6.28517	6.11242	6.86346	7.81593	7.65058	5.91013	7.0979
284613_at	CYB561D1	124.618	121.843	133.067	142.567	121.211	154.73	125.087	132.582	143.541	150.501	120.304	126.047	130.934	114.446	126.145	141.582	159.16	137.411	122.153	113.272	107.752	140.32	122.468	122.85	115.047	121.777	116.883	119.114	121.883	128.935	119.972	124.142	116.125	125.508	117.914	124.8	133.298	122.032	6.96137	7.05601	6.92138	6.96678	7.16531	6.91055	7.0327	6.97894	7.31434	6.93254
84270_at	C9orf89	114.772	146.159	114.066	122.653	124.559	120.199	99.9799	101.672	141.379	112.856	97.751	102.306	142.339	151.443	133.36	118.867	125.935	123.535	138.063	125.014	149.478	132.826	141.664	129.94	118.447	141.805	128.331	145.64	130.683	144.372	142.296	128.328	149.336	115.786	137.093	140.738	142.576	128.038	6.84263	6.83372	6.96069	6.64357	7.14343	6.61104	7.15318	7.05918	6.97654	7.10918
4261_at	CIITA	11.957	7.64487	10.3095	10.4077	11.0902	7.72687	9.9876	7.21146	8.63678	6.29407	8.50261	9.75261	9.28704	8.22881	9.61103	11.4777	10.4789	9.89015	9.15255	10.1082	8.99375	9.90874	8.32482	9.02782	7.95996	8.13108	8.75016	7.46897	9.61393	8.70596	7.96475	8.84284	8.71733	7.37158	8.6213	10.8095	8.12709	10.5484	3.57978	3.3659	3.47121	3.32014	3.11049	3.08791	3.21522	3.26469	3.38941	3.19417
201799_at	TMEM154	216.298	216.146	158.323	158.056	196.955	222.211	177.234	194.717	196.374	169.036	140.746	128.343	218.8	220.174	193.457	174.488	151.247	161.087	191.653	187.277	222.369	187.966	189.506	175.079	256.958	212.075	223.785	188.847	197.593	189.467	181.671	224.598	220.363	200.725	218.6	217.905	189.938	195.134	7.75687	7.30673	7.62172	7.46951	7.61746	7.13695	7.77347	7.59587	7.24076	7.58236
10360_at	NPM3	25.474	32.037	28.101	32.0817	35.5868	34.2167	30.2289	29.5355	24.9609	30.0675	23.9858	26.107	30.5113	24.5859	29.019	30.402	37.4277	33.3693	27.682	26.8951	26.5118	23.6979	26.7304	23.4172	22.7128	19.9981	22.5246	24.5793	19.7458	25.6057	30.9996	22.4423	21.2949	26.2753	29.9108	28.0364	29.7747	25.1483	4.67095	4.81255	5.15327	4.91785	4.6416	4.58411	4.93127	4.85893	5.22603	4.79088
23046_at	KIF21B	47.5501	43.1105	52.6647	54.2961	46.3014	49.0142	59.4827	48.0045	68.4607	59.279	57.8511	59.4629	37.6458	36.1202	60.0452	64.5477	65.039	60.7572	41.9486	50.7537	45.9214	51.9641	42.4854	56.0711	42.2027	45.9406	36.6181	48.4317	44.5405	40.8424	48.8776	42.9828	46.5913	55.5931	45.7405	52.9878	54.0668	67.7773	5.57138	5.71876	5.53298	5.8944	6.0972	5.85427	5.23442	5.90798	6.02323	5.39055
149473_at	CCDC24	13.0038	13.3531	12.9049	13.5201	14.41	14.9163	14.3462	15.4891	14.7445	18.1916	13.512	12.6782	17.3046	15.2898	17.4694	15.5549	13.7865	15.8056	16.1757	15.9658	17.5533	15.5882	15.7428	15.0249	17.4694	19.5979	17.3988	14.7276	18.4959	16.2328	16.366	14.5361	18.4725	17.2133	17.3239	12.1003	16.5158	15.0271	3.70086	3.68985	3.849	3.84259	3.88211	3.75617	4.11308	4.12676	3.78518	4.01575
26520_at	TIMM9	127.83	135.582	129.622	153.03	161.177	154.237	129.661	118.698	138.311	144.655	126.838	124.213	152.137	136.927	129.112	141.774	156.716	126.572	131.807	145.903	112.856	115.282	111.339	119.807	121.506	117.972	107.954	110.907	132.541	136.041	136.904	110.531	122.096	113.922	148.957	141.751	130.085	130.946	6.99808	7.01817	7.33251	7.0186	7.11177	6.98685	7.24923	7.01248	7.29201	7.04228
3655_at	ITGA6	105.922	149.004	149.059	189.427	206.802	234.681	136.544	142.942	160.891	224.837	153.369	167.785	183.228	182.581	127.756	159.403	245.75	199.638	143.621	156.063	65.4131	149.721	133.88	135.794	127.511	148.9	70.066	104.197	166.525	176.998	129.243	154.973	126.656	129.871	201.389	189.585	140.113	146.474	6.72685	7.21974	7.69211	7.09322	7.32994	7.26086	7.5175	6.99725	7.94105	7.16612
83593_at	RASSF5	522.426	479.573	523.735	519.635	503.109	504.596	562.092	546.232	567.021	581.693	559.823	524.798	489.154	469.135	565.606	638.967	659.982	564.324	519.001	477.226	502.586	537.301	552.238	599.655	440.062	461.964	452.86	459.789	470.012	447.43	499.821	442.244	478.749	498.172	490.149	506.486	568.438	509.615	9.02908	9.03269	8.97473	9.13466	9.14726	9.12883	8.93415	9.14365	9.36628	9.01959
55773_at	TBC1D23	51.4761	51.1658	36.0038	35.8886	54.7439	55.8476	42.228	43.5671	46.0197	46.219	41.4734	43.4972	42.2843	51.6268	48.9329	48.4629	39.6721	45.8113	51.6822	48.2739	51.1065	48.5853	43.4615	40.8578	55.1404	48.7247	45.3755	43.1972	48.3487	50.1458	53.2487	54.0001	53.2203	49.5571	54.5274	53.5487	53.776	51.6721	5.68583	5.17008	5.77463	5.40013	5.52418	5.37412	5.40205	5.61273	5.31005	5.6916
196383_at	RILPL2	439.317	443.009	434.015	397.62	439.999	390.783	435.08	505.543	423.558	323.017	469.442	434.115	417.77	464.615	415.352	358.377	349.502	422.009	408.903	424.144	593.161	468.421	478.991	461.521	480.046	510.016	579.791	490.299	421.665	394.769	468.636	377.619	449.711	426.451	435.071	392.375	406.962	416.602	8.77912	8.7616	8.78136	8.76514	8.72642	8.8748	8.70656	8.69819	8.44916	8.67561
8539_at	API5	55.3186	50.4152	49.082	42.97	56.7783	59.2954	49.6743	53.1331	41.7537	53.2853	57.2953	73.6808	50.0737	40.0507	54.4461	51.5323	52.5714	66.0711	45.4815	42.2729	44.3826	40.0747	42.5957	55.084	46.3204	41.5303	40.3174	48.2491	49.8205	54.8439	35.8881	53.0171	42.8543	54.2359	44.3154	51.9312	51.47	63.5286	5.78969	5.61712	5.82727	5.63443	5.38383	5.84034	5.64598	5.76676	5.71621	5.50721
4609_at	MYC	386.897	438.385	546.276	623.936	496.664	652.472	675.546	641.408	554.119	625.828	500.518	593.763	504.773	502.821	538.599	641.717	525.679	614.239	493.826	432.143	269.634	489.504	495.973	484.745	399.841	421.306	424.922	391.567	575.924	491.287	466.242	392.58	295.604	315.876	538.261	579.381	490.821	512.209	8.59581	9.09349	8.95613	9.39991	9.11405	8.96728	8.97949	9.07307	9.03804	8.94786
207063_at	DHRSX	7.22077	6.657	5.51571	6.18448	6.33342	6.81728	5.47247	5.39501	6.72358	6.8496	5.82037	6.3618	5.06337	5.70877	5.86604	5.37284	4.87747	5.75643	5.40699	6.5259	6.01662	5.92363	5.74844	5.72635	6.84611	5.92564	5.2075	5.5938	6.84033	6.09014	6.99515	5.76544	6.75709	5.68323	5.97652	5.16654	7.25906	6.257	2.85215	2.46355	2.66299	2.45219	2.74923	2.54111	2.3401	2.55239	2.28613	2.43483
340075_at	ARSI	5.0504	5.07461	4.89691	4.56168	5.23966	4.85652	4.90397	5.36533	5.40524	4.93181	4.61143	5.26304	4.94287	5.55292	5.99308	6.36022	4.40295	5.80729	4.53722	5.98303	5.65722	5.51057	5.30314	4.7192	5.59514	5.43204	6.01454	5.50767	7.0689	4.61569	5.67455	5.48476	4.39002	5.25921	4.88284	4.35427	5.99341	4.66135	2.3364	2.29187	2.38947	2.29395	2.43436	2.20521	2.30535	2.5833	2.13847	2.18181
9334_at	B4GALT5	88.7283	69.9676	69.5992	56.3702	55.8204	50.6612	80.4955	93.941	71.2139	51.8324	74.6006	66.1595	61.4969	77.0075	73.8149	60.935	40.3922	52.9823	68.9854	70.7624	102.692	73.0114	65.031	78.1618	77.7342	83.6877	89.0698	81.8563	89.1677	81.6619	74.8751	81.1094	76.8666	69.5794	70.1014	66.2977	80.3818	82.0725	6.47132	6.121	5.80272	6.33084	6.15409	6.22112	5.94244	6.20584	5.33601	6.10822
63941_at	NECAB3	13.7972	12.637	14.0911	14.6763	11.1257	13.0703	8.82711	11.7832	11.3489	9.77309	10.8067	10.8984	9.96414	6.61992	12.4777	13.2054	11.175	11.9569	10.3466	11.5222	14.659	11.6597	14.0799	11.6067	12.5814	10.5122	14.354	12.7617	12.2485	13.1072	13.4984	8.82814	12.8071	12.2483	12.0146	11.3397	12.8262	11.3139	3.78631	3.81671	3.47583	3.14194	3.50448	3.43385	3.31675	3.64128	3.4822	3.37108
4600_at	MX2	76.3326	70.2964	97.4199	69.4459	63.0619	72.1807	75.6984	116.271	70.2773	60.8766	89.1692	75.917	100.676	95.3078	99.9983	90.8542	78.2822	72.9828	91.7991	74.6341	101.968	97.6428	90.4879	98.3236	90.0843	80.7482	126.415	104.319	118.541	91.0539	92.8813	111.198	70.4198	76.6032	105.74	83.4235	104.501	116.014	6.25423	6.60614	5.9787	6.24219	6.13499	6.47847	6.65358	6.64383	6.29061	6.52041
7091_at	TLE4	208.915	214.731	155.827	153.7	180.415	183.23	169.465	172.561	161.332	169.267	193.222	190.485	179.366	195.273	186.276	195.249	160.431	166.058	177.972	186.736	188.844	157.553	174	185.357	209.076	188.772	198.377	179.916	214.561	186.147	202.711	182.469	192.996	180.174	181.381	191.564	197.906	175.694	7.70677	7.2838	7.49518	7.40484	7.33389	7.59411	7.48676	7.5413	7.32581	7.47551
54487_at	DGCR8	26.6281	23.337	28.7926	26.7036	25.6188	25.6307	27.7995	27.0155	25.2944	23.7504	24.8372	23.8445	22.4632	21.0258	25.461	25.1528	32.9377	26.8001	27.3533	27.5015	25.0399	30.7599	27.7651	32.3285	25.2097	30.045	21.0194	20.882	18.8469	18.2756	20.762	22.9514	22.7203	20.8247	21.6443	23.3548	24.0107	30.9133	4.73488	4.84763	4.67913	4.79699	4.66075	4.63443	4.48949	4.67022	5.04167	4.77364
128338_at	DRAM2	90.0777	79.4147	75.6727	82.3503	118.77	117.661	82.5142	80.5658	83.5986	87.6472	90.1838	80.0467	122.569	127.444	86.5323	108.411	74.4373	89.6588	85.7022	105.303	109.176	89.5657	73.9127	76.3538	123.273	104.813	99.839	93.1825	97.8864	105.126	121.353	97.8763	117.804	123.579	134.175	123.988	96.4642	91.3291	6.4931	6.2417	6.89202	6.36657	6.38541	6.4948	6.93745	6.43517	6.21795	6.42126
55198_at	APPL2	11.5233	10.5507	14.6991	18.5606	15.2598	21.7429	14.595	10.6706	11.2529	16.0558	16.7989	14.9086	14.4176	12.1852	12.3294	18.9323	22.0194	19.128	9.23042	12.162	12.6585	12.5354	10.5169	17.6209	9.92325	10.5451	10.8133	16.0558	13.1778	13.9008	11.2888	14.9061	9.50535	13.2693	10.8525	15.0602	13.1381	14.2959	3.52648	3.87765	3.93166	3.86741	3.49223	4.0703	3.84976	3.62403	4.4607	3.2064
84931_at	LOC84931	5.33568	3.66605	5.97797	4.23241	3.44631	4.73873	4.89527	4.5182	5.05032	4.11969	4.25562	4.24341	5.58557	4.35831	4.44518	3.76266	3.92984	4.90628	5.05022	4.07477	5.02733	4.69977	4.20846	4.73272	4.09884	4.79841	4.46451	4.13563	4.09559	4.56176	4.18791	4.1358	3.44986	4.1704	4.24341	4.56951	4.10026	3.70584	2.41567	2.57966	1.78505	2.29139	2.33638	2.08937	2.4817	2.15224	1.97447	2.33635
22880_at	MORC2	121.137	119.25	126.806	146.776	142.054	171.583	122.528	118.053	124.949	141.624	118.886	125.974	141.598	124.788	111.466	127.172	162.669	134.682	116.126	110.405	76.3552	113.732	121.149	121.426	117.271	124.205	98.4956	100.047	144.086	129.579	112.693	128.535	101.929	118.604	130.707	144.249	114.858	128.257	6.92049	6.98648	7.15029	6.93697	6.9652	6.89344	7.14566	6.80046	7.3458	6.85954
79009_at	DDX50	155.541	129.909	171.289	181.708	192.275	181.251	168.769	131.067	179.646	189.883	172.084	172.402	158.96	157.923	148.802	200.797	194.198	155.557	175.266	161.962	130.484	161.596	170.117	177.588	152.915	158.324	122.935	124.838	147.984	153.172	160.71	152.495	157.237	172.541	158.672	172.723	165.741	196.423	7.28115	7.42029	7.58703	7.39891	7.48901	7.42697	7.31252	7.21725	7.60139	7.4534
29920_at	PYCR2	54.6195	53.7969	70.59	84.6458	64.8401	69.7772	67.6596	57.697	64.8926	70.9908	73.8983	72.3797	62.6492	61.6458	57.5461	63.6583	74.9633	66.7137	67.2184	57.6151	52.4744	64.0354	63.2313	65.8724	59.3653	65.4422	59.7919	73.5405	56.1553	54.5931	60.037	55.7776	59.0073	65.2905	58.1195	65.8323	62.7582	66.1096	5.77134	6.14139	6.01881	6.08022	6.01998	6.20747	5.96922	5.84665	6.22811	6.07078
79157_at	MFSD11	26.8075	29.7059	35.6408	31.016	32.0467	29.2215	34.101	30.0143	32.2271	29.7647	37.1309	34.2097	28.4742	29.032	37.2351	31.0251	24.9901	32.5491	26.6085	30.9271	35.5554	37.0085	33.5369	31.7127	34.3579	36.2647	36.9191	42.4291	32.6878	30.0039	34.9804	25.9367	33.3208	34.2722	34.9569	31.0178	39.2772	34.1705	4.74457	5.15546	5.00211	5.09174	5.0102	5.21455	4.83159	5.21859	4.64328	4.73381
4237_at	MFAP2	7.53801	5.88682	5.84625	8.05127	6.69717	7.37913	7.47258	6.90421	6.23904	6.35274	6.61283	8.55242	9.47022	7.21148	6.37653	7.11551	7.7865	7.80809	5.88778	6.0215	8.48961	7.26862	11.7093	4.61714	7.856	7.7124	6.67768	6.97755	8.2501	5.33127	4.87529	10.2319	9.50994	6.96827	11.5288	6.03792	9.58329	7.15693	2.91418	2.54751	2.74355	2.90161	2.64132	2.72527	3.2434	2.67277	2.96098	2.55772
10171_at	RCL1	39.5021	41.0475	40.1941	39.0906	43.3551	43.072	39.7208	37.4055	43.7316	48.0406	40.4938	37.613	42.3849	34.8101	39.0434	40.9631	47.663	39.2477	39.4259	36.6856	31.7799	40.5465	33.1207	39.4382	31.4021	35.409	40.5957	42.54	42.1061	43.3357	41.8736	38.9907	40.1551	41.6908	38.4813	38.7521	41.8656	41.8973	5.30386	5.32891	5.43813	5.31182	5.4506	5.33963	5.40548	5.28701	5.5748	5.30107
8515_at	ITGA10	6.05786	7.27134	7.40917	7.16094	6.92566	6.33458	7.26314	7.37012	7.38943	7.75235	5.97811	11.0981	8.47268	6.98739	6.77427	6.31406	6.36073	8.30179	7.54586	7.1211	7.44077	6.98792	7.63971	7.59998	8.83705	6.49774	7.48756	7.51915	7.50265	5.86361	7.38177	5.92539	7.57673	6.14811	8.42562	7.25984	8.88297	7.24574	2.59881	2.88931	2.79195	2.86059	2.88546	2.57969	3.08282	2.76007	2.66919	2.91569
11222_at	MRPL3	310.371	295.478	285.013	290.593	314.435	294.725	301.481	280.579	238.581	289.514	310.357	294.026	315.872	278.593	259.996	284.98	261.827	289.022	285.647	249.375	251.988	256.698	249.777	251.773	250.274	255.672	268.058	270.071	268.86	323.868	276.357	257.73	286.365	289.198	275.567	270.777	256.383	259.605	8.27785	8.15489	8.29662	8.23592	7.89833	8.27779	8.3032	8.02234	8.03247	8.15809
9710_at	KIAA0355	29.0932	33.612	48.4363	59.5336	38.756	49.8355	37.6679	34.9099	44.2844	50.6589	40.5931	45.5585	53.8563	40.9956	39.3446	42.5048	62.2082	54.5857	41.8608	41.6774	33.5208	47.4207	36.6829	46.1041	38.8	41.5268	30.4836	39.3656	40.2292	36.1962	30.6727	41.4613	34.4242	36.7247	44.8035	41.2984	39.1028	42.2568	4.86261	5.59802	5.27635	5.23526	5.46873	5.34316	5.75104	5.29809	5.95903	5.38753
2581_at	GALC	195.725	168.906	128.717	115.146	150.644	138.918	158.208	155.119	157.707	125.119	152.402	118.438	147.069	177.304	153.781	122.103	115.146	120.119	121.834	151.095	198.504	157.335	145.922	180.537	201.148	199.79	162.392	154.562	166.282	162.255	165.241	194.795	175.175	180.093	156.055	158.091	152.879	151.997	7.61269	7.00806	7.23499	7.30567	7.3011	7.25174	7.20035	7.26473	6.84732	6.92878
175_at	AGA	52.0262	57.2711	61.3555	67.9155	64.3613	57.6641	74.5196	65.4617	72.4114	61.9245	64.5934	64.7892	55.5912	38.3104	60.2087	46.1086	66.4432	70.4792	69.4054	86.1893	36.146	43.5927	52.2387	54.1465	67.6278	65.7769	34.5038	38.4105	57.3997	64.9603	58.3633	66.2008	56.5705	60.833	50.2975	48.4789	67.4554	64.2656	5.70117	5.93912	6.00812	6.21955	6.17815	6.01332	5.79678	5.9119	6.05405	6.11698
10933_at	MORF4L1	719.629	729.725	693.304	680.452	793.225	722.597	642.014	684.933	698.248	749.565	633.475	729.448	763.343	727.383	658.451	657.962	753.777	680.462	658.522	725.251	612.872	577.251	622.94	626.82	688.857	573.106	593.004	661.281	491.106	738.567	661.041	640.935	632.777	736.141	734.518	670.035	729.119	655.814	9.49111	9.43734	9.63159	9.32646	9.4476	9.30714	9.57619	9.36293	9.55799	9.36309
54143_at	LINC00308	4.49222	4.09834	5.69983	3.26432	4.15704	3.69386	4.8465	4.17302	4.23474	4.1198	4.9112	3.68503	6.34477	4.50273	5.40771	3.6377	5.13557	3.34162	3.90535	3.47888	4.94055	4.31619	4.03613	4.42675	4.21712	4.12806	4.12644	3.16721	4.355	4.22301	4.16729	3.07672	3.13034	4.0072	5.62546	3.90535	3.80569	4.00407	2.16743	2.51092	2.05556	2.27694	2.08227	2.29608	2.66557	2.43502	2.36053	1.96545
4363_at	ABCC1	87.1392	97.6653	89.4166	97.321	102.384	95.9927	75.0617	86.7727	81.3232	95.6195	83.1765	86.1314	89.7721	92.2142	84.979	98.818	99.1467	93.3317	93.8137	91.0745	104.341	114.636	91.1803	99.4352	100.595	114.476	82.0938	83.5405	115.98	96.0739	89.979	95.4299	100.784	98.3361	97.2711	99.2205	93.9089	102.202	6.44525	6.48247	6.67784	6.23001	6.3456	6.3781	6.4882	6.40904	6.63149	6.55173
54934_at	KANSL2	83.7563	73.9836	78.6378	83.3912	75.2877	80.3037	77.6338	73.6195	89.8602	86.2257	68.0219	75.9658	84.3484	71.2143	72.2254	78.2355	85.9105	79.2844	77.1078	79.9893	66.0945	83.66	69.0142	76.6882	78.751	83.1127	64.6713	77.4923	79.9087	77.1336	70.283	72.6196	78.0681	78.3483	77.9616	83.7209	73.7144	82.7482	6.38813	6.29715	6.23434	6.27861	6.48961	6.08793	6.39829	6.17444	6.42476	6.26881
9401_at	RECQL4	9.60022	11.0294	11.6923	11.3756	9.75275	11.0798	10.0983	9.61878	9.47741	12.0199	9.49341	9.9833	10.6542	10.656	8.92927	9.38888	8.90148	8.70369	10.2975	13.1995	11.5203	11.6964	11.883	11.3	12.2094	8.60442	10.6542	10.1679	10.2076	8.87414	10.3912	9.33999	10.7079	10.0006	9.68514	9.61838	11.2916	9.52179	3.26307	3.54748	3.28581	3.33605	3.24449	3.24693	3.41335	3.15854	3.15404	3.36423
10144_at	FAM13A	94.7717	83.8794	118.578	88.5429	96.4352	103.579	89.1089	134.217	89.658	67.397	77.8302	70.0813	92.766	117.181	105.341	108.765	71.6464	88.298	101.652	86.9089	121.11	171.229	116.938	129.041	114.096	119.411	140.955	142.357	116.746	135.291	118.626	121.631	114.253	91.8081	92.4837	101.387	80.4566	101.097	6.56638	6.8897	6.59149	6.4775	6.48636	6.28226	6.53552	6.71892	6.16282	6.66749
7185_at	TRAF1	4.87086	4.22208	4.69993	5.2224	4.46649	4.52961	6.01993	4.97849	4.77979	4.63323	4.97953	5.08312	5.7524	4.5772	4.3402	4.71667	6.2652	5.25858	4.17085	5.35246	4.61878	4.84193	4.11677	6.05991	3.88261	4.91146	4.45083	4.51085	3.93652	5.08425	3.97094	4.55443	4.94331	4.47235	5.24525	5.33875	5.08706	4.87462	2.28418	2.23264	2.15914	2.58975	2.25695	2.31601	2.52416	2.11776	2.64736	2.06034
79673_at	ZNF329	22.5667	25.4808	25.5585	35.9946	39.4125	36.6692	29.8871	21.8148	24.2847	33.5828	31.3866	37.307	25.9361	18.1066	28.5257	29.4134	31.468	27.9427	23.8842	32.2116	13.3525	18.8803	21.4775	23.8377	15.011	19.3319	15.8666	21.5659	23.1614	26.1193	25.2629	21.2525	35.578	30.7056	32.2647	36.6059	24.6753	27.9377	4.49612	4.67573	5.30058	4.90145	4.60198	4.97208	4.69689	4.83419	4.97581	4.57799
9779_at	TBC1D5	141.319	135.975	127.936	118.333	129.626	114.646	147.939	142.878	145.804	135.304	139.068	121.473	131.567	132.988	146.83	155.277	100.423	121.89	134.949	136.19	144.892	135.5	148.704	152.751	140.222	146.127	160.331	138.306	135.486	139.351	156.269	140.176	155.084	152.739	131.033	141.288	152.082	143.889	7.14282	6.99928	7.01821	7.20886	7.18788	7.11964	7.03966	7.198	6.64994	7.07627
27130_at	INVS	12.7616	13.6464	13.7175	13.4044	14.8976	11.9403	12.0896	10.9884	11.796	9.83262	12.45	13.6474	15.2867	15.2898	11.6608	12.8785	17.1161	13.2949	13.4505	14.2265	11.5087	12.3596	13.6487	12.8528	8.25924	9.38137	11.8493	12.9005	13.4788	11.0816	11.0699	10.4307	12.6752	13.0553	11.3206	12.3114	12.8704	11.9884	3.67373	3.77794	3.89701	3.59569	3.56023	3.63807	3.93421	3.54359	4.09728	3.74959
6838_at	SURF6	21.1673	26.8251	33.0428	37.1894	34.1854	27.7264	31.8664	30.035	31.406	30.7572	30.0938	27.8391	26.8433	28.8446	28.1342	30.4719	31.4794	30.2068	33.006	25.612	29.3573	27.9477	32.2027	32.1432	25.7582	30.7403	27.9968	26.9664	20.8645	25.8303	29.4594	32.9546	23.72	25.8788	24.1567	29.2923	26.0084	30.3589	4.40376	5.04626	5.09531	4.99396	4.97297	4.9114	4.74649	4.81425	4.97634	5.04466
7454_at	WAS	32.2475	31.0005	33.1974	34.4265	29.1863	25.841	30.1556	40.3836	28.3142	28.1329	31.9216	31.3898	33.8535	27.6606	30.8774	33.5369	29.8436	31.0108	27.4484	28.5384	33.6042	32.7838	36.956	31.3189	35.3252	33.9609	40.6156	33.3374	29.0234	28.7513	33.2266	29.5439	29.8031	31.5125	31.9232	29.1813	36.9914	34.9384	5.01111	5.053	4.86722	4.91435	4.82346	4.99646	5.08123	4.94848	4.89935	4.77865
6621_at	SNAPC4	17.8889	18.7339	14.4461	12.5988	14.1733	10.7345	18.9689	17.2677	20.3444	15.143	14.881	15.8191	15.3536	14.9704	15.6554	14.0438	18.8674	14.9486	14.8239	15.8375	13.985	18.2341	18.1353	13.8949	13.1344	12.6997	14.656	14.868	14.9	15.1287	13.0178	11.2625	15.3976	15.6722	12.8597	12.2609	12.9615	14.8757	4.16099	3.85261	3.82511	4.24557	4.34656	3.8954	3.94051	3.96859	4.23782	3.88985
55253_at	TYW1	42.2438	58.0932	50.046	53.074	59.6008	55.8316	46.5595	49.33	55.0142	42.0975	55.8128	48.1007	83.2247	41.0087	60.1661	59.7893	64.9333	47.9089	50.6721	46.3056	54.5878	71.7564	77.3037	70.8483	39.4196	56.2247	43.2238	42.1984	47.2002	63.462	46.0883	61.1195	26.658	45.9941	45.5983	48.3826	51.9879	54.5931	5.40067	5.64518	5.89726	5.541	5.78173	5.80252	6.37894	5.91088	6.02089	5.66312
10411_at	RAPGEF3	9.08695	8.48144	8.52425	9.07036	9.22228	8.05841	8.91662	8.93412	9.08695	9.51764	7.37275	8.97348	8.68601	7.94185	8.86965	8.39777	9.43777	9.44734	8.1536	7.69514	8.65593	10.93	9.85881	9.6691	9.53835	9.08281	9.51315	8.30228	9.91564	8.58609	9.08417	9.0904	9.87784	10.1909	9.60529	8.76748	9.03748	9.46102	3.1838	3.09157	3.20512	3.1565	3.1838	2.8822	3.11869	3.14888	3.23845	3.02744
3843_at	IPO5	96.8404	94.2329	109.046	97.0774	115.006	83.8826	94.2773	102.405	105.215	92.6458	100.482	104.383	84.8123	75.496	93.1477	122.835	107.05	93.387	89.4778	92.6408	98.8037	109.361	93.9488	89.7722	67.7019	85.6992	76.0106	87.8009	62.751	84.3414	75.3791	77.0142	81.6945	87.0875	79.0658	83.4358	95.9089	118.433	6.59754	6.76879	6.84557	6.55884	6.71719	6.65079	6.4062	6.54145	6.74214	6.48346
22948_at	CCT5	699.767	615.212	620.992	588.269	603.256	563.426	591.168	629.927	671.146	671.77	614.575	573.286	631.404	602.69	607.247	643.536	598.077	530.467	689.814	631.511	610.964	580.287	608.338	580.835	627.289	573.681	582.44	593.194	594.679	618.307	632.14	668.834	523.303	595.875	564.514	555.911	549.936	573.964	9.45073	9.27843	9.23663	9.20742	9.39048	9.26345	9.30242	9.24614	9.22419	9.43006
57343_at	ZNF304	13.2667	13.735	11.2301	13.8126	16.1101	20.9047	12.4565	15.0896	14.1693	13.7851	15.1529	16.1464	13.7544	9.33991	14.8803	18.8453	13.0992	16.3011	13.0757	12.0449	9.25732	8.46477	8.0538	10.1927	9.0785	10.7079	10.3845	10.9072	10.3721	14.1173	15.3643	14.0537	13.6515	13.3108	13.1041	15.5084	13.8352	16.1928	3.72974	3.4893	4.0099	3.63883	3.82469	3.92152	3.78182	3.89533	3.7114	3.70882
6228_at	RPS23	4367.24	4124.6	3638.34	4251.61	4335.93	4385.33	4111.55	4022.52	4244.62	4449.15	3866.06	4076.31	4184.9	4005.83	3977.08	4209.92	4413.98	4091.34	4133.52	4126.55	3513.28	3877.81	3732.54	3731.57	4008.82	3958.52	3443.65	3650.96	3664.29	4229.76	4365.4	4041.85	4041.64	4083.15	4081.94	4205.34	3869.22	4038.55	12.0925	11.8291	12.0821	12.0055	12.0514	11.9167	12.031	11.9575	12.1079	12.0132
9595_at	CYTIP	686.254	566.915	438.915	537.323	543.508	591.684	577.303	574.028	561.443	550.41	457.186	554.136	579.097	550.643	492.583	614.512	549.052	543.953	561.737	472.763	413.331	441.987	442.374	477.475	467.632	441.317	442.852	456.918	633.06	619.748	478.16	486.177	458.037	425.368	530.786	579.932	487.225	490.326	9.4226	8.7778	9.08616	9.17318	9.133	8.83664	9.17766	8.94422	9.1008	9.13375
29087_at	THYN1	169.349	184.324	159.747	184.018	177.986	180.658	158.539	164.004	164.254	205.736	136.553	163.957	143.593	135.907	152.075	157.386	169.693	155.468	173.369	158.974	111.938	145.358	139.063	134.309	143.681	151.819	126.019	170.423	125.68	166.646	165.057	145.999	155.105	151.943	167.83	149.32	163.165	170.475	7.40386	7.31965	7.47562	7.30869	7.35978	7.09332	7.16585	7.24864	7.40678	7.4377
92106_at	OXNAD1	82.006	135.443	133.468	151.037	163.445	160.883	99.3956	100.939	123.427	165.265	110.204	139.758	127.964	92.0918	102.081	126.613	137.732	148.599	104.172	117.352	50.3689	105.491	96.4352	107.61	76.2522	92.1659	58.523	88.761	116.33	110.181	117.93	73.6195	93.5668	83.7106	155.24	132.359	106.955	111.704	6.35766	7.06035	7.35266	6.63511	6.94751	6.78404	6.99959	6.67357	7.10572	6.70282
7536_at	SF1	165.019	164.287	215.366	226.581	175.041	234.842	188.83	184.743	180.429	200.717	198.927	208.49	186.299	171.76	180.259	226.464	268.988	210.078	200.385	179.051	173.153	199.052	187.924	199.36	173.799	178.216	183.922	179.839	163.89	175.384	160.627	170.627	161.537	174.885	184.408	188.62	181.102	197.444	7.36649	7.75064	7.45155	7.56094	7.49529	7.63609	7.54148	7.49393	8.0714	7.64663
2281_at	FKBP1B	27.748	27.8933	30.6913	28.245	20.4585	18.4876	20.6504	21.9247	20.5852	20.9837	17.2616	17.1985	25.4131	26.8494	30.8899	18.0811	24.954	25.2054	26.6383	19.3177	32.8098	21.7547	37.9879	37.351	21.2057	33.1498	39.6778	43.0526	26.3423	29.4352	31.8066	22.7331	34.7436	27.8843	23.3794	19.5271	27.2077	21.7671	4.79431	4.93976	4.35463	4.3681	4.36353	4.1095	4.6675	4.94906	4.6412	4.73543
126003_at	TRAPPC5	184.791	224.179	216.113	176.561	179.248	160.915	189.466	205.72	187.294	180.049	168.627	175.322	179.966	167.145	165.075	153.825	149.931	165.435	183.41	193.265	213.89	179.071	213.935	186.935	215.028	220.134	255.784	244.616	158.145	187.183	193.311	190.438	199.636	196.801	206.154	173.924	177.927	180.523	7.52975	7.75564	7.48581	7.5658	7.54916	7.39769	7.49158	7.36697	7.22815	7.51893
23165_at	NUP205	64.8377	64.0497	68.1778	75.0796	67.692	76.1865	74.741	65.9712	72.6301	82.4659	67.5546	77.2834	62.0568	68.0935	65.3272	75.9481	90.2865	73.9644	70.5971	69.4641	58.6417	72.3759	57.8171	67.4816	55.4154	64.1681	47.8073	57.3483	74.304	69.0119	64.9164	65.1468	69.499	72.2575	66.7156	70.5838	74.81	74.0568	6.01876	6.09123	6.08091	6.22383	6.1825	6.07798	5.95552	6.02961	6.49644	6.14154
6840_at	SVIL	83.569	82.9423	53.1153	64.5155	72.7895	63.8154	49.4595	76.0842	70.0136	68.9352	72.9686	74.1862	78.7327	93.2247	58.9879	55.0983	53.7448	55.5289	80.2399	78.1671	63.2289	66.1721	78.2618	68.6525	86.039	77.506	79.8289	68.6353	91.5142	82.6343	67.5027	95.5668	79.7351	73.6878	74.6518	86.0142	80.4901	67.5017	6.3849	5.73105	6.18566	5.62818	6.12956	6.1892	6.29889	5.88235	5.74805	6.32625
125488_at	TTC39C	42.6089	42.0598	45.8195	52.1944	38.0003	39.3945	43.4828	39.7984	35.1754	40.5811	31.6374	36.2046	38.2975	34.0089	39.6772	36.6468	38.3134	30.132	42.9819	43.1269	26.9033	37.6746	40.542	41.5976	36.7997	41.2448	26.7925	32.1848	35.5696	32.6628	38.7426	38.9658	33.9574	37.7791	38.8262	37.0286	36.082	35.4745	5.41308	5.51789	5.24794	5.44237	5.1365	4.98356	5.25918	5.31024	5.25978	5.42566
7188_at	TRAF5	107.817	121.168	178.16	228.866	173.218	233.916	193.185	158.175	167.997	252.962	164.952	205.005	177.643	152.437	156.047	189.354	215.291	188.304	182.444	190.442	113.081	184.991	148.112	158.935	130.217	140.067	102.931	132.553	168.001	147.176	150.426	167.167	161.632	167.694	165.334	212.982	146.361	167.519	6.75244	7.47703	7.43644	7.59384	7.39229	7.3659	7.47284	7.28584	7.75014	7.51131
3932_at	LCK	370.14	420.767	638.818	761.733	551.756	591.66	686.012	555.797	604.796	743.692	590.679	656.344	513.472	340.758	597.237	694.369	837.267	724.002	455.356	510.02	368.184	603.358	545.094	602.058	360.856	416.255	358.103	506.975	516.988	484.641	483.654	391.719	434.052	519.909	538.331	502.477	625.202	584.64	8.53193	9.31926	9.10789	9.42209	9.24031	9.20623	9.00414	9.22216	9.70954	8.83085
167826_at	OLIG3	5.3204	4.26566	5.34995	4.88588	4.0495	5.10332	4.51946	5.06965	4.55768	7.51997	4.13273	4.75354	4.21105	5.01379	4.43077	4.91723	4.9376	4.73876	5.45654	5.01404	4.84299	4.84577	5.27724	4.34737	5.46722	5.11346	4.91718	4.62966	4.64171	4.98719	5.30786	4.95509	5.28822	5.119	5.6737	4.05392	5.81828	4.18993	2.41153	2.41953	2.01774	2.17615	2.1883	2.04709	2.07418	2.14756	2.30381	2.44799
9397_at	NMT2	40.8844	46.0745	55.0954	80.0056	59.1786	59.282	85.8156	61.8778	45.2073	60.9326	61.1498	72.7615	58.2881	44.6458	58.0668	71.6298	71.2809	58.5798	45.3814	47.7952	32.8753	63.9649	53.0107	61.9733	37.8053	48.5396	37.2774	50.2604	47.3224	46.8099	49.653	41.6133	55.865	55.6949	56.5133	63.8938	57.5567	53.1458	5.35348	5.78386	5.887	6.42317	5.49848	5.93428	5.86513	5.85964	6.15544	5.50403
59352_at	LGR6	39.6164	26.6968	24.8867	19.968	29.1468	26.7633	38.5554	27.6259	32.6046	32.5062	37.5478	42.0426	23.1556	27.858	37.175	31.8399	30.3289	28.4643	32.1508	29.1835	40.8335	28.4895	44.9874	44.8198	33.1256	29.8055	38.2695	43.3461	33.7488	30.3995	37.5651	34.0013	49.7348	50.3863	27.3994	23.4684	58.1622	39.0547	5.30803	4.63731	4.86527	5.26886	5.027	5.23065	4.53329	5.21626	4.92262	5.00678
3929_at	LBP	4.22238	3.76707	5.21558	3.63832	4.64951	4.75264	5.08409	4.52048	4.74635	4.35966	4.2183	4.78978	5.11374	3.75277	5.0876	4.9248	4.3574	5.1195	4.68932	4.39078	4.06161	5.25591	4.32028	3.62008	4.48259	4.14309	4.23601	4.1163	4.45853	4.83916	4.14271	4.78491	4.32593	4.09112	4.06096	3.87084	4.254	5.00297	2.07806	2.38283	2.21708	2.34599	2.24682	2.07666	2.35438	2.34698	2.12347	2.22938
90768_at	MGC45800	5.05831	5.13829	4.86445	4.77033	4.90626	4.62769	4.82838	4.71299	5.03787	5.355	4.96533	5.66945	4.32621	4.58258	5.21746	4.729	5.56241	4.96981	5.10178	5.07812	5.80964	4.68124	6.25159	5.68624	5.37038	5.13044	5.37414	5.98501	5.00778	5.00023	4.73167	5.12047	4.96321	4.65902	5.77628	4.92034	5.75124	4.47218	2.33866	2.28228	2.29462	2.27154	2.33281	2.31189	2.1131	2.38335	2.47571	2.351
678_at	ZFP36L2	1348.6	1257.47	1036.26	1015.25	1239.28	1419.08	1328.59	1202.24	1450.86	1198.62	1357.88	1204.52	1326.86	1322.7	1214.94	1361.22	1275.99	1386.86	1201.43	1076.99	1093.01	1046.91	1121.76	1138.29	1029.3	1017.34	1173.19	1010.84	1276.45	1280.12	1209.8	1253.87	1206.11	1089.53	1166.64	1188.71	1152.76	1201.16	10.3973	10.0172	10.2753	10.3757	10.5027	10.4071	10.3738	10.2467	10.3174	10.2305
63874_at	ABHD4	43.8725	43.4489	43.6295	41.6495	38.4664	35.133	42.9423	44.7187	44.5405	39.6095	42.0806	39.5372	44.0825	45.4344	55.6287	47.8948	37.6458	39.7093	35.2259	38.8221	56.3997	51.2485	45.869	45.9034	43.6656	43.558	57.0518	46.7773	45.6458	42.1984	48.7678	45.4089	43.1758	52.178	43.9417	42.5539	43.7893	41.3826	5.45525	5.44723	5.26553	5.42433	5.47705	5.39508	5.46214	5.79776	5.23442	5.13857
23175_at	LPIN1	58.0793	55.8216	63.1478	78.2352	61.1721	85.1984	76.751	66.0219	64.1821	68.2706	68.6816	77.022	71.9419	68.3055	64.2806	67.3922	72.0659	71.1666	89.9377	73.6569	45.6567	80.9841	70.9442	75.8394	64.6094	76.1503	50.8764	74.2164	66.873	74.2147	65.3864	64.9327	64.3469	68.3398	63.6739	69.3013	59.2258	68.5591	5.85995	5.98066	5.9348	6.26211	6.0041	6.10185	6.16876	6.00631	6.17124	6.49085
54602_at	NDFIP2	5.41785	5.29874	5.63255	6.29692	4.30539	6.15426	5.68516	5.1771	5.00556	7.48631	6.26739	5.50382	5.70604	5.95952	5.86723	6.93118	6.07704	5.64842	5.529	7.12338	7.24451	7.92098	6.1196	4.47898	5.86645	5.43438	5.99698	5.84847	8.95881	7.92235	7.46433	5.42422	5.52831	6.11574	6.11091	7.36918	5.26175	6.20887	2.43772	2.49379	2.10614	2.5072	2.32353	2.64786	2.51249	2.55268	2.60337	2.46702
3514_at	IGKC	2521.93	3616.02	2294.91	2123.86	1432.93	1290.68	3911.01	3108.92	2337.02	2716.73	2394.64	2753.05	1939.5	3660.02	1861.14	2647.46	2418.26	2487.38	3487.42	2875.66	2252.93	2101.85	1603.21	1594.62	2156.53	2753.92	1664.95	1319.88	2356.28	1530.77	1723.56	1550.36	1954.32	2205.77	1354.08	1459.4	1708.47	1496.74	11.3003	11.1642	10.4848	11.9333	11.1905	11.2256	10.9215	10.862	11.2398	11.7679
55536_at	CDCA7L	49.6096	53.3743	39.1879	48.0841	46.4282	38.2739	70.6056	36.2094	36.6442	59.0433	45.8558	52.0713	50.157	34.8096	45.4426	54.2891	57.3065	53.3209	31.1672	38.5067	30.0018	37.5443	29.7349	24.2376	35.1161	32.9586	40.8891	21.0585	30.0396	26.7536	48.6362	36.4347	45.5521	56.1979	38.7872	32.6791	37.7571	41.2249	5.63255	5.29234	5.53693	6.14171	5.19551	5.51903	5.64838	5.50597	5.84063	4.96196
3300_at	DNAJB2	39.0903	29.6593	31.8636	45.3953	28.234	43.6278	37.7742	37.4488	34.5029	41.4589	31.1494	40.9687	32.7959	34.6482	37.8687	40.6658	46.6251	33.6707	42.3982	30.7782	26.3896	38.596	35.4408	37.5146	26.4515	33.3715	40.9744	44.7463	34.2177	36.5567	29.0134	35.7972	29.3758	35.7616	29.3446	37.4792	32.4431	43.0769	5.28874	4.99384	4.81936	5.23933	5.10865	4.96113	5.03544	5.24293	5.54304	5.40593
388407_at	C17orf82	15.2688	16.0174	18.2158	15.8955	19.1598	15.8568	18.5291	15.5114	18.4573	20.8821	15.4867	14.4831	19.331	18.9555	20.6462	18.5758	17.97	15.0506	16.6339	14.8616	16.407	14.7662	14.783	15.4938	14.3353	15.1414	17.9303	17.0093	16.5543	16.2328	14.6509	16.3138	16.5091	15.1414	16.3479	18.7098	18.1667	13.9918	3.93251	4.18712	4.26001	4.21172	4.20612	3.95296	4.27284	4.36781	4.16752	4.05605
4943_at	TBC1D25	28.8209	23.8715	27.4646	23.9436	25.97	26.5135	30.5148	24.7047	34.5331	30.4327	24.9527	24.9606	24.6648	24.2346	27.7281	26.58	27.2075	24.7591	25.7389	27.0814	27.1133	27.6786	26.9328	23.9271	25.6499	26.5489	23.9168	22.7969	22.6677	22.7646	24.1801	24.8778	26.1495	26.5337	23.2939	25.8167	28.2139	23.9161	4.84904	4.7795	4.69878	4.93144	5.10991	4.64112	4.62438	4.79328	4.76593	4.68588
1388_at	ATF6B	46.4083	38.789	40.2881	38.2307	38.9675	47.6326	47.2643	43.6778	50.5551	43.9357	43.256	42.6615	45.6395	46.2595	42.8034	51.8283	51.6149	38.5542	43.75	41.2611	36.089	49.2099	39.2849	43.8712	44.1131	44.9008	44.9789	44.9026	37.3273	36.2215	38.6811	44.2329	44.3967	43.7965	36.4016	48.807	46.1973	43.8505	5.53631	5.33228	5.2842	5.56268	5.65979	5.43483	5.51221	5.41965	5.68972	5.45121
10673_at	TNFSF13B	682.534	597.402	645.753	363.972	641.277	482.702	457.975	701.708	591.951	335.22	575.039	436.965	714.341	714.385	601.058	416.177	426.943	474.7	619.114	521.992	791.118	567.409	651.117	628.405	839.751	652.979	788.717	600.479	672.533	638.366	710.069	740.327	628.462	487.522	672.118	621.881	588.016	621.052	9.41476	9.33484	9.3248	8.83912	9.20933	9.16752	9.48047	9.23136	8.7379	9.27406
7134_at	TNNC1	4.62214	3.40849	4.50008	4.76492	3.83853	4.26472	5.34658	4.2526	3.36319	4.01706	3.90535	5.94692	4.25546	4.26784	3.74181	5.72989	4.55375	3.54034	3.3988	4.39715	4.8015	4.19792	4.93095	4.35999	4.42453	4.31619	4.59927	4.37998	5.11294	5.5641	5.80636	4.12687	3.54254	5.76242	4.66763	4.44755	5.63684	5.5641	2.20856	2.16995	1.94055	2.41862	1.74983	1.96545	2.08931	1.90374	2.18706	1.76503
2352_at	FOLR3	68.1984	53.6344	66.731	63.0668	53.8632	43.1271	58.0668	121.541	34.0803	34.1333	42.5449	38.4148	33.6651	55.3037	62.3563	54.83	50.2187	46.0931	55.4029	42.996	57.0287	47.1542	70.8526	59.3629	76.2469	59.4455	71.251	67.7626	62.751	66.3511	60.4821	56.2864	69.2773	67.0726	63.6874	69.5437	296.014	351.172	6.09167	6.06029	5.75123	5.85964	5.09086	5.41092	5.07318	5.96246	5.65015	5.79189
90488_at	C12orf23	94.4749	104.217	80.9034	105.922	107.724	105.671	123.403	95.3186	112.597	129.586	92.7313	118.181	130.807	113.776	67.1453	104.391	119.692	117.529	102.651	107.251	62.8871	78.7248	66.7247	77.6124	64.751	66.8366	61.0922	65.6448	99.6507	99.937	99.8908	58.1733	94.9135	89.7375	121.702	118.288	98.8696	91.7344	6.56186	6.33813	6.75119	6.94723	6.81503	6.53499	7.03129	6.06921	6.90319	6.68161
7753_at	ZNF202	23.6584	28.3458	28.5491	36.6717	32.406	40.629	32.1605	29.4124	29.8452	34.853	29.5195	34.5937	24.0397	23.3752	30.3078	37.6924	42.5028	29.9765	30.0281	29.9608	26.4839	32.497	23.7062	30.3758	19.7675	27.0223	25.3177	25.38	28.0445	27.5325	27.4717	30.5451	28.6298	33.2831	26.4468	35.6922	28.4085	36.4487	4.56428	4.83537	5.01819	5.00722	4.89943	4.8836	4.58735	4.92162	5.40949	4.90824
25770_at	C22orf31	5.78402	4.97365	7.47415	4.20304	6.39906	4.97365	4.67395	4.92808	5.93819	4.69256	4.79173	4.86771	5.09744	4.06776	5.13017	4.99664	4.57742	5.11996	4.37096	4.68795	4.46362	6.43059	4.62995	4.46994	4.1862	4.26207	4.15124	5.73291	4.84683	4.98965	4.84858	4.85478	4.27151	3.64435	5.07772	5.41001	5.75046	4.64542	2.53207	2.90191	2.67786	2.22464	2.57002	2.26055	2.34977	2.35901	2.19454	2.12795
115362_at	GBP5	206.012	184.201	250.24	202.198	160.646	160.15	302.449	251.645	267.014	242.601	141.515	173.96	192.992	131.878	248.057	201.643	171.291	143.962	180.652	211.96	247.272	444.607	347.083	336.665	221.297	239.866	183.566	217.572	292.701	328.205	231.776	283.11	246.941	236.59	277.249	334.659	297.167	316.81	7.68658	7.96717	7.32774	8.24055	8.06077	7.14481	7.5924	7.95453	7.4203	7.49707
8869_at	ST3GAL5	70.7208	72.3993	82.7571	74.3983	59.8537	70.9567	68.7042	57.117	62.7338	68.7668	84.9285	71.6982	68.5524	53.9617	75.0753	75.6865	67.8511	63.3893	65.4188	75.1634	78.939	81.0913	67.5175	66.6589	88.2474	78.0465	92.1937	92.2195	74.3179	89.5004	77.0689	77.0621	83.1255	76.0882	65.5397	72.6844	86.6166	79.8992	6.14406	6.37081	5.90337	6.10233	5.97117	6.40818	6.09914	6.23027	6.0843	6.03163
10998_at	SLC27A5	14.1872	17.915	16.7366	23.8306	15.5657	15.4939	19.336	13.2167	13.4863	19.2294	14.8537	14.7676	16.9232	11.149	12.1217	13.6075	16.5805	15.264	12.2706	15.0198	9.64575	12.3237	11.5907	14.2758	9.78587	10.0623	10.2183	14.1442	8.13335	14.9253	18.0701	11.2714	14.1868	19.3932	18.1035	15.6172	14.2939	14.4119	3.82651	4.06493	3.9603	4.27322	3.75342	3.89275	4.08093	3.59952	4.05141	3.61714
51614_at	ERGIC3	249.241	260.121	296.054	317.951	229.151	234.662	279.517	305.677	254.708	244.406	294.748	273.55	226.938	190.723	270.361	265.883	290.227	288.607	245.241	229.562	277.914	259.117	265.593	255.797	207.444	222.582	231.451	289.604	181.033	220.152	227.826	219.862	213.014	236.853	236.475	194.965	254.152	243.524	7.9614	8.20971	7.84016	8.12679	7.9927	8.20334	7.82616	8.07874	8.18104	7.93806
10788_at	IQGAP2	226.947	201.676	152.013	141.037	170.631	159.593	185.922	184.067	211.949	186.939	191.602	179.185	161.023	185.66	194.934	180.959	180.9	164.675	194.556	199.057	205.823	177.27	208.39	213.376	232.992	242.949	165.267	200.878	226.041	218.194	210.374	228.306	219.598	216.221	191.551	202.655	213.292	209.146	7.82621	7.24805	7.41474	7.53856	7.72757	7.58197	7.33112	7.60684	7.49904	7.60404
3707_at	ITPKB	63.0706	68.6083	80.3194	91.5755	75.0798	78.7983	80.0628	61.721	73.304	91.0782	81.0077	98.032	72.2825	48.1248	76.4574	90.2967	106.3	91.9915	61.3236	75.5931	57.5371	83.0976	73.4635	83.2204	50.2906	64.3588	61.4088	73.7422	73.6195	73.3984	67.9832	56.9356	60.1241	59.9616	66.9488	60.5885	72.8736	77.4322	5.9789	6.32768	6.23035	6.32306	6.19582	6.33999	6.17557	6.25658	6.73199	5.93837
55013_at	CCDC109B	249.488	255.356	263.211	281.069	255.024	251.509	225.085	211.813	247.78	257.618	219.992	245.771	252.088	206.712	206.726	216.213	252.069	247.841	208.66	210.567	187.036	239.78	225.021	230.967	238.58	215.383	229.758	248.909	234.11	246.698	210.986	214.984	187.488	212.98	227.909	226.912	209.757	230.036	7.96283	8.04008	7.99449	7.81432	7.95291	7.78131	7.97778	7.69158	7.97768	7.70501
11326_at	VSIG4	18.6687	19.2101	25.8674	12.397	14.6999	24.3529	14.518	11.368	15.5326	11.4126	8.38268	11.2341	17.3046	12.0231	27.1475	28.455	7.68017	14.7289	13.0727	14.7501	40.9103	22.2567	22.38	25.8594	21.51	19.4224	17.2599	16.3357	25.6386	41.1325	29.5373	31.0426	14.1133	21.6372	16.372	13.1549	15.8817	20.2865	4.22255	4.69306	3.87773	3.85977	3.95723	3.06741	4.11308	4.76275	2.94114	3.70848
79650_at	USB1	22.2023	19.6888	22.1339	19.0335	15.8382	16.8609	23.655	23.8854	24.9443	20.5313	22.4405	20.6867	19.2844	21.5991	20.2953	21.3694	17.7672	16.5732	22.0665	23.1985	28.9197	23.088	21.9521	22.304	26.9031	24.9413	29.0858	22.0319	18.8487	18.2717	22.1326	22.22	21.1388	19.2181	21.0186	21.4573	28.2403	27.3891	4.47264	4.46818	3.98533	4.56407	4.64064	4.48803	4.26936	4.34308	4.15115	4.46378
7423_at	VEGFB	30.1728	25.9919	22.7906	35.6981	25.7551	40.6309	31.5937	28.8846	34.4989	31.1502	26.947	37.0867	26.2601	22.7383	30.3586	35.0211	31.8759	30.9194	29.2257	30.9435	23.9853	30.5528	24.2763	30.9438	23.9465	22.0553	23.1012	25.3601	20.8266	27.6561	24.226	17.7166	23.7169	20.3598	26.4658	33.34	31.0825	31.8542	4.91517	4.51037	4.68679	4.98156	5.10848	4.75205	4.7148	4.92403	4.99439	4.86917
124535_at	HSF5	4.70613	5.23293	4.19642	6.62238	7.08491	7.07766	5.36053	6.58265	5.05192	8.72679	5.10749	6.0478	5.34739	4.88802	5.13017	6.48159	7.1986	5.4636	8.19729	6.28412	3.74191	5.30127	4.23952	4.87993	4.4742	5.71123	4.3561	4.78746	3.49862	5.54652	6.39184	5.2522	5.58102	5.53653	6.37411	7.57315	4.41497	5.49968	2.23454	2.06916	2.82475	2.42238	2.33683	2.35262	2.41884	2.35901	2.84772	3.03515
10241_at	CALCOCO2	67.8568	59.9526	59.5793	66.3395	65.8538	65.6012	51.3676	58.8646	71.4978	57.3226	66.0142	59.4243	74.2445	62.6229	63.7571	67.7514	57.2803	56.1904	70.9511	82.7517	79.0123	67.8176	78.3353	68.5106	76.495	82.4879	82.7696	63.2266	67.0641	65.9594	71.5891	72.5668	67.5238	69.0436	57.3226	69.6751	69.9968	73.0124	6.08442	5.89674	6.04119	5.68279	6.15983	6.0447	6.21421	5.99451	5.83997	6.14875
128954_at	GAB4	4.76041	4.27443	4.42149	4.72061	4.37213	4.12813	4.62718	4.32697	4.40265	4.51566	5.13892	4.58952	4.3781	4.46146	4.39745	4.91723	5.88791	5.04413	5.2569	5.03773	4.11789	5.02641	4.86617	4.42839	4.24122	3.7182	4.73999	4.67971	3.93775	4.67418	3.45702	4.17498	4.14349	4.59423	3.87969	5.30986	4.05168	5.13892	2.25109	2.14453	2.12834	2.21013	2.13837	2.36147	2.1303	2.13667	2.55775	2.39421
100128252_at	LOC100128252	27.7731	46.7839	11.6844	21.7037	48.2497	46.9751	30.3147	28.0983	17.9223	20.918	33.6243	35.549	23.0772	19.9	33.1724	35.5417	99.9921	90.143	21.2374	22.4105	17.8912	20.9468	19.9556	22.6045	12.8444	16.6446	24.2896	23.1665	18.2384	7.09386	39.6433	16.9875	15.7093	15.7882	20.7685	18.8376	10.9352	11.8169	4.79562	3.54651	5.59245	4.92195	4.16368	5.07143	4.5284	5.05191	6.64374	4.40854
123688_at	AGPHD1	5.88074	7.22477	7.64482	8.2983	6.95204	5.76362	5.61138	6.69778	5.72774	7.77703	6.2341	6.21568	7.65786	6.41189	5.82106	7.70964	7.36817	8.09671	5.46903	6.89537	4.83968	5.53386	5.9183	5.37585	5.40216	4.79124	5.72304	5.66098	6.83929	6.22989	6.37605	5.39902	5.39992	4.68467	5.12763	4.38023	5.07294	7.22855	2.556	2.93448	2.79744	2.48836	2.51797	2.64018	2.93694	2.54128	2.88131	2.45128
5861_at	RAB1A	78.1291	78.28	68.0852	61.7831	83.8844	80.998	63.54	69.7285	77.7548	74.7089	72.33	68.2432	74.3155	80.5836	72.8738	63.0253	63.9773	73.3826	80.7954	68.5931	90.3666	71.0648	82.8544	73.4616	91.0899	90.5025	72.7288	62.3448	73.1652	78.694	86.4472	83.3803	80.501	73.153	79.8351	82.2261	74.6575	70.5668	6.28779	6.08927	6.39033	5.98959	6.28086	6.17652	6.21559	6.18733	5.99949	6.3362
51715_at	RAB23	4.52331	4.20081	5.13017	5.16251	7.60413	5.52491	4.6959	4.35798	6.70662	4.85568	4.74989	4.81764	4.65689	5.07339	4.79334	4.54404	6.4618	5.21149	5.11156	4.82488	4.4696	4.01265	4.31703	3.60858	5.40576	4.97163	4.66283	4.85706	4.40628	4.89941	5.11773	4.89771	4.29979	3.47416	5.71657	4.08916	3.88557	4.80908	2.17738	2.35901	2.92678	2.2314	2.74559	2.24789	2.21937	2.26103	2.69194	2.35376
1316_at	KLF6	321.385	367.751	298.851	314.05	324.221	324.054	307.493	299.735	363.804	300.686	424.146	312.014	347.166	357.222	285.727	253.165	314.805	336.981	341.256	329.947	416.967	341.565	344.031	381.318	373.689	380.012	435.374	301.425	428.151	337.163	266.909	330.567	420.105	336.93	318.299	307.766	392.911	344.769	8.32816	8.22328	8.34083	8.26441	8.50702	8.72842	8.43948	8.15849	8.29831	8.41471
4839_at	NOP2	73.8715	68.1986	81.8727	88.0059	80.8328	87.5254	79.7416	77.924	81.7788	86.7606	77.6643	77.4548	71.8713	71.5255	84.746	82.6195	85.4481	91.2103	70.246	74.8821	70.4501	88.0909	80.499	75.4474	69.4984	70.3104	69.9373	81.4516	61.8016	73.3608	77.4089	79.1575	66.0322	65.8102	71.1061	70.3058	81.1168	81.3892	6.20695	6.35531	6.33687	6.31726	6.35365	6.27918	6.16734	6.40507	6.41698	6.13434
54884_at	RETSAT	31.1232	31.6765	38.4415	41.689	38.1232	37.9571	47.5978	47.6073	42.6541	51.4156	47.5657	44.3222	31.227	36.2521	47.8319	39.9634	42.7422	44.7727	43.6095	56.856	45.7632	53.6715	59.3992	57.6975	47.6256	49.4767	48.8727	38.9961	44.9353	40.0254	45.0614	44.9162	48.7891	49.3877	42.4284	41.692	42.0379	43.5433	4.95992	5.26459	5.2526	5.57282	5.41461	5.57185	4.96472	5.5799	5.41759	5.44657
64579_at	NDST4	5.94005	5.06647	4.77295	5.09705	4.45612	4.63693	4.44215	4.48085	4.47246	5.73177	4.30449	4.59196	5.2036	4.48077	6.65077	4.23241	5.3991	4.55812	4.25833	4.46354	4.64378	3.66573	4.40386	4.55939	4.26471	3.33351	3.86399	4.58884	4.29431	5.29697	5.15156	4.33326	4.21343	4.54166	4.66692	4.32749	3.96549	3.78514	2.57047	2.25488	2.15579	2.15126	2.16107	2.10584	2.37951	2.73352	2.43272	2.09029
6444_at	SGCD	4.08958	3.93661	5.23656	4.27159	3.61105	5.20153	4.42527	5.44736	4.80106	4.16076	4.7033	4.77143	4.2789	5.31591	4.69844	4.46976	4.0193	5.04781	4.84432	4.14855	5.43305	4.3184	4.93203	4.79334	4.80718	3.9885	4.45208	4.54862	4.95122	5.00152	4.51104	4.54412	5.04781	4.593	4.44625	4.58529	5.99377	4.53896	2.03195	2.38862	1.85242	2.14577	2.26335	2.23367	2.09724	2.23218	2.00695	2.27629
60385_at	TSKS	5.4553	4.92259	5.30013	5.24021	4.18839	3.72272	5.07965	4.9656	5.13821	5.10181	4.98683	5.59078	3.98907	4.14029	5.09159	4.77698	4.31343	5.52437	5.08866	3.88283	3.77784	4.16016	4.89093	4.05572	4.28277	5.23624	4.31542	4.28486	4.12647	4.42515	4.25657	5.23089	4.58395	4.17794	4.09581	4.83262	4.67974	4.30064	2.44766	2.40603	2.0664	2.34473	2.36127	2.31812	1.99605	2.34812	2.10884	2.34729
55787_at	TXLNG	39.9626	45.6893	47.4529	51.6423	49.0142	47.2329	49.6833	50.8479	41.4625	50.6096	46.1157	47.4529	48.0045	41.1778	47.1664	56.3331	57.0142	50.6881	47.3588	46.6642	41.0916	48.2791	48.7172	43.6376	42.961	37.7335	44.4944	40.6233	39.9485	41.4625	40.862	45.1397	40.475	39.4173	43.6214	43.3866	46.9497	40.0578	5.32058	5.56842	5.61513	5.63469	5.37373	5.52719	5.5851	5.55969	5.83325	5.56556
79807_at	GSTCD	5.04661	5.40963	6.1522	5.43356	5.3247	5.33168	5.87913	4.84347	4.80106	6.55857	5.3892	5.41301	8.12693	5.79876	5.90287	6.75287	5.47474	5.87913	5.57404	4.63985	4.85711	3.77675	4.98776	4.26002	4.90656	4.59934	4.80106	6.3381	6.32326	4.74633	4.78191	5.63318	4.67908	5.89391	4.24341	4.33448	5.4836	5.34629	2.33532	2.6211	2.4127	2.5556	2.26335	2.43007	3.02271	2.56142	2.45279	2.47872
51226_at	COPZ2	24.3795	26.2253	22.0348	21.6851	28.013	17.7824	21.6911	25.2646	19.6089	22.8452	24.9296	22.2134	18.8729	25.549	19.0189	18.2398	24.5512	19.6355	29.853	38.8515	40.7247	27.3963	27.3324	32.6392	29.3265	24.2541	27.7111	34.9599	27.3289	18.6739	20.072	18.8032	30.4777	23.5234	28.2263	19.233	24.8903	24.673	4.60759	4.46171	4.80802	4.43903	4.29344	4.63979	4.23824	4.24936	4.61772	4.89981
125144_at	C17orf76-AS1	448.198	430.725	285.546	387.791	515.139	444.982	373.356	351.392	420.82	425.599	359.822	364.374	469.014	315.55	410.883	419.816	310.251	339.085	411.68	465.567	299.494	322.375	252.935	301.757	329.894	320.722	305.357	264.33	315.394	425.209	443.698	314.988	365.194	404.94	413.396	346.862	352.409	299.474	8.80799	8.15758	9.00882	8.54441	8.71706	8.49114	8.87349	8.68258	8.27729	8.68538
142_at	PARP1	143.657	120.323	151.515	150.001	141.411	116.427	205.176	168.876	160.006	176.554	148.412	144.469	138.763	129.862	165.645	180.846	152.547	141.828	148.558	150.897	130.935	140.849	124.238	128.91	137.069	137.41	132.967	114.344	120.209	131.852	144.027	137.51	148.462	156.938	122.917	117.854	171.424	171.619	7.16649	7.24331	7.14375	7.68072	7.32198	7.21346	7.11647	7.37195	7.25311	7.21488
2650_at	GCNT1	45.4821	42.8515	24.0876	21.8123	33.7116	28.3564	29.8034	25.3355	31.301	31.116	28.6847	26.084	34.1149	31.0974	31.9881	19.7189	15.3574	25.7603	24.4945	32.0519	38.7226	30.1185	35.4589	22.8415	40.9313	40.0246	43.9905	33.2486	44.2392	40.6454	31.0075	41.3563	34.8193	39.5289	26.2314	25.6578	32.9882	36.7457	5.50723	4.59022	5.07517	4.89741	4.96814	4.84221	5.09233	4.99947	3.94086	4.61439
28776_at	IGLV7-43	5.92071	6.26284	5.41735	6.02218	5.34678	5.83643	6.80615	6.40907	4.35877	5.8102	5.77346	7.19606	6.9355	5.08188	5.91315	5.6217	4.07989	6.20958	12.3981	6.40857	5.13807	5.13017	5.00318	4.79379	3.78255	5.33009	5.00949	5.40396	4.50007	4.6152	5.92372	4.03863	6.37483	5.00949	3.89806	4.33596	5.86937	4.81855	2.56577	2.43759	2.41867	2.76684	2.12392	2.52944	2.794	2.56393	2.02853	3.63205
3703_at	STT3A	124.201	129.888	103.871	120.783	91.0495	112.322	127.135	122.743	108.941	84.3281	136.212	119.442	98.1039	90.4382	115.236	109.802	140.296	126.648	118.13	119.293	105.313	102.66	99.3765	113.607	108.321	108.424	95.247	105.736	74.2269	106.558	114.534	102.726	112.068	119.39	114.202	115.974	98.661	120.186	6.95653	6.69865	6.50858	6.99022	6.7674	7.08971	6.61624	6.84845	7.13233	6.88423
5797_at	PTPRM	10.2594	8.64594	8.09588	13.4014	13.2802	19.0962	23.0383	15.8247	19.9189	13.3814	15.0692	14.4264	9.74358	9.43489	13.8727	16.596	12.4637	9.65266	11.0631	17.0914	10.6665	17.8183	9.81183	8.80501	10.4141	10.6252	7.44188	8.90032	9.80191	10.1158	11.076	11.486	9.88603	11.4524	12.9501	10.4882	10.9765	9.3957	3.35888	3.01719	3.73121	4.52596	4.31607	3.91353	3.28445	3.79418	3.63966	3.46768
388325_at	SCIMP	193.365	155.694	215.962	144.055	172.483	139.445	142.939	180.281	151.46	103.941	206.87	183.957	201.907	184.403	192.562	154.672	97.7877	139.303	189.153	181.967	267.044	191.89	207.472	179.528	248.623	236.541	269.898	261.724	156.167	167.619	189.907	191.437	213.59	203.704	156.081	149.57	211.253	202.787	7.59518	7.75463	7.43031	7.15926	7.24279	7.69258	7.65755	7.58918	6.61158	7.56341
119749_at	OR4C46	12.8052	12.0737	15.63	13.3286	13.4546	15.9698	14.7713	16.6301	20.1728	22.5308	14.1433	16.5411	13.7281	33.5461	15.3122	16.7141	15.961	18.0168	16.8467	14.4461	14.1327	15.8644	15.9712	13.4388	19.3203	15.5499	18.2416	14.429	21.0343	18.9428	17.9906	16.8971	15.9274	17.1008	18.9616	15.3619	23.7905	16.8621	3.67866	3.96625	3.75003	3.88473	4.33434	3.82204	3.77906	3.93661	3.99648	4.07439
2057_at	EPOR	7.8832	8.67777	7.47052	7.70449	7.07686	7.55555	6.14644	7.17695	8.12245	5.93266	7.09814	6.82321	8.43136	9.1628	8.2904	8.30883	7.27784	7.47744	8.57296	8.272	7.8309	7.98971	7.05408	7.72973	10.1867	7.69785	8.36994	7.88225	9.50544	9.41058	9.90001	8.88553	9.03149	8.10103	8.63638	8.2403	6.89281	7.45267	2.97878	2.90121	2.82311	2.61975	3.02191	2.82744	3.07577	3.05144	2.86351	3.09979
147184_at	TMEM99	25.3166	22.9082	24.3227	36.1033	24.8975	21.0702	30.5148	19.5314	25.4253	28.8786	17.3614	19.7862	24.4515	19.4351	22.0959	22.8104	23.2291	16.7404	22.1224	23.4084	13.0086	17.9818	16.5509	16.9061	19.2202	21.9968	14.9131	19.6353	26.2483	27.468	19.0645	18.8394	21.1312	23.0321	23.1238	21.5942	27.995	26.4243	4.66201	4.60423	4.63793	4.93144	4.66819	4.11781	4.61185	4.46571	4.53786	4.46744
285195_at	SLC9A9	57.9952	49.381	69.2336	45.7255	42.2737	42.0951	59.0007	60.4834	60.3355	56.9462	55.345	49.0226	49.5933	55.4949	61.5257	64.135	59.5519	48.6823	43.5541	48.9111	71.4419	61.2995	69.709	67.2664	61.7904	62.1966	72.7694	61.5926	62.2725	59.8556	59.1004	58.2391	56.3237	49.1642	52.1181	48.7516	63.1458	61.5496	5.85786	6.1134	5.40169	5.88266	5.91494	5.79038	5.63207	5.94312	5.89608	5.44474
53347_at	UBASH3A	42.325	62.7962	89.3773	125.803	115.856	123.646	106.077	97.1655	88.8958	137.242	99.1265	118.55	76.4153	56.5476	109.26	93.0332	113.53	88.3601	89.5825	86.6831	51.8157	103.585	80.9345	91.2647	63.3151	82.3828	47.689	67.5838	88.9266	75.5142	84.734	112.355	58.4593	75.2375	81.7943	92.4258	90.7552	95.6898	5.40344	6.48184	6.85619	6.72897	6.47404	6.6312	6.25579	6.77162	6.82693	6.48514
64376_at	IKZF5	12.6362	13.5315	14.3112	16.9186	16.6885	16.5922	16.7125	14.4524	14.066	15.4412	18.9391	16.0569	14.2235	14.7523	17.5459	14.5552	14.6326	16.5407	15.8181	14.0323	13.1048	14.9403	15.2694	15.7661	15.3279	11.9548	16.5603	14.5392	13.364	14.8148	10.3397	12.9215	11.6152	13.9236	14.8458	12.2737	14.754	14.5425	3.65949	3.83908	4.06078	4.06285	3.81414	4.2433	3.8302	4.13306	3.87112	3.9835
55858_at	TMEM165	115.272	98.3758	107.303	86.7582	131.609	101.297	77.7459	111.244	106.602	96.5514	99.1905	93.0377	106.849	127.91	103.635	103.429	82.9134	99.8891	101.835	108.977	118.596	105.703	116.222	114.486	141.444	137.409	121.383	105.458	111.337	117.231	117.177	108.476	116.046	107.249	114.146	105.226	89.2235	95.0635	6.8489	6.74555	7.04011	6.28069	6.73609	6.63213	6.73943	6.69537	6.37353	6.67009
2161_at	F12	10.8199	11.1685	11.1755	11.4259	8.5655	9.39685	12.663	13.4326	7.67777	9.74559	11.1975	13.0651	9.2511	13.5176	13.1951	9.84076	9.82123	9.86538	13.0532	9.85205	11.5414	16.0017	12.2884	11.4756	15.8181	12.8325	11.3717	14.4144	12.8295	12.6379	12.1625	12.2481	12.546	9.03929	12.9534	9.76858	10.3679	11.3396	3.43561	3.48227	3.09854	3.66255	2.94069	3.4851	3.20963	3.72193	3.2959	3.70633
4507_at	MTAP	13.8966	11.0234	12.9799	14.2187	14.824	12.5012	14.914	13.893	16.9952	14.9729	12.6045	12.8044	12.6912	13.4137	13.5801	12.4167	11.9236	12.0864	15.3116	14.3678	12.9869	13.5655	11.1695	12.4163	11.7817	13.2718	12.592	12.8317	14.1678	16.1136	13.8408	14.7414	12.3539	12.9689	12.1339	13.5747	13.3718	14.8701	3.79666	3.69821	3.88986	3.89859	4.08705	3.65586	3.66576	3.76342	3.57575	3.93656
100129250_at	LOC100129250	60.7064	71.2071	73.3256	79.495	78.8391	80.2766	80.127	60.2272	75.073	85.1856	57.8386	66.1593	76.285	65.6131	60.3507	59.8538	72.6404	74.2381	68.915	74.4838	53.7186	71.7783	65.1278	58.6627	53.2403	61.8554	60.4088	65.2511	61.0813	74.9049	67.2783	64.3958	73.2824	66.6294	67.2868	61.4643	65.6324	60.6357	5.92378	6.19624	6.30084	6.32422	6.23022	5.85396	6.25333	5.9153	6.1827	6.10675
5986_at	RFNG	39.401	36.9178	57.3407	50.8692	34.5862	41.3037	50.0631	45.7508	46.7119	38.6647	42.6083	43.1326	38.8353	32.222	41.2631	50.3533	46.7568	43.1056	40.3298	38.8049	44.9089	50.9108	37.9879	49.8826	39.2776	34.9991	47.7124	44.4097	35.8526	37.8655	30.8967	40.5335	35.7129	33.3565	31.2311	41.1846	38.5028	40.863	5.30016	5.84149	5.11213	5.64567	5.54572	5.41306	5.2793	5.36678	5.5471	5.33378
26015_at	RPAP1	24.4748	22.2588	27.0562	24.8565	21.5276	26.1581	26.7983	24.7565	21.8368	23.4591	22.7383	22.2785	20.2237	23.0904	19.1083	22.7646	27.4385	25.3047	30.2748	24.6649	26.1005	23.2085	20.576	25.1533	21.8277	23.2379	21.8003	23.4679	22.0307	22.1875	16.6415	23.1792	19.3709	21.3262	23.6008	22.4755	22.3594	26.3752	4.61323	4.75789	4.42812	4.74407	4.44869	4.50705	4.33797	4.25613	4.77813	4.92005
9410_at	SNRNP40	104.996	113.193	129.234	131.516	117.753	97.2341	134.579	124.645	104.105	120.129	134.258	109.282	116.585	108.288	126.393	135.921	107.337	100.457	119.979	122.757	98.9822	117.573	90.0716	101.25	98.3995	104.366	103.225	108.019	100.463	112.041	125.442	105.738	110.962	111.228	127.349	118.473	117.495	125.528	6.7142	7.01384	6.87962	7.07231	6.70189	7.06887	6.86524	6.98178	6.746	6.90663
9985_at	REC8	27.2092	25.4432	33.7259	32.7634	20.6018	31.6353	34.3975	31.9553	28.279	26.64	26.8894	28.3236	31.4812	27.6808	27.0957	31.7861	35.6721	31.5935	35.4488	33.9658	32.6552	31.5144	39.0668	39.1035	32.2074	32.7808	36.9027	35.2883	37.6458	31.9441	33.8733	34.8841	25.4058	28.0473	34.2188	37.8287	33.6255	34.019	4.76602	5.07578	4.3647	5.10423	4.82166	4.74896	4.97642	4.75999	5.15673	5.14767
84913_at	ATOH8	9.13493	9.75051	7.62212	8.97496	9.7757	8.29241	8.82711	8.13516	10.9805	8.54757	6.69889	7.74113	7.3153	10.9918	9.2622	8.88366	8.16069	9.30325	10.8056	9.75767	11.7942	10.7856	11.2446	10.0765	9.85946	7.84453	12.0146	11.5053	7.94773	9.12588	8.64608	7.48635	9.79033	10.0835	9.21377	8.0989	10.7783	9.39238	3.19139	2.93019	3.2892	3.14194	3.45688	2.74392	2.87092	3.21136	3.02869	3.43371
4242_at	MFNG	176.442	164.099	194.235	215.325	180.201	171.67	184.67	186.684	164.9	184.059	196.959	197.949	167.346	146.204	183.282	198.258	224.702	204.053	164.629	144.778	177.765	201.483	186.792	184.492	156.5	150.156	162.236	176.588	147.356	155.977	160.13	141.446	153.596	156.923	154.277	169.167	180.782	175.31	7.46305	7.60166	7.49346	7.52881	7.36545	7.62175	7.38669	7.51792	7.81187	7.36307
83734_at	ATG10	6.49029	8.3079	3.85175	6.28871	6.92129	8.45459	7.6695	7.4576	7.13768	6.53293	6.69001	8.44799	6.08082	6.5512	5.51145	8.0377	7.33196	6.88097	5.85016	6.72568	8.55341	6.05923	6.89922	7.38081	5.58877	8.3544	7.03659	7.90163	6.29744	5.39949	9.34067	6.41159	7.32012	6.43378	8.26167	7.34689	7.2504	8.71439	2.69828	1.94551	2.79104	2.93913	2.83546	2.74201	2.60427	2.46243	2.8742	2.54847
112703_at	FAM71E1	5.30561	6.26243	5.52367	5.62606	6.39906	5.09955	5.64345	5.35682	5.03613	6.27685	5.0122	4.92479	6.17166	5.35475	5.89415	5.24726	6.06632	5.59231	5.50005	6.30242	5.08354	4.5286	6.18463	4.27062	5.13593	4.33111	4.82045	5.79698	5.43085	5.03811	4.33909	5.28127	5.0867	4.9555	5.38982	5.38982	4.79697	4.73123	2.40752	2.46563	2.67786	2.49658	2.33232	2.32544	2.62566	2.55928	2.60082	2.45945
284185_at	LINC00482	5.67585	6.61059	5.43161	5.66652	6.39906	6.45048	6.15609	5.25331	9.6722	6.88351	6.28859	6.27123	7.51136	5.57765	6.96694	5.90254	6.54902	6.6174	6.28746	4.95978	4.56799	5.57569	5.96262	5.67547	5.19942	6.08793	6.7701	5.77888	4.67602	5.46476	7.11699	6.6847	5.12432	4.46465	5.97039	3.77814	6.44385	5.95791	2.50484	2.44138	2.67786	2.62201	3.27384	2.65274	2.90907	2.80053	2.71128	2.65248
26515_at	FXC1	43.0786	40.8612	42.0924	46.4879	48.7272	44.4852	50.3168	43.5154	57.1177	46.2825	47.0551	49.1721	44.5142	35.6946	43.573	47.3517	48.7415	47.5227	39.4411	41.3108	40.9436	47.0931	42.4879	45.6749	35.6877	36.8066	43.8396	48.7247	31.9986	40.4315	37.4737	40.3037	48.113	45.6458	34.4429	44.4787	51.6783	53.6046	5.4289	5.39549	5.60665	5.65297	5.83586	5.55628	5.47619	5.44536	5.60708	5.30163
10137_at	RBM12	144.489	143.153	127.806	144.17	146.467	152.223	151.157	133.571	141.282	139.746	154.772	154.712	148.169	152.65	127.514	147.361	149.149	150.026	141.852	150.233	132.542	144.277	127.883	145.336	124.119	130.179	123.743	132.362	143.198	154.209	111.176	128.316	147.964	136.795	140.75	146.404	146.532	142.856	7.17482	6.99781	7.19443	7.2399	7.14243	7.274	7.2111	6.99451	7.22061	7.14824
64919_at	BCL11B	214.373	296.934	299.834	420.817	363.087	430.392	351.034	281.713	315.067	466.435	299.678	383.603	327.738	271.357	263.172	345.208	445.114	403.935	314.448	372.198	166.636	323.009	257.646	318.695	213.582	296.506	162.165	280.711	349.659	311.379	281.002	265.515	246.554	258.315	389.432	437.369	320.644	357.235	7.74398	8.22802	8.50417	8.45547	8.29951	8.22727	8.3564	8.03986	8.79803	8.29668
6601_at	SMARCC2	54.0545	49.3896	64.876	65.5579	62.2247	65.1721	69.0724	67.683	57.9231	58.9947	63.6262	71.9071	56.3591	60.6755	63.5002	64.827	81.3563	55.5646	73.3835	63.6195	58.9747	70.1201	57.0836	71.6486	56.8423	59.3298	64.5189	62.5731	56.9632	56.389	53.7629	59.6895	53.2062	62.1195	49.1222	61.7367	69.9969	76.118	5.75634	6.01961	5.95942	6.11004	5.85607	5.99155	5.81658	5.98869	6.34618	6.19738
11213_at	IRAK3	35.2511	35.0406	29.7098	21.7041	28.4779	28.5048	13.0893	28.5184	25.186	12.5455	28.597	25.0284	27.9583	38.3802	30.2667	25.295	19.0142	24.8709	34.697	25.2124	50.4497	22.1675	33.3485	34.1929	52.7452	42.3812	34.2626	23.3657	26.9675	17.6814	36.9998	27.6513	24.8623	22.1596	31.4131	23.4558	28.9486	32.8984	5.1396	4.89287	4.83177	3.71032	4.65455	4.83779	4.80521	4.91966	4.249	5.11674
51564_at	HDAC7	52.8588	52.4577	59.9689	56.3379	49.3384	64.309	52.1997	47.7739	48.1917	65.36	59.5784	60.3141	51.2995	46.6195	49.9526	50.9193	71.2854	56.0368	49.5142	44.3861	55.5732	60.2483	49.4281	57.1343	53.3299	55.0286	51.741	59.9753	42.7601	53.7562	36.1278	54.2827	49.3945	46.6162	49.4287	58.1944	46.2932	47.8623	5.72407	5.90614	5.62464	5.70597	5.59071	5.89672	5.68087	5.64249	6.15553	5.62977
909_at	CD1A	15.3567	16.6961	15.155	13.0767	12.9164	9.97333	11.7921	14.3147	10.2809	11.4799	12.4328	11.7002	12.408	14.1014	12.969	15.3079	10.0807	11.5293	11.5802	12.7491	17.5467	12.3426	14.7757	13.7517	13.9277	10.2872	21.4022	15.6546	11.3217	12.0497	14.2495	16.1402	17.2803	11.9969	12.5969	11.7308	14.9718	15.5412	3.94079	3.92172	3.69114	3.55975	3.3619	3.63608	3.6332	3.697	3.33353	3.53359
89858_at	SIGLEC12	4.22238	4.3537	3.96337	4.27964	3.83344	3.40414	4.3505	4.33245	4.23383	3.95185	3.41051	4.35673	3.15504	3.86925	5.48458	4.27069	4.52218	4.84557	3.65183	4.31171	4.3633	4.7088	4.58239	4.03846	4.52313	4.22941	4.62103	4.34029	4.51405	5.66709	4.69173	4.06892	5.31471	4.31171	3.66525	4.54173	6.74655	7.83928	2.07806	1.98673	1.93864	2.12118	2.08196	1.76999	1.65766	2.45538	2.17702	1.86862
10942_at	PRSS21	4.9128	4.84913	6.88561	4.36417	5.15795	5.21231	5.56989	5.8307	5.33995	5.79375	6.97119	4.64433	6.05894	5.70189	5.33819	6.83646	3.90143	4.82849	5.40781	7.02656	5.65304	7.10085	6.99117	6.11644	21.6488	16.5257	15.2017	11.0238	12.6957	10.557	7.18245	5.45782	4.68655	4.32181	4.30753	4.80763	4.61815	5.73238	2.29655	2.78358	2.3668	2.47765	2.41683	2.8014	2.59906	2.41635	1.964	2.43504
665_at	BNIP3L	360.446	364.566	268.893	249.153	361.648	318.561	271.583	306.541	268.5	272.799	282.824	300.845	315.615	323.616	292.135	270.35	241.938	298.091	261.709	258.755	321.487	294.514	312.315	296.759	369.567	357.236	402.542	330.094	304.671	343.756	363.381	299.914	316.033	287.619	291.955	280.943	273.028	283.783	8.49364	8.07089	8.49844	8.08525	8.06878	8.14376	8.30202	8.19049	7.9185	8.03182
114795_at	TMEM132B	5.90605	9.06144	8.14347	10.1953	7.16784	7.14828	7.81371	10.7902	9.82865	10.1275	9.36024	10.0973	7.66727	9.47519	9.40908	9.62509	9.83662	10.5683	7.62463	7.84158	9.74117	9.10553	9.88086	10.0847	13.2913	7.69248	9.07285	9.38607	8.48915	9.58953	8.41215	9.79079	10.3372	7.11925	8.29206	7.26337	8.46349	7.375	2.56219	3.02564	2.84154	2.96601	3.29699	3.22655	2.93871	3.23405	3.29816	2.93067
10592_at	SMC2	18.1312	17.8073	14.7023	16.4296	17.9396	19.2917	17.3737	15.6422	17.1191	20.7223	16.0396	16.0246	19.0304	20.1762	14.6946	16.5882	18.8842	16.3827	16.4688	15.2678	15.674	15.1346	11.6674	14.626	17.7935	16.6883	13.8717	15.2669	15.084	16.6478	16.733	16.0231	16.5502	16.1735	15.5146	15.8617	16.2398	16.8785	4.1804	3.87797	4.16507	4.11884	4.09753	4.00357	4.25024	3.87721	4.2391	4.04167
597_at	BCL2A1	239.115	230.756	197.26	186.776	183.129	210.77	153.367	277.59	217.661	181.292	165.277	116.329	265.377	273.09	177.934	158.896	176.388	155.75	245.548	217.597	238.646	179.383	119.541	156.511	340.966	282.127	280.828	213.44	284.906	231.891	182.604	251.608	259.198	211.602	393.106	290.534	319.509	277.799	7.90156	7.62396	7.51671	7.26085	7.76594	7.36874	8.0519	7.4752	7.46261	7.93986
9045_at	RPL14	2121.47	2369.44	2268.06	2506.87	2510.83	2632.38	2475.54	2329.29	2475.88	2850.33	2195.83	2427.29	2392.15	1984.15	2255.03	2620.35	2415.61	2357.11	2567.35	2576.83	1767.1	2255.72	1939.4	2244.6	2153.09	2352.91	1586.43	2103.7	2270.69	2334.7	2554.89	2343.9	2319.44	2501.75	2529.76	2578.06	2270.46	2284.58	11.0508	11.1472	11.2939	11.2735	11.2737	11.1006	11.2241	11.1389	11.2382	11.3261
51385_at	ZNF589	36.3321	40.2902	46.7294	58.0424	43.9148	50.9315	37.6584	32.1222	39.3192	39.4894	47.0586	47.5782	45.2694	38.3093	40.8393	55.2572	56.0186	45.853	50.5736	44.4125	35.3489	41.4443	42.7028	36.9716	29.7418	44.9156	30.6924	41.8297	40.6619	37.0587	43.0536	43.8499	45.6984	38.7638	38.4792	43.0574	41.8735	40.935	5.18317	5.54626	5.45663	5.2349	5.29716	5.55639	5.50047	5.35188	5.80783	5.66031
643338_at	C15orf62	4.22238	4.34174	5.23653	5.17924	4.62187	4.77488	5.24832	4.19692	3.72404	4.31874	4.51472	4.22329	5.30722	4.56861	4.1426	4.15956	4.98937	4.87912	4.77019	4.86611	5.34812	4.31619	4.7088	5.0203	5.19116	4.64891	4.18128	4.66619	5.08349	4.98498	5.02811	4.69812	6.44239	4.86611	4.7313	4.21959	5.91607	4.45854	2.07806	2.38861	2.20848	2.39185	1.89687	2.17464	2.40796	2.05054	2.31886	2.25405
8270_at	LAGE3	98.3759	86.9499	113.071	112.001	100.432	93.4944	85.9674	87.7072	84.924	100.294	87.661	97.1105	90.659	80.3861	85.9097	99.1776	94.8284	87.4345	89.9111	81.2027	72.992	81.3313	78.319	82.8938	73.7707	80.6757	88.3801	89.125	82.3588	86.6706	89.8288	90.3676	79.9286	80.8221	109.514	90.3163	86.4721	97.4573	6.62023	6.82109	6.65007	6.42572	6.4081	6.45386	6.50238	6.42475	6.56725	6.49043
23136_at	EPB41L3	16.5189	14.464	13.1381	10.0469	13.0762	9.08663	8.35337	13.6751	7.09144	5.9335	11.5185	12.6946	11.9211	12.2859	14.6513	12.8452	8.26573	7.94044	16.9696	14.9316	18.4753	11.3213	11.776	12.7067	14.216	12.2013	18.596	13.0885	14.6786	20.6488	14.8606	17.6603	14.8134	9.52975	11.164	13.5107	19.0072	18.1425	4.04605	3.71568	3.70888	3.06236	2.82608	3.52588	3.57545	3.87295	3.04714	4.08488
27348_at	TOR1B	86.3218	71.3246	86.2286	72.6721	75.903	75.0258	82.9267	93.8747	84.7948	69.3291	88.5707	77.5534	92.0939	83.6652	108.629	93.152	68.7643	83.133	84.1368	84.0707	100.645	89.95	88.74	89.9048	95.5405	90.0536	103.632	90.5056	99.7291	92.6303	112.041	117.206	82.187	91.7773	85.8037	77.8607	91.2782	99.9612	6.43165	6.4301	6.24608	6.37377	6.4059	6.46876	6.52503	6.76327	6.10359	6.39466
2705_at	GJB1	14.3612	11.7648	13.6944	14.3403	13.5602	13.8846	13.9166	14.4235	15.7603	14.1683	12.5987	15.3242	10.4813	14.0911	14.0299	12.8356	12.4618	12.7257	14.8987	12.7257	14.513	17.0919	19.8725	13.4012	14.8167	15.6832	15.6061	15.3527	12.2227	14.8858	14.2849	11.4926	14.9128	13.7194	16.1995	13.3687	14.2593	14.1683	3.84411	3.77552	3.7613	3.79873	3.97823	3.65521	3.38975	3.81044	3.63944	3.89711
157657_at	C8orf37	10.2036	11.4055	9.63098	9.54374	11.2022	8.25166	9.68687	8.61313	9.07209	8.1151	9.27187	9.77071	10.0563	10.4773	9.68692	9.18915	9.6504	8.48471	8.73537	9.353	7.39269	8.646	7.60826	7.78685	9.11537	8.02807	8.37252	8.52008	10.4032	9.67504	9.55551	8.06483	9.43589	8.7655	8.6678	10.1911	9.10702	8.81361	3.35101	3.26768	3.4857	3.27603	3.18144	3.21286	3.33002	3.27604	3.27059	3.12687
6452_at	SH3BP2	80.6802	78.7627	60.797	67.0678	64.9538	65.8972	67.4918	72.6157	66.7773	58.5889	86.21	72.7773	61.2333	65.4981	67.1392	71.3399	69.8835	71.809	67.5156	68.1122	99.8318	85.9139	77.0963	75.2327	79.0949	80.0789	94.1132	74.6785	74.224	62.2247	71.8982	82.7845	78.4007	74.2993	58.4133	58.1632	72.665	72.7957	6.33414	5.92593	6.02134	6.07664	6.06129	6.42978	5.93624	6.06908	6.12688	6.07715
4697_at	NDUFA4	383.143	349.538	307.333	327.481	375.028	340.098	302.983	315.437	312.933	367.884	282.56	310.357	321.352	356.386	291.737	289.662	329.048	274.044	349.167	374.73	279.346	286.005	229.366	245.718	296.135	299.761	242.834	305.396	310.469	371.934	303.734	321.913	336.867	329.956	319.574	305.065	309.982	311.82	8.58174	8.26366	8.55086	8.24309	8.28971	8.14241	8.32801	8.18853	8.36215	8.44777
60625_at	DHX35	25.3861	23.361	25.3451	30.1418	30.1108	32.1369	25.7541	26.701	26.8729	23.1721	21.7103	23.3094	24.6044	22.7758	24.258	28.9417	28.9553	25.4538	23.5427	22.4493	24.2764	25.7551	22.8462	20.2118	21.0393	24.1119	22.9611	24.8334	21.5585	26.5505	24.1208	23.5233	22.9806	25.2484	23.6445	25.8381	25.113	27.2372	4.66597	4.66364	4.91221	4.68673	4.74808	4.44031	4.62085	4.60039	4.85575	4.55721
3604_at	TNFRSF9	15.653	12.4981	12.6819	10.6176	12.2477	9.49748	13.8581	12.4398	16.3805	11.6672	11.3835	11.3221	11.3739	11.0685	10.684	12.5517	8.8604	12.7877	11.8791	11.0453	8.48505	12.1756	11.4542	11.8742	8.34602	7.74646	10.7832	10.3319	10.3917	11.2926	11.7228	9.74646	12.8596	11.2095	13.1621	14.8732	9.06399	11.8524	3.96836	3.6647	3.61444	3.79266	4.03391	3.50887	3.50766	3.41738	3.14737	3.57035
147015_at	DHRS13	36.1076	34.0143	54.5931	56.7062	42.1634	41.9434	47.109	42.5931	47.0591	49.5139	47.8059	45.5536	39.2056	34.3536	51.9271	39.8767	47.9984	35.7327	40.2993	46.0223	30.592	46.3932	55.3148	47.1772	31.1483	42.154	38.6448	46.2285	34.9851	36.9516	37.2644	40.8773	45.6834	45.8607	37.1848	39.4547	46.1059	39.5628	5.17423	5.77065	5.39792	5.55793	5.5564	5.57912	5.29299	5.69842	5.58491	5.33268
345462_at	ZNF879	20.654	24.126	10.8743	17.7708	19.6266	19.8203	19.7265	18.7166	17.9247	19.2109	15.2001	17.4318	17.8143	16.6035	14.3299	14.9997	18.7052	19.6287	21.6545	15.6187	12.2995	15.2443	10.4198	11.912	16.6097	12.7875	16.3697	15.5558	11.0256	20.586	14.5804	16.0231	20.3542	23.5234	16.5255	16.7942	13.6945	19.968	4.36835	3.44285	4.29474	4.30206	4.16388	3.92601	4.15496	3.84096	4.22537	4.4366
92667_at	C20orf72	102.417	105.12	95.4189	87.2006	94.8666	92.5132	78.0102	67.9584	75.5031	87.8202	54.3026	51.8285	88.0975	89.0153	86.8037	88.9471	57.9933	58.1653	83.3279	95.0535	99.9664	93.1304	85.5668	85.4302	117.941	115.906	116.67	93.8563	77.4663	102.014	103.356	89.5863	117.579	93.0919	71.7643	86.0142	88.5084	86.312	6.67832	6.5762	6.56783	6.28559	6.23846	5.76295	6.46103	6.43968	5.85781	6.38073
23379_at	KIAA0947	146.815	147.37	149.252	147.65	150.218	177.942	142.856	140.446	180.686	180.449	139.616	154.063	163.096	149.055	119.809	165.529	191.723	142.467	162.286	146.584	121.122	157.085	137.392	141.782	137.345	144.595	115.332	127.711	150.205	168.69	129.168	145.439	155.654	153.238	166.861	156.373	134.029	149.53	7.19785	7.22161	7.23092	7.15841	7.49734	7.12532	7.34957	6.90459	7.58288	7.3424
162387_at	MFSD6L	5.37967	4.07858	4.67406	4.21569	3.99432	4.62496	3.8957	4.18935	4.80106	4.19116	4.22238	4.69325	5.01384	4.05589	3.94741	3.952	3.71083	5.1787	3.90535	4.53504	4.81954	4.36988	4.9994	4.25607	4.94995	3.58533	4.77052	5.27919	4.80178	4.15908	4.44992	4.30229	4.36385	3.69477	4.77052	3.93487	5.14837	4.49729	2.42752	2.22468	1.99795	1.96188	2.26335	2.07806	2.32592	1.98091	1.89174	1.96545
84908_at	FAM136A	139.593	130.751	141.988	149.036	140.473	141.295	127.792	112.041	133.418	131.719	120.383	127.052	139.117	122.725	123.835	126.067	152.488	119.869	141.909	131.038	114.807	134.127	138.617	132.489	129.175	117.383	128.113	134.63	127.86	135.193	123.94	116.448	130.337	124.988	111.988	114.646	128.181	129.913	7.12508	7.14963	7.13415	6.99765	7.05981	6.91148	7.12015	6.95227	7.25255	7.14882
51676_at	ASB2	13.1371	12.0586	12.0343	12.4618	11.5721	12.5995	12.2635	12.1082	12.796	14.9997	10.5901	12.2459	12.267	14.5389	13.1596	16.5762	9.85096	10.9193	11.7017	11.9252	16.9538	18.8472	12.5978	10.4114	14.1562	15.0182	12.5112	14.0464	11.7892	11.3033	11.7438	13.1288	11.6993	13.3437	15.026	12.9308	17.4575	12.3606	3.71558	3.58908	3.53258	3.6163	3.67762	3.40465	3.61671	3.71804	3.30026	3.54864
23370_at	ARHGEF18	296.976	297.113	329.519	375.871	330.075	381.471	383.244	359.685	359.963	415.471	345.928	376.017	329.568	297.06	367.334	399.157	394.559	400.869	329.237	298.898	290.894	403.629	344.929	340.87	296.199	315.316	283.214	253.029	333.413	329.23	314.374	326.426	240.71	289.259	354.736	375.132	319.398	363.767	8.2142	8.36422	8.36665	8.58212	8.4917	8.43433	8.36443	8.52095	8.6241	8.36298
348825_at	TPRXL	77.9411	81.0947	78.0472	75.1988	73.5716	74.4055	93.2639	86.9293	73.9503	84.4735	75.5827	86.4606	76.0045	77.6309	73.99	72.0568	79.8041	75.9771	75.4192	70.5142	64.3681	81.5931	79.0014	77.9783	68.683	75.5335	70.5811	65.1721	66.7214	74.6044	76.6384	77.4557	80.7554	68.6771	63.2037	77.2091	76.2413	75.209	6.28431	6.28627	6.20108	6.54325	6.20848	6.23998	6.24801	6.20926	6.31839	6.23686
4043_at	LRPAP1	133.043	122.502	145.416	126.643	128.053	117.286	130.153	139.651	148.519	120.038	140.097	125.049	134.1	144.129	136.901	115.802	124.211	112.959	114.852	111.87	161.23	137.916	150.172	142.038	161.409	140.19	178.756	163.561	134.645	144.202	141.69	128.593	122.965	133.36	134.002	125.99	138.095	129.205	7.05575	7.18404	7.00059	7.02406	7.2145	7.13028	7.06716	7.09699	6.95664	6.84364
8835_at	SOCS2	61.1311	59.9879	59.6189	67.7666	57.221	46.4279	72.9568	64.3563	71.9099	83.0787	61.5041	72.3044	65.2087	55.1123	69.4628	69.686	67.5234	53.9275	75.0162	70.767	54.1342	74.7105	61.9089	71.457	97.4877	95.8551	57.7824	70.2298	107.718	97.6114	75.3563	72.5668	75.051	77.4031	84.348	77.5784	107.261	90.8586	5.93383	5.8977	5.83847	6.18897	6.16812	5.94261	6.02699	6.11817	6.07732	6.22913
388566_at	ZNF470	4.20172	6.15063	5.27588	6.18775	6.35839	5.46771	5.30622	4.54173	4.88414	6.33621	6.41117	5.255	4.80322	4.14767	5.13017	4.87417	4.83301	6.42818	4.02079	4.81405	3.61438	4.55831	4.31619	4.73715	4.0772	4.86217	4.43209	5.11477	5.01236	5.47519	4.10805	3.91128	4.33442	3.36094	5.25136	5.85016	4.46516	5.78588	2.07098	2.39941	2.66866	2.40768	2.2881	2.68059	2.264	2.35901	2.27292	2.00748
2852_at	GPER	11.031	9.34455	6.77362	7.03334	8.48505	11.9396	6.93372	8.67812	12.4209	7.06715	7.38529	8.06288	8.96244	9.97738	7.48945	7.2136	8.97884	8.99911	9.3519	9.16994	9.92441	9.54968	11.6982	10.3044	14.8299	11.0111	13.7147	10.8043	10.5852	12.9675	8.11572	8.41277	8.12799	9.70624	8.80254	7.80339	9.01009	9.23564	3.4635	2.75993	3.08492	2.79363	3.6347	2.88465	3.16389	2.90486	3.16653	3.22526
5432_at	POLR2C	109.132	109.435	126.414	137.007	112.091	119.843	134.584	117.883	105.859	105.535	119.342	111.698	109.819	86.2597	110.054	123.76	121.273	117.237	107.086	94.4861	111.316	119.627	111.523	117.728	93.2203	101.277	104.241	124.834	110.07	121.08	102.458	97.5154	91.6558	100.256	99.6024	106.155	115.601	101.484	6.76993	6.98201	6.80852	7.07236	6.726	6.89896	6.77898	6.78207	6.92211	6.74263
284021_at	MILR1	72.9446	88.4332	49.0989	45.3951	67.8037	50.0131	58.0668	53.9766	56.7144	44.4764	56.3247	57.9126	54.1695	71.49	53.1162	50.4352	35.6721	46.631	54.7098	63.5076	69.0518	30.5209	87.52	88.8221	63.6721	65.682	92.5736	70.917	45.6458	57.136	63.3922	63.7025	77.6984	81.811	59.251	67.7247	72.5956	74.2742	6.18873	5.61762	6.08329	5.85964	5.82564	5.81569	5.75941	5.73108	5.15673	5.77373
151534_at	LBX2-AS1	7.25502	6.44313	7.07135	7.2301	6.85312	4.99846	6.10522	6.82466	6.96797	4.63217	6.17863	7.25489	6.47367	9.33772	5.54652	7.5971	5.17232	8.29239	8.48985	6.54106	8.49938	6.52209	8.99044	6.17863	8.32855	7.33211	9.20823	7.36634	7.39269	8.08614	6.6014	7.0946	7.47461	6.60291	5.26228	6.18362	8.05127	7.1048	2.85898	2.82199	2.77676	2.61004	2.80074	2.62729	2.69458	2.47158	2.37081	3.08574
8883_at	NAE1	229.667	265.469	272.12	343.064	338.465	309.349	306.128	254.891	353.21	378.501	312.167	327.95	306.23	266.397	291.418	328.472	329.662	321.296	325.505	351.074	219.837	313.47	241.667	274.584	234.481	256.544	228.772	259.009	295.122	272.619	313.974	261.056	304.797	299.186	318.117	313.335	292.266	272.434	7.8434	8.0881	8.40286	8.25799	8.46438	8.28617	8.25847	8.18695	8.36484	8.34654
8086_at	AAAS	32.1232	35.3237	42.3334	39.7957	31.244	36.7247	43.2835	39.2031	38.6721	38.0005	36.3446	36.6972	32.7602	36.2277	40.2187	37.1205	42.4124	40.8047	36.6339	36.5701	38.0855	40.4041	35.716	40.1346	33.1986	34.0056	33.6576	40.1207	31.3394	33.0933	27.9257	33.0924	35.735	33.5602	30.4885	28.0065	37.9337	40.8831	5.00554	5.40372	4.96551	5.43575	5.27322	5.18367	5.03387	5.32979	5.40642	5.19511
92691_at	TMEM169	11.2533	11.7166	7.65923	9.04305	12.268	11.8175	12.997	9.98122	10.1419	12.4024	9.87703	9.87923	11.2016	7.88707	10.6985	9.59409	8.77285	8.82737	10.3466	8.241	8.06051	7.6788	8.07627	8.27611	9.17814	10.6085	9.23832	9.81874	11.2218	10.6199	8.0286	12.3701	8.04322	11.4134	8.20967	9.45384	11.0634	13.2559	3.49227	2.9372	3.61683	3.70011	3.34226	3.30408	3.48563	3.41933	3.13305	3.37108
23424_at	TDRD7	65.1912	62.124	58.9417	53.2406	55.8763	58.6812	59.9784	56.3211	60.3918	58.9837	75.8822	59.0061	69.0057	62.3459	62.2899	58.7552	48.9434	57.3896	68.2216	63.161	61.9021	63.0467	62.1505	60.4601	73.6034	67.5895	73.8081	69.7778	70.294	69.3978	64.6463	70.2835	68.5732	74.4471	69.9668	55.8581	66.9375	64.6529	6.02661	5.88122	5.80416	5.90637	5.91628	6.24569	6.10864	5.96093	5.61304	6.09216
166_at	AES	132.896	115.653	193.302	247.238	131.128	171.489	272.436	181.386	174.247	224.363	214.576	223.047	156.482	149.304	172.979	186.067	201.712	199.974	154.73	165.773	114.724	187.073	160.924	208.316	133.951	157.09	136.616	214.844	170.464	141.541	131.786	132.367	131.229	157.705	159.212	172.369	188.043	213.232	7.05415	7.59471	7.03483	8.08977	7.44499	7.74535	7.28985	7.43445	7.65615	7.27361
6442_at	SGCA	17.5101	18.4967	17.5015	16.8951	15.5639	15.8943	17.3744	18.2105	21.6833	16.8887	16.9154	17.5853	18.8817	17.4366	22.008	19.4398	18.8175	18.736	18.7313	18.4419	16.6332	17.9806	17.0704	14.9878	16.3194	13.684	17.2559	17.9727	16.1741	17.1739	17.0047	16.2872	16.6898	18.0159	17.0047	14.3465	17.7168	14.464	4.13012	4.12941	3.96013	4.11889	4.43852	4.08027	4.23892	4.45995	4.23401	4.22738
9441_at	MED26	113.003	98.9351	104.383	89.0569	107.184	117.607	110.297	115.484	102.971	104.626	102.33	111.445	96.5142	96.9352	118.287	119.787	114.041	109.109	99.4434	83.3682	110.297	93.8325	95.2174	110.33	94.6977	104.417	105.519	102.24	94.653	74.0752	87.5233	92.455	95.7466	101.438	82.2794	104.081	101.436	117.171	6.82022	6.70574	6.74395	6.78524	6.68609	6.67709	6.59267	6.88615	6.8334	6.6358
58496_at	LY6G5B	5.94347	6.89307	8.17604	8.03629	5.17369	11.4911	8.61725	6.41802	7.73621	8.88214	10.2338	10.0935	9.20344	8.23393	7.43668	8.53585	12.1154	13.4193	8.30306	6.08403	8.49246	8.29233	6.69007	11.1492	5.18681	5.54145	8.02837	6.13244	5.76151	7.07784	4.94061	6.05468	7.19266	7.32961	6.89183	7.79329	6.34055	8.73948	2.57131	3.0314	2.37119	3.10723	2.95163	3.35527	3.20217	2.89466	3.59877	3.05364
51003_at	MED31	5.68274	5.99452	4.47559	4.46544	5.12837	5.2001	6.52183	4.81174	7.36939	4.25704	5.5939	4.60436	5.44577	6.11526	6.31217	5.21765	4.91723	5.96709	7.21333	5.8747	4.33812	5.12769	5.96375	5.57569	4.90656	4.08381	4.21961	5.18789	4.54944	6.31217	5.93235	4.94353	5.13063	4.98667	5.10476	6.31103	5.66641	4.96131	2.50659	2.16208	2.3585	2.70528	2.88154	2.48385	2.44514	2.65814	2.29785	2.85067
2153_at	F5	10.6772	11.0788	7.34582	7.42545	9.40819	10.7135	12.0537	17.3292	10.7913	11.6992	10.5496	7.54467	9.8635	13.7888	11.2446	9.36111	8.36644	7.0561	18.3979	16.4945	19.3449	13.7058	12.1848	16.2328	15.2134	15.528	12.34	10.4417	17.9678	19.9589	9.4428	14.2495	11.8216	9.91141	13.8823	12.5551	11.8195	12.2621	3.41646	2.87692	3.23392	3.5914	3.4318	3.39912	3.3021	3.49116	3.06461	4.20147
26083_at	TBC1D29	8.318	7.84287	9.0054	9.51335	5.67369	7.62515	6.34064	6.16182	7.81345	7.32866	6.8755	6.60127	7.45728	8.29291	7.39487	6.71869	8.67825	6.81268	9.35215	6.13047	6.70987	5.86898	7.61821	6.30036	7.33746	7.60103	6.81282	6.37269	7.15965	8.06146	6.81432	6.47556	5.43359	4.92318	5.44905	7.93323	6.55012	6.36626	3.05624	3.17079	2.50429	2.66463	2.96596	2.78146	2.89865	2.88653	3.1174	3.2253
10489_at	LRRC41	59.7268	46.6665	52.9904	52.5159	43.298	51.2955	51.8995	52.3574	48.2619	47.791	58.8838	49.11	45.6597	49.8366	54.818	56.0386	50.9795	49.0459	54.8798	48.5442	49.9237	52.454	55.9143	65.0357	42.0791	45.7494	54.0359	47.3694	34.5202	39.8267	51.4972	46.2769	39.2499	49.5083	40.6949	46.8439	52.2586	50.5751	5.90031	5.72766	5.43623	5.69765	5.59281	5.8798	5.51285	5.77658	5.67185	5.7782
55028_at	C17orf80	38.2534	35.8949	33.2512	41.4592	40.7026	40.5816	46.0643	36.4068	38.1774	35.6713	32.3312	30.5734	33.5933	30.2049	39.4406	40.9303	37.6458	43.3064	35.4158	36.9428	32.3525	45.9219	30.4734	34.26	34.1851	36.1362	29.999	27.5913	33.0407	37.9196	35.9353	35.1256	35.0731	38.8655	34.3982	35.5859	35.7059	39.0294	5.25752	5.05533	5.34705	5.52558	5.25465	5.01485	5.0701	5.30161	5.23442	5.14632
324_at	APC	7.88697	7.27134	6.31978	6.01981	6.89038	9.0165	6.7191	5.9905	6.80921	6.41117	7.54117	6.33747	6.19387	7.08062	5.54652	5.31298	7.11748	7.10646	8.56295	7.0257	5.47114	6.84599	5.40372	5.70312	6.48001	6.44254	5.145	7.29837	5.40023	5.54652	6.04798	7.61999	6.86374	6.49251	5.88655	6.39906	6.1125	6.52209	2.97947	2.65987	2.78458	2.74827	2.76749	2.91479	2.63084	2.47158	2.83137	3.09811
51466_at	EVL	239.83	277.35	407.388	447.065	314.771	340.086	364.298	335.638	334.981	380.086	322.344	372.732	306.909	246.779	303.855	362.858	439.366	383.962	306.689	304.383	258.577	359.468	326.189	380.482	242.303	299.747	281.768	327.897	335.383	286.688	264.131	273.512	243.871	265.1	305.806	313.383	325.138	345.595	7.90587	8.67026	8.29816	8.50898	8.38794	8.33246	8.26167	8.24724	8.77928	8.26063
2867_at	FFAR2	6.71069	8.02334	8.54387	6.28871	5.94932	6.94504	7.42446	12.6732	9.42141	7.19416	10.6126	7.8011	9.73585	9.92439	7.66857	5.79436	6.20089	5.94932	6.21336	6.14146	11.2498	8.4874	7.84571	6.74229	10.9066	8.63472	21.427	20.8497	11.9025	9.09015	7.36532	8.04073	5.89696	7.58898	12.0146	7.54784	8.84113	7.63222	2.74646	3.09489	2.57272	2.89229	3.23594	3.40771	3.28331	2.93896	2.63248	2.63537
9246_at	UBE2L6	218.924	213.705	298.301	219.807	214.828	188.596	210.323	252.685	220.527	200.416	216.299	212.913	199.768	145.832	264.573	227.449	198.01	194.536	244.954	218.09	265.343	322.423	231.923	217.689	251.725	242.72	271.177	277.105	288.275	277.921	268.081	254.698	213.996	237.118	263.485	231.151	260.807	287.454	7.77429	8.22062	7.74704	7.71646	7.78481	7.75688	7.64218	8.04752	7.62943	7.93637
28999_at	KLF15	4.94978	4.83918	4.37124	5.17001	4.67999	5.4809	4.55589	5.43301	4.70396	4.60768	4.00099	5.8671	4.61731	4.98503	4.8599	5.04256	4.38675	5.53762	4.73193	3.90572	4.98915	5.76776	4.82755	4.61405	4.49564	4.6392	5.04143	4.56646	5.06927	5.02983	5.56438	4.69993	4.6396	4.80554	5.19019	4.80841	5.13648	4.50889	2.30737	2.12804	2.22651	2.18773	2.23388	2.00036	2.20705	2.28093	2.13315	2.24243
5925_at	RB1	97.0715	90.5511	55.0806	56.951	92.6248	72.3037	70.9578	80.3138	69.9663	75.6465	82.4163	68.6218	79.251	113.327	77.9414	76.5608	63.1974	75.146	76.6749	83.4889	96.8302	60.4534	65.466	72.0701	89.2033	81.6958	92.3493	68.9559	91.8791	91.5266	83.9192	110.225	115.816	95.8513	88.8156	88.8156	84.3539	88.9061	6.60098	5.78347	6.53333	6.14889	6.12859	6.36486	6.30836	6.28432	5.98179	6.26068
388507_at	ZNF788	5.76771	4.4931	6.35811	5.59679	5.9062	4.03474	4.37957	5.30074	5.87771	5.74371	5.4818	5.78101	5.7386	5.79728	4.27438	5.31428	6.45751	6.31416	4.23765	5.06961	4.1397	4.66409	4.74445	4.22144	4.10808	4.93399	5.61099	5.45831	6.08949	4.87538	5.41643	5.58734	4.4037	4.72291	4.0564	4.39979	4.29895	4.84349	2.528	2.6686	2.56223	2.13079	2.55525	2.45465	2.5207	2.09572	2.69098	2.08326
26509_at	MYOF	127.063	85.259	88.9791	57.2636	60.8434	51.2874	51.8986	84.8117	48.6894	27.1228	78.9573	62.2751	52.6397	57.1796	68.1012	75.2805	52.1028	54.2176	75.809	73.6694	115.637	87.1716	89.5015	69.9035	121.432	95.4981	108.33	86.0896	87.3679	85.0039	67.2625	97.0241	74.7541	69.8143	61.4089	66.8318	75.5264	87.9614	6.9894	6.47539	5.92703	5.69762	5.60553	6.303	5.71808	6.08961	5.70329	6.2443
10912_at	GADD45G	8.29624	6.39375	7.0895	5.43815	5.72758	4.47531	7.24798	5.90599	7.63964	4.98084	5.44734	5.73888	6.2594	6.28328	6.88282	5.30882	6.3799	5.15264	5.90994	6.08057	5.35681	6.4349	5.92756	5.43815	6.8661	5.71123	6.95713	6.26807	5.28732	6.15792	5.52887	5.89523	6.4349	4.92814	5.85826	5.3991	5.56398	5.68234	3.05246	2.82568	2.51793	2.85758	2.93351	2.44555	2.64602	2.783	2.67353	2.56314
7768_at	ZNF225	4.2195	4.63825	3.99543	4.66503	4.14157	5.26229	3.68235	5.65526	3.72185	4.87087	4.1753	3.73261	3.6047	4.1614	4.48155	4.58931	3.79821	4.12613	3.46783	4.22879	3.81632	3.71061	3.9034	4.69069	4.79674	3.78994	4.49982	3.81037	3.19844	4.95428	6.67432	5.40717	4.69754	3.72933	4.44365	4.55617	5.30481	4.80651	2.07707	1.99835	2.05018	1.88063	1.89602	2.06188	1.84988	2.164	1.92532	1.79403
64949_at	MRPS26	88.31	87.2773	103.176	120.512	96.0437	95.4615	107.013	91.251	96.5802	106.182	93.0142	91.7141	90.2311	82.6744	95.7509	95.3255	95.198	96.5822	101.23	107.621	78.4932	83.7052	91.4868	86.9656	83.5078	83.9801	92.4189	92.7167	79.3286	88.4979	93.5142	82.9095	93.5668	103.064	87.2251	70.8982	94.3789	99.2049	6.4645	6.68896	6.58562	6.74164	6.59366	6.53938	6.49555	6.58121	6.57286	6.6615
129138_at	ANKRD54	17.004	16.4322	23.096	23.1428	18.3577	18.9176	20.4554	20.6113	16.4363	18.2344	17.0031	17.9867	16.1054	15.2372	21.2896	20.3376	23.6415	22.7797	19.5256	22.0869	17.5648	24.9263	18.7475	14.3745	17.7027	20.7907	16.7829	18.386	13.5989	14.6165	15.4622	15.5752	17.7308	17.0026	16.3269	17.0936	17.0071	17.4765	4.08781	4.52957	4.19832	4.35441	4.03882	4.08772	4.00948	4.41208	4.56325	4.2873
3182_at	HNRNPAB	432.199	409.964	458.333	414.12	352.746	353.087	393.201	404.64	360.343	369.119	369.917	387.728	356.943	330.976	371.205	359.953	363.762	346.319	399.479	367.478	357.546	366.672	365.691	347.251	333.225	338.384	330.066	403.989	303.04	402.817	373.567	357.909	369.251	384.522	362.782	332.865	398.128	391.078	8.75555	8.84025	8.46249	8.61912	8.49323	8.53106	8.47955	8.53607	8.50685	8.64198
6715_at	SRD5A1	58.3552	44.2505	47.56	39.4643	55.4129	32.9156	38.5032	47.1672	50.3826	39.1235	57.397	39.9269	42.3728	47.146	54.7027	47.6715	30.5675	31.176	43.8056	68.6215	62.0487	36.4472	37.4859	46.4352	60.7989	51.4879	75.0876	52.4256	61.4879	48.6444	63.6958	55.9252	51.6615	41.0167	52.9287	44.0754	52.1451	56.4945	5.86679	5.57168	5.79215	5.26691	5.65485	5.8429	5.40507	5.77354	4.93392	5.45304
51249_at	TMEM69	70.8349	67.1229	56.2211	52.2068	78.3928	63.0935	49.2698	56.9794	35.6493	39.9089	65.2163	63.5945	69.9616	54.0424	61.0921	54.5727	51.5904	58.8368	42.3557	67.6195	77.4703	56.6195	57.3933	59.668	63.4789	48.7247	87.518	61.8664	67.7506	61.0151	69.5024	50.4379	80.4922	54.7029	56.5404	56.4219	51.5661	66.0759	6.14639	5.81304	6.29265	5.62263	5.1558	6.02716	6.12849	5.93291	5.68903	5.40448
2131_at	EXT1	22.3056	23.5545	23.5507	18.1392	19.6775	20.3422	21.6122	25.5247	25.4564	18.7315	31.5274	25.4545	24.901	28.7726	29.4968	25.01	22.4238	21.3471	31.2106	21.1941	33.9221	23.5581	25.9342	26.2539	28.7992	30.0881	29.0359	25.0125	24.8252	24.2689	31.8844	26.8043	27.1486	25.2879	28.8752	24.8152	25.4129	30.1878	4.47933	4.5577	4.29848	4.43378	4.66996	4.97853	4.63813	4.88249	4.48696	4.96396
3135_at	HLA-G	309.972	298.001	519.1	341.247	289.791	322.333	336.645	274.207	287.406	240.437	285.41	319.637	285.669	269	393.583	277.098	307.766	309.277	281.371	286.929	297.068	353.094	312.874	250.633	249.567	266.483	259.682	339.674	322.241	354.805	286.292	328.1	270.656	270.261	269.049	244.581	280.745	264.937	8.27599	9.01987	8.17887	8.39508	8.16695	8.15689	8.1582	8.62052	8.26569	8.13633
8891_at	EIF2B3	73.3471	73.8867	71.7589	69.8826	59.7667	58.8063	66.4162	62.9093	75.9133	73.1568	68.33	58.9352	66.3808	54.9195	58.0668	57.2692	69.5132	61.6195	74.6195	64.9258	63.0931	60.5393	59.0107	68.0646	57.5118	57.1195	59.929	59.3006	63.3355	64.1771	69.251	57.4714	61.1131	63.4753	59.0297	57.4634	71.7946	61.1687	6.19667	6.16509	5.90127	6.05346	6.24628	6.09445	6.05269	5.85964	6.11922	6.22148
1486_at	CTBS	77.7155	77.3892	49.9296	39.7835	92.6555	71.0668	55.2247	76.9522	60.8037	63.9412	72.33	65.0336	67.1984	87.8989	69.1195	70.5275	55.7876	58.9201	62.9572	63.1576	76.9918	63.1375	63.587	66.7593	81.0776	68.7434	75.4398	71.9096	80.7797	78.6597	71.0797	69.7637	79.0831	64.0051	83.2034	82.3048	73.3069	71.7899	6.28013	5.64182	6.5338	5.78724	5.92609	6.17652	6.07035	6.11102	5.80187	5.9763
59349_at	KLHL12	65.5685	82.2247	51.876	55.3999	60.6542	53.3998	66.7385	64.3563	67.5868	53.9064	70.6984	51.6984	59.8644	56.2053	65.5685	65.4879	48.0142	52.4352	39.9879	65.159	66.1055	73.5542	69.0142	62.5142	75.5359	72.4426	68.4883	61.6756	56.2892	71.4415	76.5091	72.5668	64.9812	91.5104	62.4879	79.0597	69.1259	79.1771	6.03493	5.697	5.92254	6.06045	6.07867	6.14361	5.90363	6.03493	5.58539	5.32149
339488_at	TFAP2E	14.4045	15.9098	17.1306	17.3426	18.2472	20.8974	15.4251	19.0214	17.4758	14.3153	18.9759	16.0094	21.6284	19.6326	17.5548	21.195	19.0198	20.0546	13.9093	15.6181	16.319	18.9699	20.7884	17.2616	18.3176	16.2956	19.0756	18.612	22.0769	15.2958	18.3147	18.4019	18.4122	21.6744	22.4199	17.6048	20.325	14.464	3.84844	4.09851	4.18961	3.94721	4.12728	4.24609	4.43485	4.13379	4.24943	3.79798
84809_at	CROCCP2	94.6913	119.067	187.688	217.74	113.603	158.913	105.075	106.898	115.963	130.931	182.567	170.819	73.8826	79.0126	101.011	146.74	215.631	196.958	126.073	116.456	86.261	122.762	191.747	204.567	61.468	78.5588	87.7433	105.058	109.131	106.526	99.7884	70.5142	48.4181	56.2834	98.83	111.844	85.7722	113.272	6.56516	7.55219	6.82786	6.71528	6.85752	7.51228	6.20716	6.65837	7.75242	6.97811
57463_at	AMIGO1	5.50509	4.63825	5.85342	6.54	7.72278	5.52027	4.9933	5.92597	5.93218	5.4691	5.55511	7.76933	5.03296	5.78863	7.16075	6.90096	7.07857	5.95684	5.42093	7.25658	4.14451	5.11527	5.9332	5.84413	5.51012	4.97253	5.47791	4.8812	5.78944	5.08463	5.80206	5.7276	5.02426	5.5453	4.09557	5.18202	5.66484	6.22213	2.46077	2.54928	2.94912	2.31999	2.56856	2.47382	2.33141	2.84011	2.82346	2.43854
91624_at	NEXN	8.18541	10.9161	15.2131	11.1658	9.05243	8.38516	6.47739	6.87712	9.22662	9.16602	11.9268	8.75539	11.6853	13.275	12.1786	8.20722	8.30734	7.58494	10.0007	10.7714	15.58	11.9116	10.2416	11.2529	11.1455	11.2751	12.2985	9.77337	17.0575	16.3099	12.494	19.1543	14.5705	10.2899	12.7053	12.3403	7.60825	10.3789	3.03306	3.92725	3.17831	2.69541	3.2058	3.57613	3.54662	3.60627	3.05439	3.32203
131450_at	CD200R1	13.5368	10.4953	10.2861	10.8018	17.1449	11.7096	10.3931	8.99122	12.0613	8.8155	13.6516	12.9986	11.7187	9.49664	10.1393	8.37311	11.9914	11.015	10.4126	10.9754	8.31218	11.4182	8.92196	9.95487	12.0402	14.2026	10.7331	12.5014	7.66023	12.1528	8.06593	9.53613	7.55498	10.4264	11.6764	8.18551	13.4315	12.8115	3.75882	3.36263	4.09971	3.37756	3.59232	3.771	3.55074	3.34189	3.58393	3.38026
158800_at	RHOXF1	3.81011	4.88115	4.0444	5.34595	4.56328	6.46803	4.7149	4.61083	4.29165	4.48382	4.96719	5.69131	6.28147	5.87861	4.23262	4.79897	4.57897	5.20318	5.19803	4.69421	3.87812	4.80209	4.7064	5.3474	6.45762	5.47502	5.00597	6.09157	5.92744	5.16163	4.61222	5.73741	6.68084	5.07635	5.09633	5.92279	5.57101	5.80643	1.92983	2.01592	2.19007	2.23723	2.10153	2.31243	2.6511	2.08155	2.19502	2.37797
2053_at	EPHX2	19.4225	33.6485	35.4549	58.8026	38.159	38.4482	25.2954	23.3718	26.3734	39.4592	51.3335	51.5121	30.9094	19.7489	32.0294	41.298	63.8173	54.3495	28.6907	33.3399	22.7383	36.1068	35.6502	42.3057	19.3306	22.8805	16.9852	23.4378	30.6127	28.4895	23.5369	14.3871	16.8495	20.8466	32.7453	29.483	30.1351	30.6355	4.27965	5.14791	5.25395	4.6608	4.72101	5.68183	4.94997	5.00133	5.99588	4.84251
55148_at	UBR7	57.6435	51.3544	53.6195	56.6414	57.4261	56.1755	65.4239	66.6211	60.2166	57.9481	56.305	49.9398	57.6146	50.9147	57.2692	62.7829	66.5034	53.3879	64.2336	67.3828	56.4127	53.751	53.7099	53.5142	56.3199	60.2247	45.9249	44.9517	54.6791	61.1972	55.3927	60.3893	57.0142	56.3591	48.2773	61.6384	61.2374	60.1984	5.84909	5.74468	5.84363	6.03174	5.91209	5.81519	5.84836	5.83969	6.05536	6.00526
5868_at	RAB5A	305.902	307.677	257.721	241.4	296.543	312.885	291.418	308.573	299.362	293.231	255.259	257.984	307.405	315.975	288.107	266.959	264.695	263.996	260.624	284.171	309.2	300.481	256.157	265.226	336.356	307.852	291.223	269.509	301.515	303.88	308.473	301.409	335.361	305.278	313.675	291.615	307.854	282.54	8.25693	8.00966	8.2121	8.18695	8.22575	7.99582	8.264	8.17046	8.04819	8.02583
54726_at	OTUD4	3.71355	9.34455	7.44188	10.6884	7.82754	3.89589	5.96945	5.50013	5.74051	4.79334	8.63817	6.92257	4.66665	4.60266	6.31283	3.53421	2.90668	11.38	4.30529	10.4802	14.513	10.3466	6.6178	4.35223	9.05675	5.7744	4.12913	5.8786	8.76475	5.96802	4.44305	5.5909	8.94445	6.24254	8.18501	6.04031	8.65977	6.61873	1.8928	2.89567	2.96856	2.5776	2.52118	3.11073	2.22239	2.65829	1.53937	2.10611
3433_at	IFIT2	88.4879	76.384	73.2135	42.2137	60.1912	50.955	51.1196	89.3087	59.6984	49.0324	68.8855	56.6652	162.418	92.8908	103.947	82.914	42.1121	49.557	79.4991	66.8573	81.1611	76.4137	65.1384	68.8704	96.2911	75.689	150.951	94.7582	112.631	95.048	106.47	164.314	71.6179	69.8821	126.041	88.6526	97.5502	105.578	6.46741	6.19404	5.91148	5.6758	5.89962	6.10613	7.34357	6.69971	5.39616	6.31287
83707_at	TRPT1	40.4176	46.6389	48.186	49.7406	46.8563	43.3048	47.9269	44.3407	49.9713	51.0387	43.9879	43.7499	42.5725	34.713	47.1404	55.2706	48.9786	49.2158	37.6273	42.4108	43.1517	42.0013	44.4648	45.424	36.3034	42.0584	43.3927	44.9084	38.9977	41.3345	39.5451	35.2312	37.4643	39.7975	38.9362	39.327	47.5204	43.9035	5.33691	5.59054	5.55017	5.58276	5.64303	5.45903	5.41185	5.55889	5.61408	5.23371
139285_at	FAM123B	6.40274	5.34499	6.1997	5.81316	6.98353	4.96918	7.25072	5.52982	5.99929	6.71274	7.28237	6.37721	7.76298	5.99411	6.07909	4.99148	6.37721	5.99406	5.93406	6.18312	5.98079	6.03922	7.01613	6.51985	5.82313	5.21403	4.97813	5.61041	6.3682	5.9154	5.46839	7.73502	6.10691	6.46655	6.88097	6.83722	5.19488	6.20129	2.67869	2.6322	2.80396	2.85812	2.58479	2.86441	2.95661	2.60386	2.67293	2.56902
340156_at	MYLK4	4.82488	4.24341	3.98639	7.18314	4.41274	6.24314	4.98775	4.15614	4.80106	4.64098	4.9061	4.7386	3.87848	4.14428	4.77046	5.2725	6.38791	5.33368	5.6336	5.27499	6.57142	5.41995	6.72978	6.00149	3.95008	4.97765	6.35865	5.13934	5.8289	4.59997	5.87685	5.43143	6.57569	5.6576	4.96417	6.93711	4.41497	5.4828	2.27049	1.99508	2.14168	2.31839	2.26335	2.29458	1.95549	2.25413	2.67534	2.49406
5979_at	RET	8.4005	6.7886	6.85028	6.09535	7.67664	7.79051	8.24674	6.18629	8.13456	8.94797	8.05349	6.24164	7.21837	7.6072	7.30875	6.98344	7.53104	7.33313	7.42117	6.77728	7.12239	7.25231	7.2135	6.68262	6.72809	6.58741	8.11959	7.55643	8.25447	6.74101	6.07774	7.05137	6.42657	7.48378	5.94739	8.10785	7.15534	6.47417	3.07047	2.77616	2.94047	3.04382	3.02406	3.00961	2.85167	2.86962	2.91285	2.89165
7803_at	PTP4A1	60.861	72.8517	64.3862	55.1404	85.8541	52.001	67.105	76.2664	60.3735	66.7085	75.436	64.1484	76.3558	81.9584	76.281	59.597	40.8659	65.1267	55.1176	71.0391	75.9553	69.66	64.2776	64.8302	76.0615	70.5246	72.0565	63.9833	71.27	66.4324	77.0171	73.4599	78.682	72.2241	81.3926	73.6043	72.2642	66.4085	5.92745	6.00868	6.42381	6.06835	5.91584	6.23718	6.25466	6.25325	5.35283	5.78444
4815_at	NINJ2	95.7969	80.3179	78.7868	58.7984	68.6914	53.9205	72.0982	82.2282	79.9361	54.6609	71.8076	64.0656	83.1287	88.5634	81.927	65.9495	49.6638	50.2894	58.1847	60.0116	109.168	75.4651	76.3118	74.4035	84.5434	77.2245	115.583	87.6432	73.1598	89.7572	83.4369	89.3638	74.7729	77.366	75.4404	63.3082	87.3053	76.4771	6.58191	6.29988	6.10206	6.17189	6.32078	6.16606	6.37728	6.35627	5.63412	5.86257
713_at	C1QB	9.94402	10.6347	12.9067	5.94344	6.83866	7.13319	9.61878	5.35909	6.2952	5.96821	8.51498	5.53977	7.64547	6.18136	8.46934	7.40804	8.19123	6.39906	5.37411	9.01492	14.7101	11.8505	17.6025	26.1995	10.7327	7.11108	12.2766	12.1549	10.8923	11.9599	9.29894	8.44952	8.41017	8.83612	6.1517	6.00584	11.3743	8.37167	3.31383	3.69004	2.77371	3.26585	2.65425	3.09	2.93461	3.08225	3.03408	2.42603
3485_at	IGFBP2	4.34913	4.11159	3.90952	4.82444	3.65703	4.94558	4.36708	4.90402	4.5708	4.83793	3.99844	3.8109	4.92892	5.81005	5.00297	3.88932	4.55855	4.22803	5.08425	4.52828	6.04228	5.18747	6.9273	6.2501	7.45947	8.62488	5.66958	13.4469	4.4552	4.38241	4.08005	5.13293	4.21249	5.21566	4.81658	3.89952	6.76668	6.05482	2.12073	1.96699	1.87067	2.12667	2.19245	1.99944	2.30127	2.32278	2.18858	2.34603
10462_at	CLEC10A	71.819	75.651	57.8592	52.822	59.2094	43.3851	36.9849	37.3295	35.3362	28.967	60.5696	50.3482	40.1303	36.4294	49.5594	41.4406	25.123	27.9995	59.011	77.0709	99.8661	58.4221	73.4969	64.3563	67.4251	57.1195	76.1879	64.2247	35.4151	55.3712	50.7113	50.1585	75.242	65.2053	43.5229	47.014	64.1458	67.1521	6.16629	5.85448	5.88776	5.20886	5.14308	5.92052	5.32662	5.63109	4.65094	5.88291
5256_at	PHKA2	19.4225	19.837	17.6512	22.1754	21.6065	23.66	17.0448	19.8715	17.4983	17.7848	20.6306	19.6853	20.1939	19.7213	19.7751	20.0329	18.7024	17.617	20.7766	18.2827	21.1915	21.8563	17.9525	18.9307	21.7365	19.7874	22.1573	21.3565	21.3762	17.8391	23.1102	17.403	18.485	20.4586	23.2412	21.0309	20.6095	19.7581	4.27965	4.1417	4.4334	4.09126	4.12915	4.36671	4.33585	4.30561	4.22515	4.37689
3310_at	HSPA6	81.33	78.33	112.753	71.9133	67.1339	49.4119	67.3279	79.2773	79.8816	33.7009	59.1538	52.836	48.7231	74.4352	98.9454	77.338	56.4884	59.9352	37.0274	29.0847	119.638	97.3127	88.7767	78.2931	101.422	90.2884	96.6458	128.284	60.4089	50.6918	84.4352	92.9234	77.6984	77.3695	84.3583	79.1304	97.1931	95.5982	6.34572	6.81702	6.06897	6.07313	6.31979	5.8864	5.60653	6.62856	5.81988	5.21052
4712_at	NDUFB6	167.462	163.456	191.645	187.813	183.599	166.467	168.16	166.146	152.16	176.719	157.729	158.909	156.224	161.041	163.094	166.618	161.176	159.513	161.479	162.426	158.28	151.878	141.024	160.041	137.935	157.881	173.881	177.172	129.698	185.693	171.936	164.315	152.591	154.245	162.41	148.619	158.583	156.774	7.38769	7.58229	7.52042	7.39369	7.24945	7.3013	7.28748	7.34956	7.33249	7.3352
5141_at	PDE4A	58.1843	52.7604	39.4333	34.2404	45.0531	39.8125	43.6267	57.1369	55.7326	34.3217	44.026	37.085	34.9528	44.7489	46.9827	47.4568	38.591	39.3147	38.2412	41.3081	66.1294	53.9401	74.4221	60.5719	52.027	52.5321	50.3049	39.8846	45.7031	40.5566	50.6106	49.3366	50.1839	58.4121	38.0486	41.3458	46.5667	44.908	5.86256	5.30134	5.49356	5.44714	5.80045	5.46029	5.12733	5.55406	5.27019	5.25705
23543_at	RBFOX2	5.22998	5.09047	3.93081	6.36395	4.46449	5.43563	5.1763	5.60627	6.79879	6.02232	5.0026	6.18151	5.06511	5.36661	6.45445	5.45546	5.85335	5.75392	6.16599	5.10371	6.14799	6.57155	5.75392	5.52862	6.28511	5.76605	6.39322	5.15052	5.62554	6.77683	7.50321	8.11944	5.75392	7.32139	5.94141	7.1631	5.37916	5.38164	2.38681	1.97483	2.1585	2.37192	2.76528	2.32268	2.34059	2.69029	2.54926	2.62433
1390_at	CREM	7.67415	10.9161	5.88722	6.5847	7.78143	7.25365	7.06043	7.53785	6.39787	6.58087	5.67475	5.84302	6.54884	8.44998	6.22722	7.47716	5.68673	5.23158	7.72496	6.69972	7.72496	6.05032	6.87551	6.48887	6.8624	8.46716	8.48631	7.93633	9.30498	9.76932	8.14082	7.96468	7.22618	5.62371	7.94874	8.10727	6.91243	7.49942	2.94001	2.55759	2.96004	2.81976	2.67759	2.50456	2.71124	2.63859	2.5076	2.94953
608_at	TNFRSF17	62.6209	91.1529	50.1545	23.3884	16.4186	11.8869	116.866	51.276	33.6093	41.8759	26.7996	37.1517	26.4863	119.983	15.9518	31.5773	25.3327	26.5637	95.6458	61.609	44.4702	19.2523	12.0742	15.094	24.2254	35.4046	13.4546	8.1098	27.1451	15.275	25.4978	18.4269	33.2512	26.7404	17.8064	18.7475	18.3809	15.6835	5.96857	5.64831	4.03726	6.86871	5.07079	4.74414	4.72718	3.99565	4.66293	6.57963
56271_at	BEX4	89.7534	94.7811	111.721	146.18	126.211	124.109	105.022	96.8973	95.57	119.704	130.292	126.758	111.716	91.8215	108.274	118.325	102.992	110.913	106.898	133.09	72.3948	89.827	93.2455	96.0039	76.4056	73.8041	90.0311	84.7524	92.8251	127.171	116.386	106.281	93.8473	89.2209	106.613	104.71	115.535	99.9549	6.48789	6.80375	6.9797	6.71455	6.57849	7.02561	6.80369	6.75854	6.68638	6.74008
26341_at	OR5H1	4.53825	3.58668	4.73287	5.16045	3.38941	4.06966	5.36464	4.0656	5.72933	5.10517	3.68652	4.09248	4.98626	4.33468	4.89162	4.09022	3.73881	4.38379	5.06304	2.49876	5.07034	4.5217	4.01343	3.265	3.64084	4.07711	3.69741	4.32526	3.10841	3.72762	4.37442	4.37304	3.12055	2.96093	3.58735	6.96599	3.88522	3.93125	2.18213	2.24272	1.76103	2.42348	2.51837	1.88226	2.31796	2.29031	1.90258	2.34001
60468_at	BACH2	51.1721	68.3511	55.7161	86.7002	87.4402	123.777	77.297	66.1716	69.5666	110.613	60.4097	86.3165	71.2773	69.5027	59.828	94.8225	112.922	119.238	63.3914	66.1615	26.0727	65.6287	48.0668	54.3705	41.0935	41.5171	54.6984	42.2527	63.8563	71.6172	60.4232	59.8097	51.5875	80.0953	101.581	97.8138	58.8182	77.9763	5.67729	5.80002	6.45022	6.27234	6.12032	5.91671	6.15537	5.90275	6.81918	5.98622
10652_at	YKT6	34.5974	30.4243	40.5367	38.092	28.5072	27.4408	32.6041	37.2188	30.7259	31.8566	35.1456	33.4035	35.0406	29.7467	32.2151	29.8346	30.0227	30.7515	37.7893	28.7143	32.685	38.1707	32.0318	34.2221	26.2803	31.5608	35.4688	36.0473	28.029	33.0754	26.1934	29.2955	29.6924	32.0768	31.912	30.1991	31.3721	33.0934	5.11259	5.34116	4.83325	5.02698	4.94138	5.13527	5.13096	5.00967	4.90798	5.23991
5906_at	RAP1A	369.619	329.076	191.837	198.666	321.895	259.418	988.745	1070.84	813.373	1105.11	249.034	212.445	291.255	319.3	279.436	267.969	198.479	239.58	262.951	268.942	1010.21	854.381	915.806	856.517	317.259	269.501	1035.18	1027.17	323.26	345.246	302.637	259.177	1082.45	977.627	285.695	236.555	989.68	1009.9	8.5299	7.58374	8.33045	9.94945	9.66777	7.9602	8.18614	8.12637	7.63284	8.03865
29982_at	NRBF2	52.9616	46.9879	44.7276	34.5932	57.9879	43.4352	43.6345	52.7225	46.5627	26.3336	45.6371	44.2422	48.5518	57.194	52.1519	50.5063	37.1372	43.3826	36.8609	49.4879	49.7516	43.6545	43.8792	42.3188	53.6183	57.3103	63.4863	42.1984	55.8741	48.6746	56.9435	54.2207	51.8563	47.8037	59.4403	58.0405	50.8344	52.6984	5.72687	5.48309	5.85768	5.4474	5.5411	5.51214	5.60145	5.70465	5.21479	5.20402
27006_at	FGF22	7.12298	6.1269	6.36369	7.84269	5.43215	6.10122	6.61058	6.87622	5.23024	7.37947	6.37914	6.82349	7.49253	6.1288	5.41777	5.57778	5.8448	6.4374	8.11421	5.55451	5.22923	5.19437	6.30002	8.08266	4.937	5.96171	4.68756	5.97104	7.74124	5.62798	5.03169	4.89175	5.22308	5.93666	5.70677	5.50048	5.45566	4.59002	2.83248	2.66986	2.44152	2.72478	2.38688	2.67336	2.90545	2.4377	2.54715	3.02045
5104_at	SERPINA5	4.03435	3.56021	4.10183	4.53195	4.67396	3.55934	3.70165	4.1605	5.18063	5.77456	4.79985	4.23795	5.15358	4.44991	4.88556	3.76735	3.94492	4.63358	6.3017	3.80631	4.18677	4.51123	4.66314	3.99058	4.72571	3.30488	3.87637	4.08008	3.87134	5.16033	3.54799	3.62709	3.6081	4.09066	3.63866	4.19216	4.54345	4.31234	2.01234	2.03627	2.22465	1.88817	2.37313	2.26299	2.36558	2.28852	1.98	2.65574
89941_at	RHOT2	61.1373	68.0073	81.1999	79.8871	60.7458	71.03	75.6426	73.6367	71.5255	74.5283	70.6323	80.0907	62.8972	60.7754	72.6021	76.8949	82.949	76.8568	68.4767	63.1611	62.3409	74.0092	70.2251	80.6455	58.7012	68.1092	71.6136	77.357	65.0924	64.2208	59.7005	59.3561	57.136	66.7686	61.8549	66.3003	70.7385	70.0622	5.93398	6.34341	5.92471	6.24113	6.16039	6.14226	5.97492	6.18194	6.37415	6.09754
9734_at	HDAC9	4.19354	5.30716	4.41169	6.37231	4.08976	5.1463	4.51134	5.20989	4.64092	4.18052	4.59138	3.81865	4.46035	4.17264	3.78408	4.655	4.4276	4.59566	4.5872	4.65102	5.99278	4.55251	4.98195	4.58812	4.41732	4.5615	5.03841	5.00361	4.0246	5.35957	4.86955	4.2855	4.69993	4.52252	4.57786	5.66676	5.3848	5.50964	2.06817	2.14133	2.03202	2.17356	2.21441	2.19893	2.15716	1.91994	2.14653	2.19761
55734_at	ZFP64	45.0055	39.0669	37.6281	42.5405	44.6597	42.3563	48.0417	41.6984	37.6458	45.0894	46.3674	42.6149	42.5439	46.7477	47.5501	47.7773	54.9352	41.8834	42.5915	44.9486	43.7326	42.4307	43.6321	48.6412	38.3404	40.33	41.142	35.4934	33.2407	42.2526	39.1462	39.1984	45.5417	41.208	37.86	37.83	43.796	40.04	5.49203	5.23374	5.4809	5.58622	5.23442	5.53504	5.41088	5.57138	5.77966	5.41249
483_at	ATP1B3	231.248	190.114	196.717	168.699	145.726	126.929	162.136	187.681	179.903	163.572	180.035	168.524	146.81	185.495	200.618	178.686	143.932	153.808	200.49	158.931	234.559	170.382	176.031	184	208.128	209.864	242.473	241.45	188.895	195.311	204.431	193.993	186.229	180.537	171.392	208.92	199.201	222.257	7.8533	7.61998	7.18712	7.34106	7.49108	7.49213	7.19781	7.6483	7.16925	7.64739
23019_at	CNOT1	50.866	50.6903	51.3092	49.8158	51.7543	57.5681	56.1984	53.832	59.55	57.8905	54.0682	51.8324	59.3897	51.9369	45.9282	45.4424	55.3029	44.5468	53.414	51.7265	59.7773	54.823	42.2915	46.9249	48.6871	47.2939	37.607	46.9419	49.7457	50.9468	46.6869	52.7611	61.3574	51.1797	47.7208	56.7057	47.5544	56.3037	5.66863	5.68115	5.69361	5.81246	5.89603	5.75671	5.89214	5.52131	5.78928	5.73915
9761_at	MLEC	66.8024	66.1067	62.5556	63.653	65.6952	58.0486	72.3134	77.7254	64.4267	58.6126	70.1116	65.7637	57.9059	64.1128	63.2109	69.0344	73.8775	67.4644	66.33	58.4225	76.0255	57.733	58.5217	62.0699	54.2413	51.5529	61.4941	69.0139	60.3058	64.8231	54.1195	59.5325	58.7793	65.9595	46.7689	59.9177	71.9897	74.0817	6.06183	5.96707	6.03772	6.17619	6.00959	6.13158	5.85564	5.9821	6.20706	6.05159
4337_at	MOCS1	7.17107	7.42628	8.81178	7.24582	7.46783	9.12853	6.51555	7.09966	7.84068	7.63767	6.52724	5.85485	8.52139	6.76014	8.4254	10.9969	8.04822	6.11928	6.87739	5.95684	5.39241	8.88426	6.16984	7.09196	6.40842	6.17705	5.78926	6.73071	7.23676	6.21734	8.37749	9.13658	6.39533	6.56103	7.39514	6.87844	6.53181	7.81981	2.84219	3.13943	2.90069	2.70389	2.97098	2.70647	3.09109	3.07474	3.00867	2.78186
7633_at	ZNF79	5.47139	5.8903	6.14914	4.93596	5.20932	4.93939	4.98273	4.74892	7.72202	5.73106	4.80106	5.51227	5.25852	6.13116	7.44188	5.54822	5.73373	5.48133	5.51623	5.52028	5.28158	5.83833	4.31619	6.3422	4.75151	5.7834	5.43732	5.13787	5.07008	5.25667	5.68558	5.93743	4.2671	4.76814	4.50909	5.86836	5.87865	5.68304	2.45191	2.62039	2.3811	2.31694	2.94898	2.26335	2.39466	2.89567	2.51947	2.46368
6156_at	RPL30	3408.42	3526.33	3299.13	3652.3	3833.09	3918.65	3599.97	3510.08	3424.01	3900.52	3436.06	3656.54	3686.7	3376.11	3723.5	3926.37	3937.87	3604.45	3589.59	3758.69	3076.75	3377.3	3137.72	3366.77	3175.92	3468.74	2892.55	3317.5	3406.73	3861.83	3699.54	3546.19	3611.35	3470.05	3738.24	3632.6	3525.62	3645.53	11.7349	11.6879	11.9043	11.8138	11.7415	11.7465	11.8481	11.8624	11.9432	11.8096
26960_at	NBEA	4.84893	5.54652	4.87964	8.73962	6.45963	6.8807	5.93289	5.36174	6.96045	7.5208	6.23292	7.25942	5.54705	6.33083	4.99256	5.94607	11.1418	10.1574	7.33009	5.24894	4.02422	4.15126	4.83242	5.96409	4.35078	6.34569	4.69594	4.06661	5.65103	4.35836	5.04852	4.83329	7.84499	9.04734	4.98346	5.79951	4.79248	5.32996	2.27767	2.28678	2.69145	2.56874	2.79918	2.63991	2.47172	2.31978	3.47792	2.87383
134266_at	GRPEL2	4.95294	5.27796	4.8927	5.60849	5.80031	4.04444	7.38182	5.3991	6.09531	5.5527	5.26594	4.94505	5.4662	4.57973	6.0295	4.37194	5.76557	6.06096	5.12422	4.39715	5.05102	7.31251	4.93081	4.41826	5.00979	4.67583	4.2932	4.36604	5.4821	5.36113	4.69398	5.24713	5.80369	5.05102	5.05102	5.3991	4.74093	4.46939	2.30829	2.29063	2.53613	2.88398	2.6077	2.39669	2.45054	2.59204	2.52746	2.35733
51807_at	TUBA8	6.87435	6.87998	7.39221	6.93508	6.45131	5.64261	7.6647	6.443	7.84011	6.38704	5.6665	5.93013	9.32919	6.31546	6.54483	4.72973	6.93711	6.32112	5.63922	7.02033	6.43921	6.28594	6.28871	7.16627	6.5909	6.23994	6.54483	5.43714	6.18464	5.2919	5.72214	7.3257	6.30018	5.99909	5.72214	5.39013	6.23939	5.85257	2.78122	2.88601	2.68959	2.93823	2.97087	2.50246	3.22175	2.71036	2.79434	2.4955
23741_at	EID1	40.2582	55.21	36.7334	33.7249	54.9601	49.0593	35.6075	40.4027	39.2056	39.7271	42.1148	40.3608	51.4935	47.5047	40.0961	46.6726	46.0366	44.2239	36.2254	49.4879	43.9242	42.5067	39.2464	43.7033	46.6846	44.4605	50.4631	41.3458	48.7298	53.667	46.0633	47.0222	52.4763	33.3565	54.7982	46.6438	46.2466	41.3666	5.33121	5.19902	5.78031	5.15411	5.29299	5.39626	5.68632	5.32539	5.52471	5.17893
5188_at	PET112	31.2002	30.0559	29.4139	35.3647	30.9483	32.5409	31.2961	31.5387	30.4137	25.8863	34.1509	25.8649	33.8721	28.281	30.8928	34.8206	30.5948	25.5341	31.7917	29.1669	34.1365	37.4175	25.1868	30.1328	25.6606	29.0565	25.9654	29.3346	22.2495	29.7886	31.3097	31.3974	28.0138	31.1495	25.567	24.1229	33.8005	35.0018	4.96348	4.87843	4.95179	4.96791	4.92665	5.09385	5.08202	4.9492	4.93521	4.99058
84766_at	EFCAB4B	4.44151	4.24359	5.13017	5.2224	4.6394	5.30453	4.11542	5.07935	6.64452	4.75004	4.70301	4.32202	5.37926	4.34332	4.77835	3.90535	5.45942	4.99931	4.48736	4.39715	4.53263	5.20105	4.75947	4.60869	4.26855	3.97265	4.22227	4.78615	5.74147	5.81958	3.93971	4.66314	3.92892	4.61027	3.92645	4.21185	4.57529	4.92486	2.15105	2.35901	2.21394	2.04104	2.73216	2.23358	2.42741	2.25651	2.44875	2.16587
23252_at	OTUD3	26.4149	29.7509	39.2247	47.0904	36.6341	41.3246	28.1296	30.0444	39.7774	43.5142	36.6721	35.0632	28.1241	28.6717	26.4659	36.6861	46.2006	34.5212	36.3563	30.1307	27.5916	36.0185	34.0397	35.6327	28.4487	34.3607	22.2203	32.6282	28.8631	24.255	27.516	29.923	32.7843	27.8843	28.5139	45.4879	30.8528	36.3115	4.72328	5.29369	5.19511	4.81402	5.31388	5.19661	4.81373	4.72606	5.52984	5.18413
26974_at	ZNF285	8.3441	10.2399	7.67679	12.6903	12.7111	11.2577	6.85886	9.55648	8.17244	12.7496	8.20785	9.06519	7.85001	5.36947	11.883	11.1852	9.83133	11.5378	7.76383	9.23664	4.63099	5.86951	5.46999	7.57096	5.91102	5.55142	7.02329	6.18609	5.77683	5.69919	11.7819	12.2632	7.06878	5.88089	9.43197	8.17244	8.05481	5.98134	3.06076	2.9405	3.66802	2.77797	3.03077	3.037	2.97269	3.57083	3.29739	2.95677
80700_at	UBXN6	106.602	79.1382	94.736	97.3122	108.618	101.217	80.335	86.3015	84.1193	93.4295	85.2763	99.0668	77.7322	99.5142	113.541	115.409	107.014	82.1529	97.3248	88.3076	136.836	119.283	112.222	119.727	109.465	100.501	177.515	107.905	101.379	91.2477	108.625	98.0743	79.5931	91.6705	82.431	85.391	109.931	113.146	6.73609	6.56584	6.76312	6.32796	6.39436	6.41407	6.28044	6.82706	6.74166	6.60474
23022_at	PALLD	11.5696	10.8388	12.086	5.80165	7.89907	12.0067	19.9353	12.4641	20.9231	10.3829	14.163	11.9709	6.83865	10.9895	21.7754	17.4928	7.94517	8.43499	11.3643	14.7606	27.0065	11.7963	11.3738	14.5132	13.1251	13.9856	21.6761	17.9223	18.2718	13.5513	21.7075	16.0822	13.241	12.5139	10.4821	14.9827	19.968	12.8037	3.53227	3.59527	2.98168	4.31725	4.38702	3.82406	2.77371	4.44463	2.99008	3.50643
51146_at	A4GNT	6.4303	8.54236	8.41361	8.33618	7.35996	7.49177	7.42858	7.62455	8.49197	8.09948	7.23011	7.14953	7.01299	7.30433	7.70011	6.47599	7.52659	7.65532	7.19256	8.14054	8.38605	8.41611	7.88432	6.58392	8.26082	6.44761	6.60505	7.3004	9.08162	8.09488	8.78977	8.28626	7.30022	7.18816	8.61692	8.32148	9.40796	6.75729	2.68489	3.07273	2.8797	2.89309	3.0861	2.85402	2.81003	2.94488	2.912	2.84651
4594_at	MUT	26.6174	24.3034	15.1004	23.3359	27.389	30.1978	27.8629	22.5326	18.8092	26.2135	19.564	19.6974	19.2828	20.7517	23.045	30.1571	19.628	18.8461	22.8196	27.0142	17.8089	20.4985	26.9686	31.9662	27.0158	26.1789	27.1521	18.7805	24.3	23.2105	28.6114	27.582	25.3146	26.652	30.7657	26.4227	22.9998	24.6838	4.7343	3.91652	4.77552	4.80027	4.23337	4.29013	4.26925	4.52638	4.29484	4.5122
440348_at	NPIPL2	13.0832	15.4971	29.2427	28.5882	12.7461	17.1892	34.2644	30.3304	21.4347	20.4759	23.5943	25.7629	24.0966	29.3781	17.3993	22.6138	46.3538	41.8899	23.139	20.309	13.5162	21.912	23.643	22.327	27.9266	27.3552	13.0292	15.0527	15.1803	12.8703	16.1824	15.8873	12.9858	15.0115	17.4649	19.5161	19.5449	22.8583	3.70965	4.87	3.67199	5.09864	4.42187	4.56037	4.59076	4.12095	5.53461	4.53226
9414_at	TJP2	34.9203	40.1098	66.489	37.0389	25.2073	18.6225	31.9139	36.8815	39.7357	33.562	44.7247	36.8037	47.0931	56.0641	63.1547	39.3275	28.8267	28.8574	51.896	42.5142	43.6223	33.729	44.6458	42.0935	77.1072	68.6242	84.2905	63.7568	59.4484	57.3627	55.7592	82.1984	44.6778	35.2032	35.6289	40.6108	65.1437	60.9409	5.12599	6.05504	4.65577	4.99611	5.31237	5.483	5.55744	5.98082	4.84933	5.69755
322_at	APBB1	17.6734	16.5797	20.3213	19.8867	19.2374	26.9541	18.6128	15.5968	18.4542	20.3375	16.3962	19.8835	19.2396	14.4439	16.7104	15.8279	25.227	20.9942	17.9337	14.1316	19.9714	21.8237	20.2683	18.4064	14.9108	16.5575	14.605	15.3332	16.7465	18.2366	15.5795	16.4889	12.6276	15.6508	16.2	15.9982	17.4167	14.4076	4.14351	4.34492	4.26585	4.21822	4.20587	4.03529	4.26601	4.06268	4.6569	4.16461
25989_at	ULK3	59.2634	65.6804	58.1942	65.6354	58.6667	75.6458	89.8454	84.9347	59.6984	95.337	93.5524	88.8716	65.5003	50.0385	71.6984	88.776	100.804	81.9057	70.7243	76.9279	71.3591	83.5666	72.6264	73.2906	49.8344	60.9283	70.3417	66.8642	54.0298	64.3563	54.6256	58.3242	56.2417	56.5205	59.2154	64.2676	63.575	65.7807	5.88907	5.8628	5.87447	6.48937	5.89962	6.5477	6.03343	6.16387	6.6554	6.14413
57706_at	DENND1A	37.8376	35.7226	42.3563	33.2131	35.5007	33.5143	30.44	42.8914	26.9245	23.8748	37.6948	26.4102	30.8209	30.6466	40.1545	37.3854	28.2685	30.6445	33.5787	29.1322	50.0226	38.0108	42.4879	44.6195	35.2511	36.4247	46.9959	33.5753	31.3588	35.0322	41.3649	39.1984	36.0596	37.6708	34.5041	31.6954	37.077	38.6445	5.24175	5.4045	5.14977	4.92789	4.75085	5.2363	4.94584	5.32749	4.82112	5.06947
6563_at	SLC14A1	4.63827	4.77165	3.67139	5.74623	4.87534	6.56963	5.15012	4.36156	5.85599	5.93833	5.08359	5.72976	5.16545	4.84267	4.91326	5.54791	5.51295	5.2385	4.38755	4.68472	4.64604	5.1686	5.61858	6.5275	6.66357	6.35643	4.96755	7.09605	7.43566	5.75779	5.12527	5.11067	6.06471	5.46952	4.87508	5.88733	5.2695	7.53891	2.21359	1.87633	2.2855	2.36461	2.54991	2.34585	2.3689	2.29668	2.46282	2.13342
347516_at	DGAT2L6	5.39093	5.10883	5.12794	5.10068	5.21869	5.28562	4.29238	4.69165	4.86565	5.65523	4.48872	6.13527	4.96631	5.62625	5.11981	5.96596	4.84911	5.18913	5.39093	4.8564	4.07978	4.80252	4.68698	4.16532	3.69044	4.94196	5.00097	4.68463	5.36162	4.82054	5.06396	6.06267	4.15401	5.42346	4.50334	4.54173	4.25776	4.64113	2.43053	2.35838	2.38369	2.10178	2.28263	2.16631	2.31217	2.35609	2.27772	2.43053
9950_at	GOLGA5	106.602	110.903	92.9394	94.2293	112.654	95.1473	100.669	95.1049	96.1162	106.277	97.2491	95.1302	118.87	100.077	94.7927	107.19	85.9125	90.194	106.826	127.723	114.018	109.278	95.0825	99.9333	105.553	114.426	113.547	88.2648	109.665	106.064	118.752	116.88	118.94	118.172	126.53	106.921	99.7754	97.4129	6.73608	6.53822	6.81576	6.65348	6.58671	6.60361	6.89324	6.5667	6.4248	6.73912
80775_at	TMEM177	9.08715	9.547	9.70208	12.397	9.66122	8.66216	10.7865	11.0366	8.09588	11.9354	9.78393	9.36111	13.8719	7.07727	8.38433	9.11519	10.5993	9.43418	6.60636	10.6754	6.37761	10.1516	8.22163	8.3686	9.01401	9.29394	9.25771	7.6815	7.0512	7.2048	10.5346	8.37106	7.1287	8.77209	9.4184	8.12626	7.3004	9.08241	3.18383	3.27829	3.2722	3.43116	3.01719	3.29041	3.79409	3.0677	3.4059	2.72386
7923_at	HSD17B8	47.1693	56.7147	70.3604	89.8337	82.6701	80.3037	78.5551	72.7024	75.6737	82.9118	59.6038	70.8212	72.4079	58.0206	70.3721	74.2268	83.1811	81.4648	68.9924	71.7386	51.1201	69.3027	78.683	66.6015	49.5314	54.9475	49.7247	62.3635	59.9633	73.796	69.5064	51.4703	61.4349	70.7952	70.6001	60.8037	61.746	53.7457	5.55978	6.13669	6.36929	6.29563	6.24172	5.89733	6.17808	6.13693	6.37818	6.10837
10363_at	HMG20A	73.9471	81.8284	80.9942	83.6826	90.4954	88.1353	83.6898	85.0416	69.3987	87.841	79.8262	81.5151	87.0057	79.7269	85.33	96.6517	90.5142	85.9041	79.4414	87.4913	65.8286	82.9822	70.0911	83.8328	67.0869	67.7861	74.7285	70.5456	68.6745	78.7974	78.0791	79.8091	86.2655	83.5118	82.6761	75.7458	86.8111	85.496	6.20842	6.33975	6.49977	6.38698	6.11684	6.31879	6.44304	6.41498	6.50007	6.31182
2113_at	ETS1	844.188	955.07	758.127	927.052	1024.67	1130.41	929.845	860.66	795.188	1137.1	858.386	1041.72	926.211	846.716	876.525	1011.78	1081.79	1061.2	797.238	985.756	579.539	777.883	741.764	810.781	714.763	782.547	630.825	809.391	986.163	946.864	849.03	755.114	824.46	805.849	970.012	992.532	862.131	842.469	9.72142	9.56629	10.0009	9.86085	9.63515	9.74548	9.8552	9.77565	10.0792	9.63887
672_at	BRCA1	7.7691	9.0773	11.159	9.10546	8.87168	10.323	10.6792	9.21732	6.76348	9.29784	8.56921	8.6969	8.2464	11.8526	7.5586	8.80015	7.37121	7.91341	9.20584	8.66316	11.9145	8.8007	11.1365	9.04679	9.29906	8.10924	9.03222	9.81906	8.09588	8.3458	10.7729	7.9479	7.04803	7.7759	10.6835	7.489	11.357	10.6418	2.95775	3.48013	3.14921	3.41673	2.75777	3.09916	3.04376	2.91812	2.8819	3.20255
196500_at	PIANP	5.73965	5.62741	6.24355	5.08345	5.15622	4.31692	5.15597	5.11109	5.43057	7.41488	4.88528	4.75277	5.50843	5.19218	5.03664	4.44315	4.50107	5.74306	4.93025	4.76054	4.69321	4.00336	4.83646	5.32195	4.63522	4.68509	4.78588	5.55507	5.2809	5.19073	4.77144	5.42933	4.89045	5.48798	4.32937	4.96995	4.2557	4.94012	2.52096	2.64237	2.36631	2.36624	2.4411	2.28844	2.46164	2.33246	2.17027	2.30166
1019_at	CDK4	111.708	107.993	123.477	135.877	108.09	93.2456	122.795	112.477	104.549	112.831	128.527	116.247	117.534	94.9519	125.182	129.002	125.828	101.725	103.048	105.241	102.572	108.513	105.303	105.68	92.2948	94.2783	114.385	105.265	92.5928	95.6693	106.703	95.2624	94.6458	107.734	109.672	91.5153	135.331	126.3	6.80359	6.9481	6.75608	6.94011	6.70804	7.00593	6.87693	6.96789	6.97531	6.68717
1296_at	COL8A2	5.70732	5.44267	5.73276	5.41807	5.39272	5.1395	5.4558	6.32241	5.18148	5.15237	5.42052	5.34087	5.62509	6.08155	5.41232	5.86133	5.43942	5.16979	5.92083	5.06167	5.98848	6.09417	6.58948	6.58537	5.70224	5.71934	5.85705	5.5151	5.909	5.50518	5.70751	5.30929	5.60965	4.76676	5.74628	5.28735	6.39024	5.5103	2.51281	2.51923	2.43101	2.44779	2.37336	2.43843	2.49188	2.43625	2.44345	2.5658
100131211_at	TMEM194B	7.38234	7.43848	7.29331	7.67555	8.14785	6.28012	7.59092	7.31403	7.4014	6.96325	8.43075	7.77769	8.08925	7.31351	8.02062	7.44677	7.04965	7.13134	8.45853	7.94095	6.9302	7.59092	6.93486	7.15957	6.59973	7.00623	7.62216	6.76516	7.25683	6.99495	7.35425	7.22208	7.03878	6.23843	8.28819	7.22773	7.4505	7.10225	2.88408	2.86657	3.02642	2.92428	2.8878	3.07566	3.01601	3.00371	2.81755	3.08041
115708_at	TRMT61A	42.2025	39.1615	43.5715	40.5748	38.7725	36.7242	40.4267	39.61	37.1733	38.8205	38.9684	39.188	37.532	35.7987	37.4817	41.2092	40.5374	39.7784	38.1715	34.8041	37.8617	35.5808	41.8914	38.6471	36.2972	38.8219	40.8433	42.8215	33.6164	34.3275	34.9811	39.4397	33.5366	37.7318	36.0201	41.2552	37.2183	37.372	5.39926	5.44531	5.27696	5.33724	5.2162	5.28423	5.23005	5.22811	5.34118	5.25442
55016_at	MARCH1	161.467	180.211	94.9448	83.4304	167.825	148.536	96.9301	137.651	103.861	100.001	136.421	125.841	159.141	183.679	126.591	118.592	79.4005	117.707	156.162	138.067	158.473	96.6732	126.64	117.244	194.455	169.999	164.527	144.138	179.67	178.175	151.584	153.119	158.365	142.488	140.219	144.451	114.353	131.99	7.3351	6.56902	7.39081	6.59887	6.6985	7.09193	7.31416	6.98403	6.31108	7.2869
147965_at	FAM98C	71.4043	74.423	99.7179	107.787	72.2064	84.7991	88.9867	77.1422	74.14	80.4931	83.7598	82.4126	68.6531	58.4794	81.1443	80.0322	90.8553	87.4584	81.2262	84.2178	60.2329	82.0081	91.0424	84.8079	62.3696	71.3344	73.9397	94.8513	67.4823	82.1999	74.4001	70.2567	69.8751	74.4858	73.8035	79.0886	76.4887	77.6335	6.15794	6.63978	6.17405	6.47552	6.21218	6.38819	6.10125	6.34242	6.5055	6.34387
25885_at	POLR1A	15.6251	15.3157	11.0859	14.3403	11.1457	12.2503	11.5949	12.9859	14.3945	15.1801	11.9268	11.7465	11.2353	10.0258	12.612	10.1769	11.5319	13.0078	12.5641	8.92056	11.4996	9.56871	12.5075	12.5075	11.4134	9.1717	9.89034	11.3177	11.5158	9.43375	10.3998	12.8751	10.0026	10.7696	10.0503	11.1189	10.4544	12.8037	3.96579	3.47066	3.47841	3.53542	3.84744	3.57613	3.48997	3.65672	3.52756	3.65124
5464_at	PPA1	872.344	838.687	657.326	646.945	791.149	684.829	691.257	760.856	624.933	828.659	760.463	848.363	633.373	651.038	816.97	879.365	635.117	638.733	708.944	747.411	583.347	618.427	624.956	652.926	653.327	599.308	565.917	547.29	678.006	528.34	756.317	658.471	556.524	498.717	670.741	634.719	702.694	684.212	9.76875	9.36047	9.62781	9.43308	9.28756	9.57073	9.30691	9.67414	9.31088	9.46953
50649_at	ARHGEF4	5.11036	4.9277	6.20388	5.33043	6.39906	6.88337	5.06366	4.67212	5.49452	5.50795	5.80477	6.14788	6.45683	4.44352	4.34758	5.47781	7.83531	6.71755	4.76261	4.08692	4.89398	4.50655	5.92534	5.39117	4.10148	4.6085	5.03698	4.56313	4.4664	4.85792	4.97857	4.63871	5.07061	5.00303	5.24118	4.0856	5.21088	5.13902	2.35342	2.63317	2.67786	2.34018	2.45799	2.53724	2.69083	2.12021	2.96999	2.25175
57461_at	ISY1	80.096	79.8395	94.591	89.0747	74.5134	71.6364	79.8231	85.5782	73.433	73.433	80.6276	83.3683	75.8094	66.6573	82.1235	82.7047	82.396	76.042	72.3037	75.5931	73.7487	76.7986	75.1549	84.1984	75.1269	71.0383	83.4352	84.4992	63.9125	72.3037	69.4613	68.5142	68.1984	72.6959	72.3613	60.6521	75.3032	69.817	6.32366	6.56363	6.21943	6.31873	6.19836	6.3332	6.24431	6.35972	6.3645	6.176
84294_at	UTP23	4.58632	4.56283	4.26302	4.27079	6.17762	5.72898	5.21498	4.91723	4.68364	3.35617	5.36911	4.94352	5.70264	4.38803	4.54076	4.93692	5.30254	6.0714	3.99536	5.84134	3.73181	5.01635	3.62673	4.28005	4.01684	3.96159	3.45463	4.15675	5.34175	5.54652	4.42212	3.63755	4.60533	3.78841	4.35894	4.78773	5.44041	4.57589	2.19734	2.09187	2.62705	2.38266	2.22763	2.42468	2.51163	2.18293	2.40668	1.99832
56967_at	C14orf132	12.6836	22.8252	11.7493	15.9245	14.7333	16.7657	14.2158	12.9183	18.0817	19.6109	14.3903	14.2559	15.4878	12.4604	18.1488	22.6557	29.5754	30.0605	12.9164	11.9344	11.4142	17.8327	28.5054	35.1557	22.3149	24.5698	13.9668	13.7284	22.1315	21.1138	21.5044	15.8224	19.7088	17.1773	27.7098	19.5808	21.8172	19.0629	3.66489	3.5545	3.88101	3.82942	4.17646	3.84702	3.95306	4.1818	4.88633	3.69113
84419_at	C15orf48	3.9433	3.72957	4.00421	3.29269	3.65453	4.35868	3.88684	3.41253	4.96232	3.39	3.94668	3.41236	4.4808	3.52103	4.64413	3.36684	4.29889	5.09746	4.0804	4.29451	5.60083	3.9822	6.65119	4.38533	4.08409	5.13093	5.2487	3.96576	5.26481	3.81318	3.63316	4.14748	3.94068	6.55321	5.00006	5.48904	4.68263	4.49727	1.9794	2.00152	1.86969	1.9586	2.31102	1.98064	2.16376	2.21541	2.10397	2.02871
8312_at	AXIN1	21.8224	24.8984	27.764	25.84	19.9334	20.7552	27.2615	21.8697	25.9393	25.6594	24.6631	25.4878	19.2193	23.671	25.6644	25.3882	27.1958	26.7385	20.3627	26.6484	27.7563	27.2497	26.1352	30.2928	22.1058	22.2189	31.0039	27.8053	26.1324	23.0634	26.5554	24.0569	24.637	25.89	26.3474	21.064	28.3864	23.2582	4.44773	4.79514	4.31712	4.76879	4.69707	4.62428	4.26448	4.6817	4.76531	4.34785
2643_at	GCH1	518.454	502.696	426.78	378.462	470.934	425.405	444.469	480.39	499.153	433.799	462.459	406.301	471.005	470.469	493.762	493.258	368.077	369.603	513.314	478.471	503.892	482.635	399.019	420.764	553.615	492.595	540.54	494.676	571.362	563.095	488.952	561.073	550.63	533.627	540.195	588.757	505.428	520.338	9.01807	8.73735	8.87938	8.79594	8.96334	8.85318	8.8796	8.94767	8.52386	9.0037
3608_at	ILF2	169.583	111.383	146.883	134.672	166.922	112.018	166.277	149.673	112.198	107.014	124.225	124.067	147.988	89.4879	146.146	138.935	110.067	116.356	141.909	149.132	136.646	134.791	101.146	88.4234	126.461	118.856	135.636	146.356	119.698	113.146	116.014	124.909	119.856	124.485	140.383	108.554	123.656	111.928	7.40585	7.19852	7.38303	7.37745	6.80991	6.95681	7.20934	7.19126	6.78224	7.14882
84892_at	GTDC2	11.486	13.5315	11.5943	14.1497	11.9172	11.8527	15.311	13.4892	13.4409	12.9103	14.7533	14.3664	13.4044	11.0795	13.5033	15.3476	13.3985	11.3732	10.4126	12.9448	14.5214	13.0232	11.9794	14.7179	12.8797	11.7266	18.3116	12.7279	13.3732	14.0383	15.1321	12.7986	13.3914	12.4189	14.8481	12.5213	14.3533	13.0226	3.5218	3.53534	3.57497	3.9365	3.74855	3.88297	3.74464	3.75524	3.744	3.38026
2178_at	FANCE	25.5516	24.7316	23.8628	28.0674	26.5042	23.9402	25.5973	22.6315	27.6242	22.284	22.1556	21.8747	21.7481	24.2317	25.2659	25.7717	23.8943	22.2508	21.4591	23.8628	18.9128	24.7047	18.0257	21.3357	19.7114	23.7855	19.8891	23.0793	25.7693	24.9938	21.1109	22.8345	25.5855	28.9571	26.7886	25.1243	23.6594	20.6127	4.67534	4.57669	4.72815	4.67792	4.78786	4.4696	4.44281	4.65912	4.5786	4.42352
127281_at	FAM213B	46.8612	48.4549	49.6117	55.109	70.6219	69.3012	58.3957	59.897	44.8069	59.6084	66.3752	73.9106	53.5753	45.29	61.8361	59.487	73.7865	68.1763	58.7773	61.207	47.4988	57.3673	54.7734	64.0981	43.1975	50.3134	54.2285	51.5748	50.7464	53.0023	50.951	49.5832	45.1392	47.135	52.5992	61.8344	58.0017	68.905	5.55032	5.63261	6.14204	5.86779	5.48565	6.05257	5.7435	5.95038	6.20529	5.87719
10159_at	ATP6AP2	798.433	820.571	648.241	650.376	861.801	879.198	788.48	872.995	704.991	627.105	761.082	727.221	800.789	852.996	823.597	726.041	706.603	805.57	788.975	777.506	780.029	720.298	801.974	811.869	1023.5	965.203	832.058	884.443	867.041	843.473	811.867	902.545	873.935	761.586	787.035	829.056	810.341	813.064	9.64103	9.34039	9.75121	9.62293	9.46146	9.57191	9.64528	9.68579	9.46476	9.62383
140894_at	C20orf152	5.69311	6.2147	4.76432	5.9453	4.75213	5.1603	5.8843	5.82696	4.64597	6.29565	5.1306	4.78472	5.72655	4.83779	6.30409	4.77666	5.52841	5.11284	5.00033	5.31204	4.70794	5.55845	5.62699	4.6271	4.27167	5.20819	4.70808	7.2071	4.3725	4.8549	4.92675	5.03318	4.6577	5.03868	5.07485	5.75218	4.9199	5.99005	2.50922	2.25227	2.24857	2.55687	2.21598	2.35913	2.51767	2.65629	2.46686	2.32202
3702_at	ITK	302.827	403.387	424.205	535.45	461.289	607.923	489.935	461.185	431.441	537.563	384.285	503.77	401.619	300.444	368.242	502.539	617.878	568.905	341.652	378.501	215.824	434.616	411.608	397.683	280.588	339.863	236.722	348.869	507.788	441.138	339.324	267.294	309.419	336.897	446.961	457.993	413.307	421.149	8.24235	8.72862	8.84953	8.93645	8.75302	8.58603	8.64969	8.52451	9.27118	8.41638
9435_at	CHST2	138.015	110.037	106.007	89.0058	105.323	68.6584	122.167	94.6308	95.4933	52.999	172.697	150.014	91.1782	119.7	191.412	159.612	88.452	97.9701	83.2836	95.7876	205.829	126.042	149.326	173.699	167.334	154.854	142.547	147.127	121.234	101.195	166.155	144.307	151.127	115.259	101.355	97.0287	131.001	116.775	7.10868	6.72802	6.71868	6.93271	6.57733	7.4321	6.51062	7.58054	6.46682	6.37996
23464_at	GCAT	14.4528	12.2175	14.7777	14.4779	12.9097	12.7817	13.1809	12.6834	14.5393	15.4108	12.2435	13.1222	13.3729	13.8289	12.5176	12.6925	12.562	14.7699	13.7318	12.1333	12.7233	13.5498	14.0087	12.431	12.7178	11.0559	12.5829	12.7153	13.4749	13.4581	11.6421	11.907	10.5825	12.1627	12.2664	12.2938	12.0799	11.5942	3.85328	3.88535	3.69038	3.72038	3.86189	3.61394	3.74124	3.64588	3.65099	3.77945
6723_at	SRM	63.0034	75.6623	102.373	94.1413	73.9686	66.7569	82.9669	86.0875	65.7854	71.0623	79.7976	72.3551	55.194	63.3833	70.0664	80.4839	79.9777	72.0866	66.6882	66.1798	64.7173	82.2483	67.1845	72.5081	44.4366	56.6123	62.5931	71.0297	51.1279	61.9426	64.6892	50.8742	60.9374	70.0992	65.1777	55.6189	92.0017	83.2747	5.97736	6.67769	6.20884	6.37446	6.0397	6.31827	5.78644	6.13065	6.32153	6.05936
163688_at	CALML6	5.38667	5.08657	4.71747	4.99755	4.58603	4.50913	5.42685	6.23383	5.49112	5.28629	5.49203	5.01547	5.34206	9.66959	4.5161	5.60122	4.58224	4.50136	4.56429	4.54274	6.55962	4.37001	5.65321	5.46109	5.75312	4.18609	5.99748	5.71431	5.06007	6.27312	5.54176	4.99028	5.87167	5.82948	5.39631	5.03247	5.71766	5.3323	2.42939	2.23801	2.19725	2.44011	2.4571	2.45734	2.4174	2.17508	2.19605	2.19039
2120_at	ETV6	71.883	64.936	67.3199	49.237	58.7586	53.6206	37.8939	59.3333	34.3637	34.3761	56.8541	43.5916	44.8582	55.0208	62.6236	43.6696	37.2445	40.5752	61.8087	64.6307	90.0189	60.2824	55.2207	57.4355	60.8998	60.0111	57.873	45.9936	58.3506	49.6088	57.0806	62.8058	62.9869	62.7075	60.1128	69.2018	61.3338	63.802	6.16758	6.07296	5.87673	5.24389	5.10281	5.82919	5.4873	5.96863	5.21896	5.94974
23658_at	LSM5	6.017	6.23463	6.33912	6.67371	7.99416	6.37152	7.94192	6.28049	6.68168	7.94957	5.98035	6.08765	6.34457	5.28898	5.41491	7.18163	6.35786	5.67647	7.08091	7.28716	4.49705	5.57569	5.30736	6.17965	5.5527	5.20009	4.79265	5.05543	5.51009	6.14043	6.30041	5.22654	6.71406	5.47068	7.02294	6.9841	7.2686	5.40847	2.58905	2.66428	2.99895	2.98949	2.74021	2.58023	2.66552	2.43694	2.66854	2.82393
51726_at	DNAJB11	113.082	106.278	116.956	99.253	90.7704	81.2301	116.593	115.576	84.7616	87.1787	101.886	104.585	87.8451	101.286	99.158	101.661	89.0252	91.6327	116.354	100.991	106.514	95.8005	98.2024	101.785	91.0331	95.5029	92.2081	93.4021	76.1065	91.081	92.3928	93.9456	94.9552	103.376	79.1986	86.1069	95.4807	103.335	6.82123	6.86983	6.50415	6.86533	6.40534	6.67081	6.45689	6.63166	6.47614	6.86238
6009_at	RHEB	12.1471	11.7691	12.1077	12.1797	14.3943	11.3596	13.0315	12.8385	9.58722	8.15883	12.637	12.2862	11.6147	12.1795	12.0376	12.057	11.7043	10.8567	11.3939	11.2124	13.9042	10.7645	12.1272	12.114	15.8695	11.7396	16.0878	12.6737	11.9859	11.5913	12.5946	14.786	11.9859	11.7691	14.514	10.3572	12.2228	10.8157	3.60254	3.59785	3.84743	3.70393	3.26111	3.65958	3.53787	3.58948	3.54897	3.51019
221830_at	TWISTNB	43.1165	41.1465	32.382	39.8646	54.5668	42.6624	45.1253	37.8011	41.8198	39.0546	30.3515	35.5111	47.6473	35.5856	36.2771	36.8254	40.6769	30.8036	35.2248	40.3781	26.9062	38.9522	27.8924	33.2502	34.3043	32.8166	30.2791	34.1974	36.3018	45.9353	38.5337	36.4021	41.4616	43.6426	45.1297	40.8748	38.6122	38.7349	5.43017	5.01712	5.76995	5.49586	5.38611	4.9237	5.57432	5.18099	5.34614	5.13852
283687_at	C15orf37	14.8161	16.9998	15.6311	12.5702	15.9175	11.6732	13.9517	17.8676	14.3594	9.49306	19.7294	14.7464	17.949	17.5067	15.7212	14.4534	8.97884	12.6304	15.1264	16.5924	17.3634	13.0022	15.0096	14.0721	14.0624	13.5056	27.0627	16.0771	17.7311	16.8065	14.8107	13.8582	20.0521	13.4427	18.2565	15.5459	17.8694	17.1415	3.88909	3.96635	3.99254	3.80237	3.84392	4.30228	4.16584	3.97464	3.16653	3.919
56912_at	IFT46	30.4527	31.0558	28.0823	29.0833	27.6146	32.82	29.2895	28.7158	29.5238	33.3397	27.9231	29.0508	28.5746	23.8262	33.8115	27.8063	34.5404	21.8404	33.5342	27.2376	28.9853	37.2104	25.2844	28.3523	24.443	20.1335	27.9675	28.8972	29.6729	26.206	28.6838	25.0695	24.0611	24.6198	29.1997	24.9439	25.3816	27.7934	4.9285	4.81159	4.78736	4.87231	4.88381	4.80339	4.83666	5.07944	5.11021	5.06756
340542_at	BEX5	26.1442	30.9357	39.4518	64.0931	62.603	57.6555	36.2391	34.0396	54.5214	72.5668	39.7059	48.2223	43.7617	31.2446	42.4339	64.5563	46.69	34.3602	40.3687	48.7675	16.9642	33.2799	42.4879	41.0668	32.0145	38.7072	20.4145	24.3387	38.0905	39.5118	46.3093	34.7379	37.0974	34.9699	43.2352	38.3256	33.2817	30.9958	4.70842	5.30202	5.96816	5.17948	5.76875	5.31128	5.4516	5.40715	5.54504	5.33517
63971_at	KIF13A	6.25857	6.93864	6.21537	4.93207	5.74156	6.46542	5.61522	6.42398	3.87576	4.22946	7.33549	6.12158	5.35357	7.18479	6.41222	5.12081	4.96104	4.74497	7.31238	7.31817	9.00838	6.53241	6.63995	7.15564	8.71145	9.52503	8.42428	6.79678	4.47776	6.59428	8.04098	7.64138	6.81892	5.06647	7.35044	7.72196	4.98397	7.68178	2.64583	2.63584	2.52144	2.48934	1.95448	2.87489	2.4205	2.68082	2.31064	2.87034
54567_at	DLL4	4.14825	5.04548	5.62546	5.29171	4.47292	4.34326	5.86139	4.28347	5.80572	5.92878	4.89999	4.91915	6.00554	4.5772	5.61049	4.21848	5.2004	4.91567	5.00859	4.84678	3.9957	6.14584	4.01701	5.28779	4.62941	4.25222	4.20121	4.20919	4.60408	6.62922	4.41385	4.38716	5.18053	4.88328	4.74093	6.58889	4.41146	4.11013	2.0525	2.49197	2.16122	2.55124	2.53747	2.29278	2.58629	2.48813	2.37862	2.3244
313_at	AOAH	250.537	243.34	303.818	189.928	246.082	221.892	228.874	278.425	285.392	169.725	326.463	266.338	236.085	273.61	298.641	276.643	212.636	260.344	254.419	258.085	389.879	272.921	390.781	355.25	366.623	336.355	399.933	401.526	254.238	241.336	295.206	269.171	234.734	244.91	210.066	244.221	336.322	380.578	7.96888	8.24706	7.94299	7.83841	8.1568	8.35078	7.88316	8.22227	7.73224	7.99107
10320_at	IKZF1	343.769	342.883	333.623	401.932	375.679	363.623	391.344	346.711	362.376	413.584	364.634	410.467	363.399	350.274	361.307	413.998	422.778	401.848	372.31	386.585	292.838	362.886	310.156	356.671	320.062	335.083	316.639	350.207	388.183	397.162	347.007	345.113	352.2	382.748	391.19	390.803	363.88	368.316	8.42529	8.38207	8.55336	8.61229	8.50134	8.51031	8.50541	8.49708	8.72376	8.54036
54463_at	FAM134B	36.0507	47.7794	46.9549	58.6642	95.6209	90.8489	53.6398	50.1373	61.896	88.7736	54.8785	55.4983	66.9428	47.7773	51.1347	75.4286	112.719	91.4441	51.0317	55.7435	35.8964	49.6795	42.7274	45.18	41.1114	47.9669	41.8929	36.5749	54.8216	51.3052	58.1938	37.8093	45.3835	45.6458	69.8688	70.8774	43.9069	52.1911	5.17196	5.5532	6.57925	5.74523	5.95177	5.77817	6.06486	5.67623	6.81658	5.67332
114112_at	TXNRD3	4.22238	5.07307	6.10523	8.90387	6.71527	5.5122	7.12711	5.22117	5.55985	4.51934	6.2366	5.5122	6.40125	4.5772	6.93715	6.89273	5.3991	5.42825	7.01345	5.82032	4.89084	3.98539	4.7088	4.63728	4.09953	4.69882	5.72676	4.50317	4.1513	6.14043	6.72823	3.71481	2.97614	4.73403	8.50443	5.07307	5.58178	4.71862	2.07806	2.61005	2.74744	2.83332	2.47504	2.64076	2.67835	2.79434	2.43272	2.81012
388591_at	RNF207	6.9494	4.24341	7.23761	7.3703	5.30492	7.00455	5.2001	6.89748	5.6115	6.15938	7.04281	6.65422	5.69435	6.0134	7.64773	7.53278	7.1046	6.40784	10.6805	8.67475	10.5631	9.13251	7.27886	6.57414	7.00442	6.16163	8.0935	7.90988	8.56374	5.87056	7.39269	10.5989	7.32364	6.79141	7.84378	12.9429	9.13426	7.44832	2.79689	2.85551	2.40733	2.37854	2.48839	2.81615	2.50953	2.93503	2.82875	3.41691
440193_at	CCDC88C	15.6541	16.9099	16.9958	18.3955	16.7076	21.6872	17.9538	14.8179	18.7306	16.8481	17.5634	18.2295	14.6422	16.6113	16.3409	17.1721	22.8126	19.7835	17.749	19.2235	13.9387	19.4345	16.4038	19.0948	15.4282	18.2883	14.8796	15.5162	17.5634	16.9579	14.827	16.3542	16.49	15.9284	16.0269	18.0824	17.0986	19.705	3.96847	4.08711	4.06243	4.16621	4.22733	4.1345	3.87206	4.03042	4.51176	4.14966
81602_at	CDADC1	28.0537	35.0106	35.0842	34.3806	30.0577	30.4702	29.7749	38.764	36.3972	42.2674	37.4821	30.5622	33.393	38.2085	29.8964	30.7778	28.9098	32.1383	36.6284	36.8871	40.7247	35.6274	30.0938	31.4989	36.7609	35.4217	31.4613	34.6532	34.4622	34.3908	36.8563	34.3806	37.3127	38.3713	42.419	27.3226	36.4172	26.5695	4.81012	5.13275	4.90966	4.89603	5.18575	5.22813	5.06147	4.9019	4.85349	5.19489
3615_at	IMPDH2	216.089	218.427	261.9	286.634	233.407	252.909	260.883	244.694	224.496	238.934	225.58	264.747	198.041	159.557	250.119	272.654	262.11	255.457	219.967	218.851	187.751	229.794	239.155	260.277	177.186	196.572	175.541	203.062	175.763	187.828	218.564	187.211	192.767	226.112	232.431	227.493	274.725	263.949	7.75548	8.03287	7.86671	8.02726	7.81055	7.8175	7.62965	7.96647	8.03403	7.78114
23429_at	RYBP	195.212	220.552	158.462	163.124	161.01	178.729	210.389	189.694	177.1	165.298	117.138	136.255	174.642	206.582	174.923	174.438	146.665	151.434	218.247	207.23	183.851	145.936	123.852	112.911	144.473	156.588	142.508	155.336	134.038	132.562	192.029	173.613	137.322	116.368	123.451	116.993	160.227	148.221	7.6089	7.30799	7.33101	7.71691	7.46842	6.87207	7.44826	7.45057	7.19638	7.76982
29_at	ABR	88.6063	88.418	90.4352	79.8783	84.3563	76.4692	85.0996	92.6108	88.3264	72.1609	87.1804	75.9281	65.0492	85.9857	83.4688	87.9147	86.5678	85.8485	84.1998	86.22	112.025	94.8552	101.056	111.7	92.3167	98.9905	105.57	91.394	84.2557	74.032	80.0665	98.4413	89.3816	95.3947	83.0833	91.4595	89.3698	87.2047	6.46934	6.49881	6.39842	6.41108	6.46477	6.44593	6.02346	6.38317	6.43576	6.39575
55744_at	COA1	54.6805	62.2275	67.7624	61.8078	60.3403	62.7945	60.8518	52.5903	72.282	70.109	52.6664	55.5514	62.3488	59.8951	44.7698	45.1959	54.7744	60.3634	51.5328	55.0137	49.0227	44.0081	47.8826	53.4617	54.5149	53.9691	48.7381	53.5218	48.7634	45.4257	59.0141	50.8076	51.6407	50.3759	52.2417	53.6742	57.4786	55.9516	5.77295	6.08241	5.91505	5.92723	6.17557	5.71881	5.96229	5.48445	5.77543	5.68742
25797_at	QPCT	286.371	321.59	223.914	178.837	284.022	193.734	204.266	332.845	157.166	104.334	293.061	216.964	274.305	364.907	282.676	220.462	150.653	204.262	212.87	234.789	307.468	181.612	259.951	259.95	341.934	305.712	391.889	318.89	271.073	232.347	300.905	256.257	254.563	210.341	324.435	307.516	212.853	202.247	8.16174	7.8068	8.14986	7.67431	7.29615	8.19506	8.09964	8.143	7.23508	7.73383
140862_at	ISM1	4.60432	3.99152	6.00772	9.1634	7.03179	7.52083	5.8166	6.1022	7.42127	8.29663	7.60551	7.48686	8.28982	4.9368	6.87438	8.88241	5.39759	5.74959	6.81784	5.25435	4.37937	6.84794	7.32102	5.74959	9.43846	10.5549	4.32676	5.09983	14.0877	10.4917	8.43146	7.59132	9.02598	7.8875	12.8469	12.9865	14.9493	11.5613	2.20299	2.58682	2.81389	2.54018	2.89167	2.92704	3.05134	2.78123	2.43232	2.76931
5274_at	SERPINI1	22.9899	16.2932	16.4533	23.9751	18.978	20.7579	27.9432	14.1314	21.212	33.3053	16.3976	22.7113	19.3387	21.9243	26.0063	25.1095	19.1668	23.2102	22.4425	25.6136	22.4192	19.0783	18.4657	22.5306	27.0502	31.4625	22.0413	17.93	29.9752	28.7346	32.5904	23.4304	37.4978	34.8371	25.8291	19.4849	18.9513	22.6817	4.52293	4.04031	4.24626	4.80443	4.40681	4.03541	4.27342	4.70079	4.26054	4.48816
51495_at	PTPLAD1	163.586	158.123	172.593	190.419	193.902	202.523	206.031	182.615	240.258	233.237	152.511	186.103	182.642	160.906	185.162	209.551	189.076	182.086	189.001	180.122	130.952	172.695	160.404	157.033	152.522	158.642	139.192	147.461	180.41	181.365	184.008	182.285	185.134	185.22	192.696	204.438	182.63	189.619	7.3539	7.43123	7.59919	7.68672	7.90844	7.25276	7.51287	7.53265	7.56282	7.56225
51754_at	TMEM8B	24.9739	19.521	25.5389	22.3454	24.302	23.0621	21.3362	21.6167	27.6773	20.5977	27.399	21.8327	20.6532	17.3097	19.4289	24.9282	27.3985	28.0445	19.7434	25.5939	27.4276	22.3885	27.9533	25.2559	15.2583	13.4676	22.0443	18.4793	16.943	18.0707	18.2611	20.1933	19.5731	19.5938	14.1316	16.0567	23.9037	21.4238	4.64235	4.67462	4.603	4.41523	4.79063	4.77605	4.36829	4.28013	4.77603	4.3033
55255_at	WDR41	71.005	56.4547	28.3712	20.0523	41.7527	30.2346	28.3103	26.7659	38.2375	21.4342	60.6458	45.6224	67.5913	42.5703	53.0901	56.106	38.3709	37.1551	51.3685	63.1445	79.774	53.1744	76.9886	65.3064	66.8958	55.7413	71.251	52.6714	54.7021	66.7329	74.5494	62.2268	63.0181	66.9235	45.483	57.1525	32.418	37.2721	6.14985	4.82635	5.3838	4.82325	5.25692	5.92234	6.07876	5.73037	5.26194	5.68281
100287628_at	LOC100287628	76.3563	108.818	118.945	128.862	150.185	132.843	83.4879	81.0142	99.0675	144.041	100.179	104.536	169.588	111.962	101.093	108.304	118.891	88.6994	78.33	128.866	82.3955	115.883	69.0142	84.4725	68.9352	71.751	61.823	63.2828	95.1786	99.5112	101.354	98.8496	118.404	99.7327	131.908	87.1087	61.9802	49.7656	6.25468	6.89415	7.2306	6.38349	6.63034	6.64644	7.40589	6.65954	6.8935	6.29149
54905_at	CYP2W1	7.8711	8.67013	7.65492	6.52775	6.71777	8.07141	7.35327	7.61111	6.93803	8.71439	7.84919	7.95501	8.82163	9.56462	7.84582	8.53638	7.94698	7.87585	7.66101	7.85942	8.3624	8.39358	9.0672	7.70006	7.95996	8.30421	7.21515	7.96539	8.91958	8.54283	9.44099	8.85245	7.7275	8.42783	7.4296	7.89559	9.0672	7.16279	2.97656	2.93639	2.74798	2.87839	2.79453	2.97254	3.14105	2.97192	2.99041	2.93753
1265_at	CNN2	143.541	132.761	172.099	174.222	163.409	167.637	209.109	179.657	154.798	163.409	144.935	150.367	170.251	140.392	169.735	168.313	190.673	171.874	166.207	189.119	136.056	153.102	189.367	185.014	156.437	144.662	135.464	137.547	128.712	137.018	152.066	116.892	109.531	137.433	183.377	172.488	157.698	142.856	7.16531	7.42709	7.35234	7.70811	7.27424	7.17926	7.41152	7.40714	7.57496	7.37683
80831_at	APOL5	4.21497	4.2226	5.20039	4.80972	3.83853	5.00194	4.71655	4.98776	5.7218	3.97094	5.16969	4.846	5.43088	4.4804	4.90736	4.91394	4.45234	5.37045	5.05058	6.07094	3.85862	3.98539	3.70615	3.88972	5.17336	4.55143	5.2001	4.46362	4.2952	4.29874	3.84372	3.65019	4.33113	5.03443	4.28664	4.23176	4.62105	4.67813	2.07552	2.37862	1.94055	2.23773	2.51647	2.37008	2.44119	2.29495	2.15456	2.33645
51655_at	RASD1	23.9401	13.2938	11.4302	11.3049	11.8077	11.135	8.9741	11.9822	13.4924	9.09214	11.9392	12.4798	10.1505	12.9655	11.2859	10.7496	13.1072	11.8142	12.0812	10.1508	14.2029	9.46433	12.9591	9.37164	10.9662	9.64937	9.24533	10.1341	7.73457	8.94009	8.509	12.1237	11.6134	12.4104	11.4034	13.2087	8.60718	8.01642	4.58135	3.51478	3.56165	3.16577	3.75408	3.57763	3.34347	3.49645	3.71229	3.59469
3987_at	LIMS1	100.256	168.261	158.307	168.854	168.731	148.671	143.791	148.237	145.275	176.554	123.289	148.698	204.462	259.731	165.014	138.037	138.897	157.113	165.49	171.333	159.101	143.498	164.024	155.225	175.267	205.592	142.493	226.597	200.801	169.772	192.77	156.872	190.942	177.629	181.271	163.087	157.788	142.983	6.64754	7.30658	7.39858	7.16782	7.18264	6.94589	7.67569	7.36645	7.11787	7.3706
64943_at	NT5DC2	11.0064	9.38826	7.94952	6.91996	5.16955	6.02551	11.534	12.2945	5.86442	5.55418	8.90836	7.48017	6.77283	8.14845	7.30734	8.2545	9.47841	9.86662	7.03454	6.89153	9.57117	7.86673	8.81592	6.37741	4.86008	5.11977	7.30734	8.20192	4.82995	6.68247	5.28552	6.12416	5.36273	5.47068	5.59141	9.47252	7.16842	6.38419	3.46027	2.99087	2.37004	3.52782	2.55199	3.15516	2.75976	2.86935	3.24464	2.81446
59338_at	PLEKHA1	191.941	179.557	147.542	182.927	239.045	228.519	191.014	133.384	207.831	221.135	167.619	192.119	190.741	157.816	186.097	198.53	193.088	195.053	159.014	174.202	129.304	147.683	149.65	170.4	135.569	132.435	126.069	145.048	220.439	220.462	163.291	173.432	186.448	180.9	191.19	187.488	167.43	159.89	7.58452	7.20498	7.90114	7.57754	7.69927	7.38905	7.57547	7.53991	7.59312	7.31301
36_at	ACADSB	28.3426	34.4208	31.2508	42.5733	45.6832	50.684	35.3037	31.7207	42.7514	49.8215	45.7979	39.8825	41.6984	37.5197	34.7425	46.2331	44.4322	43.4686	44.223	45.6741	28.8588	34.4441	25.6679	36.5547	27.4135	34.0616	25.2847	26.5347	44.2237	41.3159	36.9009	36.1753	39.3588	34.7401	43.7738	49.313	32.6821	33.3312	4.8249	4.96582	5.51359	5.14175	5.4179	5.51721	5.38192	5.11863	5.47353	5.46673
121268_at	RHEBL1	17.8428	17.2554	20.0463	19.6786	15.899	14.513	21.8176	16.3209	20.2052	21.0136	16.5021	18.7683	21.5871	21.187	18.9718	19.6482	13.569	17.5133	19.4556	19.3177	17.5801	21.7041	21.5384	19.7899	19.0966	19.7412	19.6581	18.6802	23.655	19.585	20.347	22.7078	21.2955	23.5186	22.6569	19.5101	19.6786	17.539	4.15727	4.32526	3.99086	4.44742	4.33665	4.04458	4.4321	4.24578	3.76224	4.28212
11091_at	WDR5	31.5094	27.8248	36.4528	48.8427	25.4854	39.0142	33.1415	26.1338	35.3856	33.9748	42.2601	31.6988	26.8258	23.3972	30.2207	35.1712	34.5932	28.1358	37.8364	26.5086	26.6424	30.7539	27.643	28.5639	22.2651	32.9608	30.7497	31.3582	26.921	27.3411	25.823	31.9881	28.7435	31.9903	28.6315	33.067	30.5349	36.2521	4.97771	5.18796	4.6716	5.05057	5.14509	5.40122	4.74555	4.91747	5.11242	5.2417
113246_at	C12orf57	310.768	400.984	433.116	691.83	529.687	592.837	484.14	414.889	504.637	645.763	398.243	574.606	405.418	277.506	388.47	497.8	476.338	436.218	424.527	478.526	239.499	469.953	353.914	384.274	297.532	371.915	299.669	388.471	348.021	417.788	424.019	358.959	373.562	452.849	495.388	476.785	474.309	481.805	8.27969	8.75861	9.049	8.91928	8.9791	8.63751	8.66327	8.60166	8.89584	8.72971
25759_at	SHC2	8.19233	8.30762	8.0413	8.6569	8.40494	8.42882	8.16012	8.79292	7.57309	10.0003	8.72964	7.71579	7.66712	8.50887	8.31797	7.76088	8.69551	8.2845	7.72563	7.7058	9.00417	8.40829	9.18959	8.50534	9.15924	8.23876	8.48783	8.78004	7.4695	7.97869	8.72286	9.22004	8.29877	8.56652	9.37884	8.41207	8.77334	7.7085	3.03427	3.00743	3.07124	3.02859	2.92088	3.12592	2.93868	3.05623	3.12027	2.94965
22984_at	PDCD11	28.5765	25.5943	29.1653	27.49	22.3704	30.9171	27.9077	29.893	21.7389	28.5773	26.7379	28.5993	23.1102	17.5403	26.5425	29.0679	35.6721	28.8574	28.7254	23.2766	30.2254	28.2702	24.7569	30.2699	21.217	27.0884	22.2651	24.6526	19.683	23.3327	23.9036	25.7551	25.2898	20.3004	20.908	25.4995	24.9366	26.6102	4.83676	4.86618	4.48352	4.80259	4.44221	4.74081	4.53046	4.73023	5.15673	4.84425
23630_at	KCNE1L	4.93597	5.19156	4.1077	3.64501	4.20689	3.60633	4.03142	3.86197	3.20158	3.75462	3.9695	5.01162	4.67609	4.34741	4.51041	3.51251	4.58273	4.95026	3.66368	5.14967	4.30422	4.15063	4.67869	4.27106	4.83745	4.19815	5.54148	5.23938	4.58875	3.69823	4.66844	3.91684	4.14702	4.95665	5.46826	3.97837	4.22742	3.66862	2.30333	2.03833	2.07276	2.01129	1.67879	1.98896	2.2253	2.17326	2.19621	1.87329
6480_at	ST6GAL1	308.014	296.65	297.725	336.08	309.471	342.513	374.276	305.103	360.506	408.603	301.455	347.437	304.708	296.074	296.036	396.465	394.883	351.555	304.063	310.172	230.237	342.321	299.685	290.346	255.862	309.898	258.393	253.202	317.776	304.567	306.173	306.584	322.139	351.004	326.059	333.435	322.567	321.616	8.26685	8.21784	8.27366	8.54796	8.49388	8.2358	8.25129	8.20963	8.62528	8.24823
10053_at	AP1M2	7.78271	7.89495	7.99713	7.58276	6.34669	6.98164	7.7905	9.07868	6.15208	7.99905	7.94328	7.81706	7.55557	8.02753	8.40376	7.10524	7.58552	8.38192	7.10451	8.07885	8.83141	8.74523	8.20183	8.24881	9.14584	7.55495	9.0521	7.96177	8.52648	8.60818	6.21142	8.0121	7.65764	7.43515	7.67459	6.70627	8.5064	7.29148	2.96027	2.99948	2.666	2.96172	2.62108	2.98974	2.91754	3.07103	2.92325	2.82873
100505876_at	LOC100505876	24.429	21.5716	31.6246	34.6652	36.8364	23.9267	25.9735	29.41	29.4493	32.3255	28.2921	28.0572	27.0892	27.1182	25.0966	26.8986	20.5676	28.2026	18.2534	28.7372	31.8382	23.8725	32.0738	31.7912	33.0741	29.9312	24.3313	24.7217	33.7751	23.5657	27.9202	28.1795	29.9675	25.3045	30.7021	34.4661	28.4851	27.779	4.61052	4.98297	5.20306	4.69897	4.88016	4.82233	4.75965	4.64942	4.3623	4.19009
7942_at	TFEB	63.4976	56.656	59.2608	53.1561	59.8645	57.4229	68.2131	65.8805	45.9416	37.9171	76.1277	70.0655	53.93	61.7225	64.5362	67.1537	47.4583	52.347	56.0198	57.9382	93.4411	64.277	70.3738	68.3681	74.5266	75.2569	105.948	61.3115	55.5238	53.527	68.7514	56.4806	62.0844	63.6976	49.8875	55.3547	58.0692	68.8578	5.98863	5.88901	5.90363	6.09198	5.52173	6.25035	5.75302	6.01204	5.56859	5.80787
138151_at	NACC2	9.96834	10.1442	11.0277	9.35431	9.27883	10.6635	8.64278	11.4202	6.7494	7.67458	9.73113	9.09013	9.51213	9.62583	9.29517	7.09682	8.57937	9.57612	7.47406	7.18649	8.64401	9.77127	9.01076	10.2183	11.4388	9.41873	12.8282	11.7238	9.53271	6.79506	11.9078	13.0069	10.229	10.3	9.59001	8.48147	10.3816	9.67657	3.31735	3.46306	3.21394	3.11149	2.75476	3.28261	3.24977	3.21648	3.10087	2.90189
23240_at	KIAA0922	109.968	108.325	145.368	133.767	110.725	134.156	126.041	123.81	95.2447	118.518	140.581	131.412	116.198	95.9505	111.988	139.805	169.099	144.818	104.519	99.051	112.156	122.445	114.64	124.281	103.832	115.374	117.126	112.696	115.167	113.107	93.5142	110.69	100.432	103.63	97.0158	124.156	118.022	134.447	6.78094	7.18356	6.79083	6.97774	6.57357	7.13526	6.86045	6.8072	7.40172	6.70762
4294_at	MAP3K10	8.09489	7.66937	9.32594	6.96378	7.46375	6.57269	8.9176	9.82748	9.12762	7.77246	8.70842	8.39651	9.05691	9.97228	8.16054	7.93589	7.38181	8.082	7.42697	8.96767	10.1796	9.3634	8.96522	9.67684	10.0732	8.57165	9.8356	9.82967	8.48116	8.72691	7.6009	8.80816	9.76787	9.97977	7.87469	8.88747	10.6248	8.6617	3.01701	3.22125	2.8999	3.15666	3.19024	3.12241	3.17902	3.02866	2.88397	2.89277
8228_at	PNPLA4	8.58213	9.20238	8.30549	7.043	10.119	9.63004	8.58694	7.45053	10.3903	8.37459	9.97508	8.79091	8.00197	8.49285	8.426	9.51185	11.3239	8.31849	10.0787	8.07685	7.4012	9.64822	8.70496	8.93749	9.16753	7.7416	6.57318	5.97062	7.16114	8.56981	8.82615	7.71967	8.87345	7.4672	9.57792	7.73458	9.13033	8.89797	3.10134	3.05406	3.339	3.10214	3.37716	3.31833	3.00036	3.07485	3.5013	3.33324
25917_at	THUMPD3	28.0338	22.1352	30.2791	28.2501	29.7726	28.2316	30.7165	22.7885	29.8352	26.5873	32.0835	26.7701	36.6899	28.3717	34.2428	31.2248	28.2529	24.3137	25.5663	31.1486	27.1286	32.0179	21.4501	22.6158	27.0138	28.0034	21.9928	22.3548	24.154	24.8763	31.4636	35.0407	26.4871	31.4032	31.7589	32.8442	27.3628	31.127	4.80909	4.92025	4.89591	4.94094	4.89894	5.00376	5.19731	5.09773	4.82033	4.67617
6789_at	STK4	680.398	677.634	605.152	649.005	661.914	713.436	624.03	623.605	706.72	767.736	550.82	612.505	666.406	607.409	613.357	591.123	709.76	683.366	647.825	621.917	556.714	608.013	557.4	566.11	588.022	630.383	491.217	605.455	647.383	700.611	656.333	682.49	643.891	674.529	641.332	657.013	593.955	601.866	9.41024	9.24115	9.3705	9.28547	9.46499	9.10544	9.38026	9.26058	9.47119	9.33946
4478_at	MSN	451.071	367.709	390.84	357.449	315.999	328.473	414.797	399.011	348.632	328.618	380.869	383.991	348.226	363.641	352.715	392.887	452.016	352.476	399.537	359.438	377.603	394.948	345.072	412.933	373.736	354.373	351.841	430.297	344.956	354.563	319.271	371.24	287.453	350.425	314.366	304.264	398.705	402.793	8.81721	8.61044	8.30378	8.69626	8.44556	8.57315	8.44388	8.46236	8.82023	8.64219
2793_at	GNGT2	39.8668	32.2684	32.8261	28.5847	22.3704	17.7284	30.5121	26.8579	34.5562	28.2	32.4409	29.447	26.961	24.1977	32.8816	39.1181	21.6622	24.834	25.1247	26.0234	38.8853	41.1682	38.3982	36.8619	32.7836	30.012	48.3891	43.5107	34.9301	24.6254	40.9352	32.7469	28.1978	30.012	23.544	25.0826	39.0549	42.3563	5.31712	5.03677	4.48352	4.93131	5.11087	5.01974	4.7528	5.03921	4.43711	4.65103
256380_at	SCML4	43.1651	48.3767	59.489	80.9424	62.3597	86.3549	61.0405	62.2323	69.3266	90.34	57.1004	81.422	77.8559	46.6266	51.652	76.273	82.3966	74.1979	74.612	66.9942	33.5365	60.8608	49.3777	46.7859	47.8445	60.556	33.1269	45.8037	80.6425	57.6689	59.251	47.6458	53.8848	62.416	69.0088	79.166	52.4904	60.1384	5.43179	5.89455	5.96254	5.9317	6.11534	5.83543	6.28273	5.69075	6.36451	6.22133
22887_at	FOXJ3	133.717	144.513	159.528	167.871	144.767	171.698	159.711	144.598	139.923	161.691	147.193	155.486	138.457	142.564	128.307	165.482	178.136	156.839	142.648	141.118	131.672	136.646	134.185	158.511	133.9	137.931	131.169	133.038	147.995	148.453	135.162	144.109	144.004	152.198	142.949	150.702	126.696	145.743	7.06303	7.31767	7.17759	7.31932	7.12849	7.20157	7.11329	7.00346	7.47683	7.15631
29997_at	GLTSCR2	162.94	168.454	188.409	219.366	182.622	201.68	178.56	181.966	200.419	227.84	180.521	188.902	180.416	146.463	183.064	192.773	229.152	209.952	164.694	167.649	139.348	213.508	209.308	194.485	141.391	142.491	140.448	168.947	159.409	166.467	174.441	156.65	159.7	187.26	193.669	174.553	173.011	191.215	7.3482	7.55773	7.51272	7.48027	7.64688	7.49602	7.49519	7.5162	7.84016	7.36365
[truncated: 215 more columns]
