# Supplementary material for: Differences in genome-wide gene expression response in peripheral blood mononuclear cells between young and old men upon caloric restriction
Source: Genes Nutr. 2016 May 6;11:13. doi: 10.1186/s12263-016-0528-0 (PMC4968441; doi:10.1186/s12263-016-0528-0)
Supplement: Additional file 3: — Gene expression file with expression analysis (A) baseline, (B) response to intervention in old men compared to response to intervention in young men, and (C) genes in old towards a young expression profile. (ZIP 4761 kb) [file 12263_2016_528_MOESM3_ESM.zip › Supplemental data 3/Genes&Nutrition_R2_Supplemental_data_2B_Gene_expression_analysis_Figure_2B_Response_OldvsYoung[1].xlsx]

## Sheet: Response different
	gene name	RMA - affy (unlogged scale): A143_07_NUGO_009_T0.CEL (t0w_Young; p009)	RMA - affy (unlogged scale): A143_08_NUGO_009_T2.CEL (t3w_Young; p009)	RMA - affy (unlogged scale): A143_17_NUGO_019_T0.CEL (t0w_Young; p019)	RMA - affy (unlogged scale): A143_18_NUGO_019_T2.CEL (t3w_Young; p019)	RMA - affy (unlogged scale): A143_19_NUGO_020_T0.CEL (t0w_Young; p020)	RMA - affy (unlogged scale): A143_20_NUGO_020_T2.CEL (t3w_Young; p020)	RMA - affy (unlogged scale): A143_25_NUGO_029_T0.CEL (t0w_Young; p029)	RMA - affy (unlogged scale): A143_26_NUGO_029_T2.CEL (t3w_Young; p029)	RMA - affy (unlogged scale): A143_29_NUGO_031_T0.CEL (t0w_Young; p031)	RMA - affy (unlogged scale): A143_30_NUGO_031_T2.CEL (t3w_Young; p031)	RMA - affy (unlogged scale): A143_31_NUGO_033_T0.CEL (t0w_Young; p033)	RMA - affy (unlogged scale): A143_32_NUGO_033_T2.CEL (t3w_Young; p033)	RMA - affy (unlogged scale): A143_33_NUGO_038_T0.CEL (t0w_Young; p038)	RMA - affy (unlogged scale): A143_34_NUGO_038_T2.CEL (t3w_Young; p038)	RMA - affy (unlogged scale): A143_35_NUGO_039_T0.CEL (t0w_Young; p039)	RMA - affy (unlogged scale): A143_36_NUGO_039_T2.CEL (t3w_Young; p039)	RMA - affy (unlogged scale): A143_41_NUGO_048_T0.CEL (t0w_Young; p048)	RMA - affy (unlogged scale): A143_42_NUGO_048_T2.CEL (t3w_Young; p048)	RMA - affy (unlogged scale): A143_43A_NUGO_053_T0.CEL (t0w_Young; p053)	RMA - affy (unlogged scale): A143_44A_NUGO_053_T2.CEL (t3w_Young; p053)	RMA - affy (unlogged scale): A143_01_NUGO_001_T0.CEL (t0w_Old; p001)	RMA - affy (unlogged scale): A143_02_NUGO_001_T2.CEL (t3w_Old; p001)	RMA - affy (unlogged scale): A143_09_NUGO_014_T0.CEL (t0w_Old; p014)	RMA - affy (unlogged scale): A143_10_NUGO_014_T2.CEL (t3w_Old; p014)	RMA - affy (unlogged scale): A143_11_NUGO_016_T0.CEL (t0w_Old; p016)	RMA - affy (unlogged scale): A143_12_NUGO_016_T2.CEL (t3w_Old; p016)	RMA - affy (unlogged scale): A143_13_NUGO_017_T0.CEL (t0w_Old; p017)	RMA - affy (unlogged scale): A143_14_NUGO_017_T2.CEL (t3w_Old; p017)	RMA - affy (unlogged scale): A143_15_NUGO_018_T0.CEL (t0w_Old; p018)	RMA - affy (unlogged scale): A143_16_NUGO_018_T2.CEL (t3w_Old; p018)	RMA - affy (unlogged scale): A143_23_NUGO_024_T0.CEL (t0w_Old; p024)	RMA - affy (unlogged scale): A143_24_NUGO_024_T2.CEL (t3w_Old; p024)	RMA - affy (unlogged scale): A143_27_NUGO_030_T0.CEL (t0w_Old; p030)	RMA - affy (unlogged scale): A143_28_NUGO_030_T2.CEL (t3w_Old; p030)	RMA - affy (unlogged scale): A143_37_NUGO_044_T0.CEL (t0w_Old; p044)	RMA - affy (unlogged scale): A143_38_NUGO_044_T2.CEL (t3w_Old; p044)	RMA - affy (unlogged scale): A143_39_NUGO_045_T0.CEL (t0w_Old; p045)	RMA - affy (unlogged scale): A143_40_NUGO_045_T2.CEL (t3w_Old; p045)	Log 2(t0w_Young; p009)	Log 2 (t0w_Young; p019)	Log 2 (t0w_Young; p020)	Log 2 (t0w_Young; p029)	Log 2 (t0w_Young; p031)	Log 2 (t0w_Young; p033)	Log 2 (t0w_Young; p038)	Log 2 (t0w_Young; p039)	Log 2 (t0w_Young; p048)	Log 2 (t0w_Young; p053)
4957_at	ODF2	24.9844	24.6753	24.1503	25.6532	16.5768	21.5764	25.8827	21.3187	16.5773	21.9744	21.6744	19.0161	13.4044	16.5139	21.4199	20.4462	25.2845	18.7948	22.7128	19.8063	19.4225	21.6083	15.467	22.5728	17.9048	25.3221	20.3958	25.8854	12.6756	17.5975	18.0416	23.0654	15.6427	18.7682	18.5621	20.459	20.1532	25.4459	4.64296	4.59397	4.05109	4.69391	4.05114	4.43792	3.74464	4.42088	4.66018	4.50544
79782_at	LRRC31	4.5005	4.63104	5.21903	4.66462	3.58992	5.47721	4.99914	5.19719	4.36582	4.06311	4.33719	4.53269	4.84421	4.9266	4.74235	5.57268	4.58345	4.42392	5.02258	4.71895	3.42456	4.00898	5.42296	3.53516	5.98883	3.91017	5.07483	3.99316	5.86021	4.60143	5.60747	3.68275	5.52364	3.92892	5.53438	4.40782	5.40093	4.90695	2.17009	2.38378	1.84395	2.32168	2.12625	2.11676	2.27626	2.2456	2.19644	2.32843
585_at	BBS4	15.3171	15.692	13.4848	15.5577	18.7356	16.3263	17.9596	12.1082	15.3722	18.3948	15.6427	15.1788	15.8665	15.2623	14.4801	15.2232	15.4619	14.0013	16.1708	17.4525	13.4366	18.3587	16.9645	19.5709	11.3961	15.4653	12.7723	14.7685	16.1473	18.8003	15.2556	15.3348	16.317	18.2695	14.238	20.633	11.0212	18.315	3.93707	3.75326	4.22771	4.16669	3.94225	3.96742	3.98791	3.856	3.95065	4.01532
2810_at	SFN	6.72531	7.60898	8.82123	7.37301	8.28194	6.07648	8.06746	8.84864	7.26487	6.44334	7.2604	7.22989	7.27673	7.59747	7.32941	6.80629	6.75262	6.77518	6.67553	7.41429	8.73299	7.97046	8.24993	6.93676	8.46277	7.29681	10.5778	8.3486	8.47179	7.83211	7.37301	6.87473	7.46774	6.3336	8.29279	5.3665	7.36281	5.9165	2.7496	3.14098	3.04997	3.01211	2.86094	2.86005	2.86329	2.8737	2.75545	2.73888
5360_at	PLTP	9.07578	12.2707	8.05238	8.11572	10.4407	8.52728	9.88479	10.0806	9.29171	9.05474	9.06933	8.05093	9.47627	9.05505	10.6628	11.5943	9.88479	9.69104	8.82767	8.0617	10.6665	9.36258	14.3495	9.47038	9.60288	9.87784	9.82312	9.13955	10.5632	8.94917	10.2522	9.70106	12.8901	9.66074	11.7823	8.8174	13.7906	10.2785	3.18202	3.00942	3.38414	3.30521	3.21594	3.181	3.24432	3.41451	3.30521	3.14203
2531_at	KDSR	76.0234	85.4583	106.63	110.014	93.3165	85.1984	78.019	79.8774	91.3581	92.4029	66.8037	77.1195	85.5868	79.9386	100.397	91.7408	71.6878	75.3954	96.4389	82.4589	66.0928	81.5867	72.776	87.1065	60.7502	82.4178	64.5407	67.0597	81.1607	98.6315	82.9864	112.289	90.2238	82.9544	77.9554	80.1308	66.2982	86.1388	6.24837	6.73646	6.54406	6.28575	6.51346	6.06186	6.41932	6.64957	6.16366	6.59154
6837_at	MED22	25.0358	22.1718	30.8161	29.4992	21.247	26.6262	31.508	28.4872	27.9442	21.7256	32.9161	30.8955	24.8075	23.1672	28.9346	30.2742	32.9168	28.3204	23.3642	25.9334	22.6171	28.5437	25.537	29.604	19.8189	28.0986	25.9965	23.3715	21.7321	23.8434	21.0413	31.8889	21.5494	26.8872	17.6262	22.2702	24.0088	25.9599	4.64592	4.94561	4.40919	4.97765	4.80447	5.04072	4.63271	4.85473	5.04075	4.54623
3163_at	HMOX2	30.0835	24.014	32.1987	35.6458	25.9705	22.5179	36.1923	28.2127	31.1243	28.2614	29.8337	27.4457	25.8736	26.4639	31.988	34.9216	30.6442	29.8307	28.4504	28.3151	17.6186	30.7549	25.5963	27.1283	24.4809	22.98	23.1909	29.4889	27.4129	25.8805	28.8029	25.9705	23.5059	29.6615	26.0204	28.2263	30.0402	29.0885	4.9109	5.00893	4.6988	5.17761	4.95997	4.89887	4.69341	4.99946	4.93754	4.83037
9066_at	SYT7	16.048	14.5375	16.1191	14.3828	13.7037	14.5375	13.9783	15.8628	17.4557	16.1806	12.637	14.3744	14.8529	13.8902	14.2919	13.2607	16.4723	16.048	17.3387	14.9301	14.1709	15.4371	16.1375	16.6741	13.1752	15.3478	12.8132	15.2007	11.2042	13.8108	13.3514	16.6517	14.5792	13.5174	12.9517	16.1088	12.4734	15.8455	4.00432	4.0107	3.77649	3.80511	4.12563	3.65958	3.89267	3.83712	4.04197	4.11593
4952_at	OCRL	25.5238	27.4281	19.5633	17.8264	18.9154	18.8105	19.2141	17.3292	15.6499	14.1536	21.881	15.1091	20.7545	20.4073	19.2354	21.3525	21.3066	16.971	23.3427	16.2532	19.9236	18.1288	14.3664	16.6695	18.6628	14.5663	24.0789	16.9588	12.9038	26.0185	11.4554	19.1001	13.8162	16.5086	15.222	18.1628	15.0977	17.6656	4.67377	4.29008	4.24149	4.26409	3.96808	4.4516	4.37535	4.26569	4.41323	4.5449
1503_at	CTPS1	26.0581	22.2957	17.5591	16.9761	14.7265	14.9735	20.3664	21.983	18.6509	11.6109	23.4681	19.1456	13.8345	10.7748	17.3183	19.5405	17.4864	18.5355	19.7639	14.1631	17.3692	13.8865	15.1655	18.7021	13.3757	12.678	15.2316	13.7179	11.6521	18.4826	16.0565	20.2364	13.8929	14.1251	14.1148	14.3501	12.1032	14.7347	4.70366	4.13414	3.88035	4.34812	4.22118	4.55263	3.7902	4.11422	4.12816	4.30479
81669_at	CCNL2	21.9381	22.6257	24.6827	25.8346	23.4604	28.1237	22.1839	26.1273	30.6755	28.8186	23.6843	27.4135	24.6708	26.5695	27.078	20.7846	25.2572	26.4612	26.8177	25.5183	23.4243	28.0386	24.4417	25.1232	23.8026	26.9606	17.8296	21.7807	18.0463	27.3792	22.1063	24.209	21.2213	23.9317	21.2944	25.6588	25.1848	26.6931	4.45537	4.62543	4.55215	4.47144	4.93901	4.56586	4.62473	4.75905	4.65862	4.74511
1235_at	CCR6	21.1123	16.2067	30.2856	43.2272	18.9555	32.225	42.6198	32.431	24.7313	41.3532	21.8126	28.5243	32.0528	25.5021	38.1534	26.8843	18.969	19.3177	32.3723	32.7195	8.08494	26.0796	17.6116	23.1366	17.6356	22.2117	24.462	28.9232	27.5726	30.0919	30.1156	46.1886	24.9425	38.6992	21.9644	23.8719	16.3998	23.9045	4.40001	4.92056	4.24454	5.41345	4.62827	4.44709	5.00238	5.25374	4.24557	5.01669
25921_at	ZDHHC5	10.8564	9.22412	12.3342	10.2876	8.53809	9.48435	11.9805	11.1822	10.0118	9.19384	11.4041	9.94574	10.4315	9.83463	9.81447	10.5479	12.8834	8.5533	10.3889	7.84085	10.38	10.3117	10.5252	11.2083	9.78812	10.0984	9.21607	10.3889	9.26984	9.81512	9.59456	10.3115	9.21607	9.66074	8.17805	8.92212	8.79078	10.2352	3.44047	3.62459	3.09391	3.58261	3.32364	3.51149	3.38288	3.29491	3.68744	3.37697
56993_at	TOMM22	104.9	98.6996	125.016	110.09	110.304	92.9536	111.883	90.8186	95.2484	86.9934	119.282	105.111	102.676	67.8955	88.4229	87.4184	83.3345	99.407	103.233	106.829	81.6515	97.9226	91.7149	101.376	91.1494	84.1857	84.942	107.056	78.9863	94.7572	91.9709	90.0349	86.7337	99.5763	95.1146	80.6144	98.637	89.1448	6.71287	6.96597	6.78535	6.80585	6.57362	6.89824	6.68196	6.46635	6.38084	6.68975
4216_at	MAP3K4	133.245	146.922	153.927	165.663	143.399	170.193	158.747	142.872	162.089	186.253	137.015	155.597	148.792	122.935	149.068	152.391	185.396	167.119	160.786	151.58	123.016	145.746	137.396	155.225	129.651	137.773	122.746	155.507	122.329	150.255	140.077	159.911	131.292	148.891	135.852	148.867	149.053	156.567	7.05794	7.2661	7.16389	7.31059	7.34064	7.09819	7.21715	7.21983	7.53447	7.329
59_at	ACTA2	22.5626	23.2148	26.2451	18.1909	35.054	25.4956	35.5665	30.873	24.7467	19.6821	22.1276	18.4062	29.1651	24.6155	45.9879	32.1319	23.1661	30.7086	18.4497	19.2777	36.0833	32.6352	43.2779	45.6103	27.3793	24.7618	55.9306	52.0736	39.6967	44.7689	34.9812	46.1671	33.508	37.404	27.8473	29.6657	41.2662	38.344	4.49586	4.71397	5.13151	5.15245	4.62916	4.46778	4.86617	5.52318	4.53394	4.20553
6041_at	RNASEL	66.9126	63.3225	48.4128	52.3805	69.2188	71.6662	51.2852	61.9335	55.1097	57.8767	53.3053	53.2077	63.8279	70.0705	57.1195	65.0507	55.0453	54.6611	50.0481	57.4864	63.9239	61.7013	54.5237	55.0971	69.0791	59.0346	70.5872	59.1296	71.5318	71.5206	67.4108	71.2404	59.3934	59.7974	68.3789	70.4259	63.1986	62.9349	6.06421	5.59732	6.11309	5.68047	5.78423	5.73621	5.99611	5.83591	5.78255	5.64524
55315_at	SLC29A3	49.6131	56.7829	52.5879	54.4493	47.8901	43.4651	47.5107	50.6398	56.6999	47.482	48.8629	44.6378	44.1288	49.1512	49.8955	55.5424	50.4989	46.8673	44.3667	55.2674	64.3968	49.672	66.7326	59.2581	54.6453	52.861	61.0306	48.6119	38.8428	38.2262	50.5319	46.8631	53.0312	46.7711	58.5824	43.3182	56.3553	48.848	5.63265	5.71666	5.58165	5.57018	5.82527	5.61067	5.46365	5.64084	5.65818	5.47141
57507_at	ZNF608	6.49628	5.41933	6.04838	5.12828	6.13873	5.23517	6.15303	5.10962	6.2581	4.95637	6.41117	5.79986	6.91644	5.61852	6.69612	5.96705	5.26181	5.0838	7.19952	7.33512	5.10158	5.03314	5.61032	4.86597	6.82778	6.09177	5.99067	5.72393	5.53712	5.02733	5.17496	5.97606	5.61032	5.76309	4.65494	6.82046	5.27935	4.85873	2.69961	2.59655	2.61794	2.6213	2.64573	2.68059	2.79003	2.74333	2.39556	2.8479
9575_at	CLOCK	20.2288	22.4241	23.8574	24.1637	18.3561	24.4332	24.719	22.2976	22.3745	20.895	26.657	25.2643	20.0198	19.2972	25.2746	28.3279	32.746	25.2966	23.8564	27.2007	20.3896	21.9639	19.3342	26.4676	22.2491	26.3198	19.5553	30.9743	22.1631	29.0801	17.1795	21.3684	20.0626	20.4999	19.6341	22.5507	25.1353	23.9547	4.33834	4.57636	4.19819	4.62755	4.48378	4.73644	4.32336	4.65962	5.03325	4.5763
6623_at	SNCG	23.8746	25.1482	27.8098	25.6504	24.5019	30.499	25.4327	28.6853	21.7029	28.7316	18.7498	25.6016	27.6934	29.1468	22.4863	24.0938	27.6934	25.4739	19.6431	28.6149	28.1585	25.7784	25.6499	26.8844	31.1234	23.9968	25.5973	28.6207	29.5581	25.6455	25.508	21.5026	21.8721	26.9571	30.0906	22.0965	30.8554	24.1706	4.5774	4.79752	4.61482	4.66861	4.43981	4.22881	4.79147	4.49097	4.79147	4.29595
84174_at	SLA2	59.4409	44.6206	61.0208	57.5487	70.4762	58.2443	69.8651	62.9771	79.3264	70.0843	55.7108	62.4857	73.0003	65.7985	75.1471	68.9136	86.8722	65.8512	62.2443	54.264	50.7105	59.8853	70.1251	73.7468	41.7082	64.8263	46.9762	64.6354	61.8072	60.3704	61.0432	57.4136	64.1638	61.0079	60.6514	57.9167	69.7489	62.2216	5.89338	5.93123	6.13906	6.1265	6.30973	5.79989	6.18983	6.23165	6.44082	5.95987
55171_at	TBCCD1	13.0899	17.3231	15.9872	15.541	12.8455	12.5742	12.0317	14.5958	12.3371	11.4531	15.982	14.2017	10.6667	13.3021	15.7595	14.0611	10.5317	15.5264	12.0376	13.3462	14.7996	9.884	12.3771	11.333	13.0956	12.0247	18.0587	12.9629	19.6826	11.9363	13.7118	11.9828	18.2494	12.1808	14.9884	14.8686	11.3071	12.347	3.71039	3.99885	3.68319	3.58877	3.62493	3.99838	3.41505	3.97815	3.39666	3.58947
57109_at	REXO4	32.0177	30.6289	43.2461	43.8015	41.628	42.8017	48.1858	40.0089	37.367	33.2006	42.6441	37.2802	36.2506	32.2395	40.8988	39.0089	42.7517	38.169	40.4601	34.2452	40.501	39.4395	32.2738	39.3205	33.8261	35.356	33.7009	37.5247	34.6088	34.2707	34.7828	38.6893	28.3976	42.1779	34.7252	39.6178	35.2208	43.0435	5.0008	5.4345	5.37948	5.59054	5.22369	5.41427	5.17993	5.35399	5.41791	5.33843
781_at	CACNA2D1	4.41177	4.72432	5.1377	4.78007	4.24162	4.81304	4.96884	4.3473	4.45981	5.27902	4.46658	5.17353	4.74313	4.47355	5.19207	5.06551	5.03329	5.31451	5.05136	4.49471	5.00056	5.06922	4.64156	4.97596	5.25682	4.5538	5.3941	3.88146	5.07996	4.42036	5.8876	4.08692	5.16146	4.46	4.64626	4.49454	5.32652	3.97627	2.14136	2.36112	2.08462	2.31291	2.15698	2.15917	2.24584	2.37631	2.3315	2.33667
23301_at	EHBP1	3.08621	4.48746	5.10388	5.24925	5.02087	5.3063	4.26771	4.38434	4.11118	4.22043	3.43055	5.5492	4.19066	4.30441	3.55712	4.28444	3.77651	4.76111	4.09579	5.93461	4.87952	4.38734	4.42857	4.89583	4.54468	4.07825	3.67573	5.08033	4.32274	4.47512	4.52695	5.13175	4.89822	4.04068	6.82728	4.34357	5.23799	4.34522	1.62584	2.35159	2.32794	2.09346	2.03955	1.77844	2.06718	1.83071	1.91705	2.03414
90019_at	SYT8	12.083	12.3206	15.9438	12.41	11.7566	13.1057	11.2831	13.6095	12.4992	10.4696	10.6589	11.9971	13.3225	13.2642	11.6306	12.3349	11.5407	12.3182	12.3987	17.7999	14.697	12.0547	16.534	14.4516	11.8943	10.5811	14.9698	14.1852	14.6905	12.9344	11.4805	10.6737	12.6916	10.397	15.7322	11.7962	14.1288	11.6278	3.59491	3.99493	3.5554	3.49609	3.64377	3.41399	3.7358	3.53985	3.52866	3.63212
55898_at	UNC45A	65.9315	56.6957	79.251	67.4799	60.5135	56.45	66.3506	65.7619	68.3838	61.0965	63.2268	58.9352	55.4877	53.3459	67.7484	61.1896	71.2221	56.2744	61.6896	52.5931	61.185	69.6521	62.7417	65.2984	57.2696	60.7748	60.2659	67.8353	53.5614	56.088	61.3419	54.9024	58.6628	57.0819	51.2968	48.7511	61.1007	56.5033	6.0429	6.30836	5.91919	6.05204	6.09558	5.98247	5.7941	6.08211	6.15425	5.94695
26219_at	OR1J4	3.26579	4.73893	3.70449	4.04202	3.36348	4.3261	3.76858	4.96474	5.37403	4.49147	3.93954	4.84203	5.44841	4.49133	4.50797	4.2784	3.97098	4.12207	4.07524	4.13131	4.25661	4.16451	5.30144	4.27838	4.02167	3.12304	4.5624	4.23927	5.64503	4.15624	4.8169	4.02432	4.04704	4.54597	5.49083	3.16699	4.50101	3.40856	1.70743	1.88928	1.74995	1.91402	2.426	1.97803	2.44583	2.17248	1.9895	2.02688
148066_at	ZNRF4	6.77671	7.80276	6.83199	7.00007	6.60845	6.25792	6.98594	7.40681	5.98085	6.36436	6.75525	6.59747	6.14043	7.33646	6.91815	6.83787	6.45476	7.20449	6.33485	6.37718	6.86575	7.31287	8.33436	7.55526	6.94658	5.64314	7.49633	6.63063	7.97155	6.35116	6.64123	8.20879	6.6682	7.08699	7.43388	6.12579	7.51985	6.2482	2.76059	2.77231	2.72431	2.80446	2.58035	2.75601	2.61834	2.79039	2.69036	2.66331
6368_at	CCL23	6.29821	5.53999	6.00939	4.53515	7.47219	4.4256	5.01463	6.62429	6.97017	5.20595	5.80533	5.70626	5.78408	5.53904	7.56451	5.17371	5.55761	5.52092	5.49648	4.8611	4.3918	4.62217	5.08169	4.33426	5.57873	5.55662	5.87913	4.83018	5.78151	6.39468	6.18608	6.17164	4.78618	5.57503	4.78483	5.62695	5.42634	6.01448	2.65494	2.58722	2.90153	2.32614	2.80119	2.53738	2.53209	2.91925	2.47447	2.45851
27156_at	RTDR1	5.94	4.58895	4.83882	5.1121	5.75441	4.46411	5.04256	5.43444	5.67099	5.36662	5.46757	6.31043	5.88456	6.08558	4.79448	4.83378	4.95441	6.94711	5.09219	5.53249	5.30201	5.009	5.97665	4.61032	7.06284	4.55886	7.33221	4.93049	7.52516	6.01455	5.21334	5.26066	5.10342	4.62803	5.29961	5.2182	5.62994	5.19533	2.57046	2.27466	2.52467	2.33416	2.5036	2.4509	2.55693	2.26137	2.30871	2.34829
83895_at	KRTAP1-5	4.14997	5.07339	3.92177	4.36097	4.39511	5.30808	4.28727	4.76032	3.79837	4.35877	3.64435	4.41578	4.16085	5.01901	4.74395	5.02868	4.95879	4.51853	3.69899	4.09003	4.22677	4.63919	4.30726	3.97122	5.05314	3.84575	4.71949	5.0412	4.91119	3.68472	4.44158	3.84457	5.2111	4.04675	5.69657	5.13426	5.46232	4.62141	2.0531	1.9715	2.1359	2.10006	1.92538	1.86566	2.05688	2.24609	2.30999	1.88713
203062_at	TSNARE1	4.80742	5.71785	5.62517	5.27367	6.09757	5.96872	6.05071	6.55696	6.14146	6.01464	6.28302	5.27395	5.791	5.52454	6.39876	6.57472	6.35184	8.12086	5.62054	4.95554	5.83095	6.18586	7.36469	5.73007	6.5459	5.1637	6.0553	5.45576	9.10637	7.30735	5.89754	6.01552	6.40759	5.56545	8.60246	6.45866	5.80194	5.43937	2.26526	2.4919	2.60823	2.5971	2.61858	2.65146	2.53381	2.67779	2.66717	2.49071
2267_at	FGL1	12.8062	13.5315	12.2134	12.397	13.511	13.8592	12.5103	12.951	13.6566	13.501	11.9268	13.6064	13.3795	13.5122	14.0252	16.6386	13.4933	14.8386	12.4539	11.8791	13.8592	11.3814	15.1804	14.513	15.5686	13.7111	17.2258	13.9415	13.7917	14.1679	12.1345	11.6215	13.2295	13.0276	15.3113	11.9126	13.847	12.9299	3.67877	3.61039	3.75606	3.64505	3.77153	3.57613	3.74195	3.80995	3.75417	3.63853
100129484_at	LOC100129484	6.52664	6.70064	5.90885	6.64029	4.73176	6.27003	6.13812	8.73437	5.32842	5.10417	5.53478	5.25631	5.11047	5.99883	5.65961	6.3848	6.50824	5.65607	4.92481	7.51843	6.92124	6.03878	6.75395	5.94065	7.01636	5.65916	6.87286	5.85964	7.32663	7.37399	5.10417	5.24535	5.65916	5.96249	5.62546	5.14411	8.44406	7.33542	2.70634	2.56288	2.24238	2.6178	2.41371	2.46853	2.35346	2.5007	2.70227	2.30007
1984_at	EIF5A	175.639	193.83	221.356	223.567	182.409	152.684	337.827	268.778	114.619	137.83	246.153	216.804	142.753	137.513	231.271	145.514	189.316	307.277	176.988	235.872	108.567	205.365	181.601	184.875	181.638	173.554	139.918	232.33	108.006	193.737	133.535	157.659	147.378	190.119	142.542	180.065	227.33	212.698	7.45647	7.79023	7.51103	8.40014	6.84071	7.94341	7.15738	7.85344	7.56465	7.46751
83737_at	ITCH	24.7169	19.8735	12.9855	14.6294	19.5337	13.8452	14.0917	14.4606	11.7799	16.2638	12.3615	16.1237	14.5506	20.4321	16.2233	18.0831	11.6604	16.7225	17.1222	21.2242	19.0952	16.1661	14.1006	16.4753	15.7513	14.0042	20.8154	13.4677	20.3908	22.7559	18.2224	22.1334	30.8873	22.6311	19.2573	15.9659	16.5785	13.3889	4.62743	3.69883	4.2879	3.81678	3.55825	3.62778	3.863	4.02	3.54354	4.0978
2528_at	FUT6	10.1823	11.8554	12.6507	11.6684	9.54054	11.5248	10.7326	11.6577	12.1704	12.9205	9.83533	11.8214	12.8632	11.8799	12.1204	10.8114	11.8607	13.8266	9.34455	11.1628	10.5132	11.7377	16.4705	12.559	11.5995	9.93745	11.078	10.5451	14.6887	10.2145	11.7167	11.0128	11.9267	11.3439	14.3384	12.6492	12.6439	9.64173	3.34799	3.66115	3.25407	3.42393	3.6053	3.29797	3.68517	3.59937	3.56812	3.22412
79829_at	NAA40	32.3789	34.1289	29.2079	27.9918	30.7969	34.0237	35.1887	29.698	31.905	39.6533	28.7192	24.8599	32.0484	25.1119	30.3673	29.6936	33.8617	34.6381	28.7317	26.6155	29.0726	31.1819	30.8342	34.6459	24.7051	30.8779	28.1228	31.5917	24.3787	26.1386	28.2057	28.9697	28.4625	34.0636	27.5595	30.9565	29.2677	33.7398	5.01698	4.86829	4.94471	5.13704	4.99571	4.84394	5.00218	4.92445	5.08158	4.84457
91754_at	NEK9	171.709	158.125	165.207	159.986	173.406	168.985	178.921	161.912	167.935	175.526	163.566	168.529	159.825	160.858	149.502	177.093	189.596	173.651	169.919	157.889	139.953	171.943	158.679	173.378	153.363	157.237	148.82	169.867	147.48	152.286	148.828	163.008	142.775	154.216	145.967	174.511	166.621	167.701	7.42383	7.36813	7.43801	7.48318	7.39176	7.35373	7.32035	7.22403	7.56679	7.4087
283643_at	C14orf80	14.6422	14.344	20.6255	18.3782	16.7622	15.8104	15.3801	15.2548	18.522	17.3756	14.4576	14.6626	13.6318	15.503	15.6579	14.9847	16.7405	14.7423	15.894	15.5873	14.3298	18.1093	15.9007	15.5513	13.9288	14.9671	14.1372	18.5307	13.3808	14.7381	15.2243	15.7939	14.9513	17.3382	12.7216	14.1173	16.6069	16.0419	3.87206	4.36635	4.06714	3.94299	4.21117	3.85375	3.7689	3.96882	4.06527	3.99041
266629_at	SEC14L3	3.56199	5.05801	3.98912	4.60187	5.25304	4.77978	4.84198	4.29169	4.24453	3.97094	4.25378	4.97499	5.17796	5.94235	5.54455	5.00365	4.80403	5.92461	5.52249	4.91596	5.3991	4.96862	5.30927	5.04579	7.27934	3.76007	5.58161	5.2468	5.53754	4.96297	4.8833	5.28436	5.53613	4.23955	5.21987	4.54173	4.99626	3.75523	1.83268	1.99607	2.39315	2.2756	2.08561	2.08875	2.37238	2.47107	2.26424	2.46532
100505993_at	TMEM210	59.9455	53.1386	60.508	56.7151	54.187	52.7672	51.3664	66.8019	68.6206	60.0716	56.9352	73.8727	47.9419	71.6625	55.1566	53.4123	56.9721	71.3444	47.9066	48.8685	59.6253	53.0765	59.8037	57.4351	65.0153	45.4538	68.9962	55.8949	83.4879	57.8583	56.4935	54.9352	57.8257	50.9485	60.9075	56.4433	53.396	50.6202	5.90558	5.91905	5.75987	5.68275	6.10057	5.83125	5.58322	5.78546	5.83218	5.58215
6462_at	SHBG	5.4298	5.22364	5.82239	4.8581	5.16955	5.62996	5.32249	4.14368	4.49898	6.54793	4.82164	5.22965	3.74378	4.30538	4.17139	4.97342	3.80813	5.85993	4.85328	4.47559	4.30132	5.91684	5.41053	4.64463	5.75784	4.04519	6.0541	5.11424	4.54173	4.26866	6.54404	5.29683	5.9232	5.28705	5.76982	4.5524	5.3991	4.55158	2.4409	2.54161	2.37004	2.4121	2.1696	2.26952	1.9045	2.06053	1.92908	2.27896
51272_at	BET1L	44.7005	47.7645	55.6589	52.5859	53.7393	50.1372	54.526	52.3166	54.1723	56.4756	54.2035	53.6855	51.0829	42.6687	54.9664	61.0779	60.1603	53.6824	51.7666	49.4879	45.6114	59.856	53.8425	51.4007	46.1179	50.4854	42.2037	44.3525	50.6875	54.9793	44.6549	47.3908	48.5606	49.6338	48.3439	50.8539	55.2996	57.5876	5.48222	5.79854	5.74791	5.76887	5.75948	5.76031	5.67477	5.78048	5.91074	5.69395
10289_at	EIF1B	415.532	427.892	358.704	417.283	416.046	406.111	406.267	406.702	401.332	434.146	388.732	418.039	414.626	470.329	432.874	402.708	378.46	394.366	366.661	375.447	400.993	346.05	386.409	353.493	423.374	393.748	472.442	398.632	463.878	416.31	438.177	420.241	433.016	393.479	449.455	435.197	406.535	413.263	8.69881	8.48665	8.7006	8.66628	8.64865	8.60263	8.69567	8.7578	8.564	8.5183
11237_at	RNF24	9.00202	8.82531	9.03742	8.38386	9.82499	8.71439	8.64135	11.3291	7.30428	7.25361	9.5415	8.95876	9.81537	10.8902	8.55826	7.47716	6.58953	6.64222	7.34521	8.0188	9.52411	7.93561	10.1042	9.3984	11.3851	8.60429	11.9701	8.20667	7.50269	8.3273	11.5468	10.556	9.02598	8.18587	7.65494	7.7736	9.73704	8.3273	3.17025	3.17591	3.29646	3.11126	2.86874	3.25422	3.29504	3.09732	2.72018	2.8768
10113_at	PREB	67.8522	66.8656	81.325	69.5316	72.5406	73.207	85.923	77.4239	65.4033	61.751	86.6632	71.8481	71.4966	66.1631	85.4075	75.2797	80.4277	72.4672	60.8629	67.5864	79.159	84.83	71.9653	73.1263	65.8563	65.1721	64.4929	81.0139	63.4504	65.6458	70.4352	59.539	57.7385	68.8083	59.845	63.6682	72.4609	82.8523	6.08432	6.34563	6.18072	6.42497	6.03129	6.43735	6.1598	6.41629	6.32962	5.92749
414235_at	C10orf108	4.41425	6.32925	5.13017	6.15484	5.79516	4.73348	4.88806	5.85335	5.93888	6.62581	5.30759	4.97599	5.09719	5.18214	4.64032	5.54488	4.58373	6.37474	5.81846	5.41541	5.20921	5.18134	5.69997	4.41826	5.28767	4.48798	5.66575	5.14595	6.50372	5.47242	5.75653	5.06498	6.49191	5.02924	5.31505	5.13262	5.3991	4.96858	2.14217	2.35901	2.53485	2.28926	2.57019	2.40806	2.3497	2.21422	2.19652	2.54064
23046_at	KIF21B	47.5501	43.1105	52.6647	54.2961	46.3014	49.0142	59.4827	48.0045	68.4607	59.279	57.8511	59.4629	37.6458	36.1202	60.0452	64.5477	65.039	60.7572	41.9486	50.7537	45.9214	51.9641	42.4854	56.0711	42.2027	45.9406	36.6181	48.4317	44.5405	40.8424	48.8776	42.9828	46.5913	55.5931	45.7405	52.9878	54.0668	67.7773	5.57138	5.71876	5.53298	5.8944	6.0972	5.85427	5.23442	5.90798	6.02323	5.39055
149473_at	CCDC24	13.0038	13.3531	12.9049	13.5201	14.41	14.9163	14.3462	15.4891	14.7445	18.1916	13.512	12.6782	17.3046	15.2898	17.4694	15.5549	13.7865	15.8056	16.1757	15.9658	17.5533	15.5882	15.7428	15.0249	17.4694	19.5979	17.3988	14.7276	18.4959	16.2328	16.366	14.5361	18.4725	17.2133	17.3239	12.1003	16.5158	15.0271	3.70086	3.68985	3.849	3.84259	3.88211	3.75617	4.11308	4.12676	3.78518	4.01575
207063_at	DHRSX	7.22077	6.657	5.51571	6.18448	6.33342	6.81728	5.47247	5.39501	6.72358	6.8496	5.82037	6.3618	5.06337	5.70877	5.86604	5.37284	4.87747	5.75643	5.40699	6.5259	6.01662	5.92363	5.74844	5.72635	6.84611	5.92564	5.2075	5.5938	6.84033	6.09014	6.99515	5.76544	6.75709	5.68323	5.97652	5.16654	7.25906	6.257	2.85215	2.46355	2.66299	2.45219	2.74923	2.54111	2.3401	2.55239	2.28613	2.43483
340075_at	ARSI	5.0504	5.07461	4.89691	4.56168	5.23966	4.85652	4.90397	5.36533	5.40524	4.93181	4.61143	5.26304	4.94287	5.55292	5.99308	6.36022	4.40295	5.80729	4.53722	5.98303	5.65722	5.51057	5.30314	4.7192	5.59514	5.43204	6.01454	5.50767	7.0689	4.61569	5.67455	5.48476	4.39002	5.25921	4.88284	4.35427	5.99341	4.66135	2.3364	2.29187	2.38947	2.29395	2.43436	2.20521	2.30535	2.5833	2.13847	2.18181
63941_at	NECAB3	13.7972	12.637	14.0911	14.6763	11.1257	13.0703	8.82711	11.7832	11.3489	9.77309	10.8067	10.8984	9.96414	6.61992	12.4777	13.2054	11.175	11.9569	10.3466	11.5222	14.659	11.6597	14.0799	11.6067	12.5814	10.5122	14.354	12.7617	12.2485	13.1072	13.4984	8.82814	12.8071	12.2483	12.0146	11.3397	12.8262	11.3139	3.78631	3.81671	3.47583	3.14194	3.50448	3.43385	3.31675	3.64128	3.4822	3.37108
7091_at	TLE4	208.915	214.731	155.827	153.7	180.415	183.23	169.465	172.561	161.332	169.267	193.222	190.485	179.366	195.273	186.276	195.249	160.431	166.058	177.972	186.736	188.844	157.553	174	185.357	209.076	188.772	198.377	179.916	214.561	186.147	202.711	182.469	192.996	180.174	181.381	191.564	197.906	175.694	7.70677	7.2838	7.49518	7.40484	7.33389	7.59411	7.48676	7.5413	7.32581	7.47551
54487_at	DGCR8	26.6281	23.337	28.7926	26.7036	25.6188	25.6307	27.7995	27.0155	25.2944	23.7504	24.8372	23.8445	22.4632	21.0258	25.461	25.1528	32.9377	26.8001	27.3533	27.5015	25.0399	30.7599	27.7651	32.3285	25.2097	30.045	21.0194	20.882	18.8469	18.2756	20.762	22.9514	22.7203	20.8247	21.6443	23.3548	24.0107	30.9133	4.73488	4.84763	4.67913	4.79699	4.66075	4.63443	4.48949	4.67022	5.04167	4.77364
128338_at	DRAM2	90.0777	79.4147	75.6727	82.3503	118.77	117.661	82.5142	80.5658	83.5986	87.6472	90.1838	80.0467	122.569	127.444	86.5323	108.411	74.4373	89.6588	85.7022	105.303	109.176	89.5657	73.9127	76.3538	123.273	104.813	99.839	93.1825	97.8864	105.126	121.353	97.8763	117.804	123.579	134.175	123.988	96.4642	91.3291	6.4931	6.2417	6.89202	6.36657	6.38541	6.4948	6.93745	6.43517	6.21795	6.42126
10171_at	RCL1	39.5021	41.0475	40.1941	39.0906	43.3551	43.072	39.7208	37.4055	43.7316	48.0406	40.4938	37.613	42.3849	34.8101	39.0434	40.9631	47.663	39.2477	39.4259	36.6856	31.7799	40.5465	33.1207	39.4382	31.4021	35.409	40.5957	42.54	42.1061	43.3357	41.8736	38.9907	40.1551	41.6908	38.4813	38.7521	41.8656	41.8973	5.30386	5.32891	5.43813	5.31182	5.4506	5.33963	5.40548	5.28701	5.5748	5.30107
8515_at	ITGA10	6.05786	7.27134	7.40917	7.16094	6.92566	6.33458	7.26314	7.37012	7.38943	7.75235	5.97811	11.0981	8.47268	6.98739	6.77427	6.31406	6.36073	8.30179	7.54586	7.1211	7.44077	6.98792	7.63971	7.59998	8.83705	6.49774	7.48756	7.51915	7.50265	5.86361	7.38177	5.92539	7.57673	6.14811	8.42562	7.25984	8.88297	7.24574	2.59881	2.88931	2.79195	2.86059	2.88546	2.57969	3.08282	2.76007	2.66919	2.91569
54143_at	LINC00308	4.49222	4.09834	5.69983	3.26432	4.15704	3.69386	4.8465	4.17302	4.23474	4.1198	4.9112	3.68503	6.34477	4.50273	5.40771	3.6377	5.13557	3.34162	3.90535	3.47888	4.94055	4.31619	4.03613	4.42675	4.21712	4.12806	4.12644	3.16721	4.355	4.22301	4.16729	3.07672	3.13034	4.0072	5.62546	3.90535	3.80569	4.00407	2.16743	2.51092	2.05556	2.27694	2.08227	2.29608	2.66557	2.43502	2.36053	1.96545
9401_at	RECQL4	9.60022	11.0294	11.6923	11.3756	9.75275	11.0798	10.0983	9.61878	9.47741	12.0199	9.49341	9.9833	10.6542	10.656	8.92927	9.38888	8.90148	8.70369	10.2975	13.1995	11.5203	11.6964	11.883	11.3	12.2094	8.60442	10.6542	10.1679	10.2076	8.87414	10.3912	9.33999	10.7079	10.0006	9.68514	9.61838	11.2916	9.52179	3.26307	3.54748	3.28581	3.33605	3.24449	3.24693	3.41335	3.15854	3.15404	3.36423
55253_at	TYW1	42.2438	58.0932	50.046	53.074	59.6008	55.8316	46.5595	49.33	55.0142	42.0975	55.8128	48.1007	83.2247	41.0087	60.1661	59.7893	64.9333	47.9089	50.6721	46.3056	54.5878	71.7564	77.3037	70.8483	39.4196	56.2247	43.2238	42.1984	47.2002	63.462	46.0883	61.1195	26.658	45.9941	45.5983	48.3826	51.9879	54.5931	5.40067	5.64518	5.89726	5.541	5.78173	5.80252	6.37894	5.91088	6.02089	5.66312
3843_at	IPO5	96.8404	94.2329	109.046	97.0774	115.006	83.8826	94.2773	102.405	105.215	92.6458	100.482	104.383	84.8123	75.496	93.1477	122.835	107.05	93.387	89.4778	92.6408	98.8037	109.361	93.9488	89.7722	67.7019	85.6992	76.0106	87.8009	62.751	84.3414	75.3791	77.0142	81.6945	87.0875	79.0658	83.4358	95.9089	118.433	6.59754	6.76879	6.84557	6.55884	6.71719	6.65079	6.4062	6.54145	6.74214	6.48346
167826_at	OLIG3	5.3204	4.26566	5.34995	4.88588	4.0495	5.10332	4.51946	5.06965	4.55768	7.51997	4.13273	4.75354	4.21105	5.01379	4.43077	4.91723	4.9376	4.73876	5.45654	5.01404	4.84299	4.84577	5.27724	4.34737	5.46722	5.11346	4.91718	4.62966	4.64171	4.98719	5.30786	4.95509	5.28822	5.119	5.6737	4.05392	5.81828	4.18993	2.41153	2.41953	2.01774	2.17615	2.1883	2.04709	2.07418	2.14756	2.30381	2.44799
115362_at	GBP5	206.012	184.201	250.24	202.198	160.646	160.15	302.449	251.645	267.014	242.601	141.515	173.96	192.992	131.878	248.057	201.643	171.291	143.962	180.652	211.96	247.272	444.607	347.083	336.665	221.297	239.866	183.566	217.572	292.701	328.205	231.776	283.11	246.941	236.59	277.249	334.659	297.167	316.81	7.68658	7.96717	7.32774	8.24055	8.06077	7.14481	7.5924	7.95453	7.4203	7.49707
128954_at	GAB4	4.76041	4.27443	4.42149	4.72061	4.37213	4.12813	4.62718	4.32697	4.40265	4.51566	5.13892	4.58952	4.3781	4.46146	4.39745	4.91723	5.88791	5.04413	5.2569	5.03773	4.11789	5.02641	4.86617	4.42839	4.24122	3.7182	4.73999	4.67971	3.93775	4.67418	3.45702	4.17498	4.14349	4.59423	3.87969	5.30986	4.05168	5.13892	2.25109	2.14453	2.12834	2.21013	2.13837	2.36147	2.1303	2.13667	2.55775	2.39421
119749_at	OR4C46	12.8052	12.0737	15.63	13.3286	13.4546	15.9698	14.7713	16.6301	20.1728	22.5308	14.1433	16.5411	13.7281	33.5461	15.3122	16.7141	15.961	18.0168	16.8467	14.4461	14.1327	15.8644	15.9712	13.4388	19.3203	15.5499	18.2416	14.429	21.0343	18.9428	17.9906	16.8971	15.9274	17.1008	18.9616	15.3619	23.7905	16.8621	3.67866	3.96625	3.75003	3.88473	4.33434	3.82204	3.77906	3.93661	3.99648	4.07439
4507_at	MTAP	13.8966	11.0234	12.9799	14.2187	14.824	12.5012	14.914	13.893	16.9952	14.9729	12.6045	12.8044	12.6912	13.4137	13.5801	12.4167	11.9236	12.0864	15.3116	14.3678	12.9869	13.5655	11.1695	12.4163	11.7817	13.2718	12.592	12.8317	14.1678	16.1136	13.8408	14.7414	12.3539	12.9689	12.1339	13.5747	13.3718	14.8701	3.79666	3.69821	3.88986	3.89859	4.08705	3.65586	3.66576	3.76342	3.57575	3.93656
83734_at	ATG10	6.49029	8.3079	3.85175	6.28871	6.92129	8.45459	7.6695	7.4576	7.13768	6.53293	6.69001	8.44799	6.08082	6.5512	5.51145	8.0377	7.33196	6.88097	5.85016	6.72568	8.55341	6.05923	6.89922	7.38081	5.58877	8.3544	7.03659	7.90163	6.29744	5.39949	9.34067	6.41159	7.32012	6.43378	8.26167	7.34689	7.2504	8.71439	2.69828	1.94551	2.79104	2.93913	2.83546	2.74201	2.60427	2.46243	2.8742	2.54847
26515_at	FXC1	43.0786	40.8612	42.0924	46.4879	48.7272	44.4852	50.3168	43.5154	57.1177	46.2825	47.0551	49.1721	44.5142	35.6946	43.573	47.3517	48.7415	47.5227	39.4411	41.3108	40.9436	47.0931	42.4879	45.6749	35.6877	36.8066	43.8396	48.7247	31.9986	40.4315	37.4737	40.3037	48.113	45.6458	34.4429	44.4787	51.6783	53.6046	5.4289	5.39549	5.60665	5.65297	5.83586	5.55628	5.47619	5.44536	5.60708	5.30163
6601_at	SMARCC2	54.0545	49.3896	64.876	65.5579	62.2247	65.1721	69.0724	67.683	57.9231	58.9947	63.6262	71.9071	56.3591	60.6755	63.5002	64.827	81.3563	55.5646	73.3835	63.6195	58.9747	70.1201	57.0836	71.6486	56.8423	59.3298	64.5189	62.5731	56.9632	56.389	53.7629	59.6895	53.2062	62.1195	49.1222	61.7367	69.9969	76.118	5.75634	6.01961	5.95942	6.11004	5.85607	5.99155	5.81658	5.98869	6.34618	6.19738
909_at	CD1A	15.3567	16.6961	15.155	13.0767	12.9164	9.97333	11.7921	14.3147	10.2809	11.4799	12.4328	11.7002	12.408	14.1014	12.969	15.3079	10.0807	11.5293	11.5802	12.7491	17.5467	12.3426	14.7757	13.7517	13.9277	10.2872	21.4022	15.6546	11.3217	12.0497	14.2495	16.1402	17.2803	11.9969	12.5969	11.7308	14.9718	15.5412	3.94079	3.92172	3.69114	3.55975	3.3619	3.63608	3.6332	3.697	3.33353	3.53359
114795_at	TMEM132B	5.90605	9.06144	8.14347	10.1953	7.16784	7.14828	7.81371	10.7902	9.82865	10.1275	9.36024	10.0973	7.66727	9.47519	9.40908	9.62509	9.83662	10.5683	7.62463	7.84158	9.74117	9.10553	9.88086	10.0847	13.2913	7.69248	9.07285	9.38607	8.48915	9.58953	8.41215	9.79079	10.3372	7.11925	8.29206	7.26337	8.46349	7.375	2.56219	3.02564	2.84154	2.96601	3.29699	3.22655	2.93871	3.23405	3.29816	2.93067
147015_at	DHRS13	36.1076	34.0143	54.5931	56.7062	42.1634	41.9434	47.109	42.5931	47.0591	49.5139	47.8059	45.5536	39.2056	34.3536	51.9271	39.8767	47.9984	35.7327	40.2993	46.0223	30.592	46.3932	55.3148	47.1772	31.1483	42.154	38.6448	46.2285	34.9851	36.9516	37.2644	40.8773	45.6834	45.8607	37.1848	39.4547	46.1059	39.5628	5.17423	5.77065	5.39792	5.55793	5.5564	5.57912	5.29299	5.69842	5.58491	5.33268
92691_at	TMEM169	11.2533	11.7166	7.65923	9.04305	12.268	11.8175	12.997	9.98122	10.1419	12.4024	9.87703	9.87923	11.2016	7.88707	10.6985	9.59409	8.77285	8.82737	10.3466	8.241	8.06051	7.6788	8.07627	8.27611	9.17814	10.6085	9.23832	9.81874	11.2218	10.6199	8.0286	12.3701	8.04322	11.4134	8.20967	9.45384	11.0634	13.2559	3.49227	2.9372	3.61683	3.70011	3.34226	3.30408	3.48563	3.41933	3.13305	3.37108
324_at	APC	7.88697	7.27134	6.31978	6.01981	6.89038	9.0165	6.7191	5.9905	6.80921	6.41117	7.54117	6.33747	6.19387	7.08062	5.54652	5.31298	7.11748	7.10646	8.56295	7.0257	5.47114	6.84599	5.40372	5.70312	6.48001	6.44254	5.145	7.29837	5.40023	5.54652	6.04798	7.61999	6.86374	6.49251	5.88655	6.39906	6.1125	6.52209	2.97947	2.65987	2.78458	2.74827	2.76749	2.91479	2.63084	2.47158	2.83137	3.09811
28999_at	KLF15	4.94978	4.83918	4.37124	5.17001	4.67999	5.4809	4.55589	5.43301	4.70396	4.60768	4.00099	5.8671	4.61731	4.98503	4.8599	5.04256	4.38675	5.53762	4.73193	3.90572	4.98915	5.76776	4.82755	4.61405	4.49564	4.6392	5.04143	4.56646	5.06927	5.02983	5.56438	4.69993	4.6396	4.80554	5.19019	4.80841	5.13648	4.50889	2.30737	2.12804	2.22651	2.18773	2.23388	2.00036	2.20705	2.28093	2.13315	2.24243
10912_at	GADD45G	8.29624	6.39375	7.0895	5.43815	5.72758	4.47531	7.24798	5.90599	7.63964	4.98084	5.44734	5.73888	6.2594	6.28328	6.88282	5.30882	6.3799	5.15264	5.90994	6.08057	5.35681	6.4349	5.92756	5.43815	6.8661	5.71123	6.95713	6.26807	5.28732	6.15792	5.52887	5.89523	6.4349	4.92814	5.85826	5.3991	5.56398	5.68234	3.05246	2.82568	2.51793	2.85758	2.93351	2.44555	2.64602	2.783	2.67353	2.56314
7768_at	ZNF225	4.2195	4.63825	3.99543	4.66503	4.14157	5.26229	3.68235	5.65526	3.72185	4.87087	4.1753	3.73261	3.6047	4.1614	4.48155	4.58931	3.79821	4.12613	3.46783	4.22879	3.81632	3.71061	3.9034	4.69069	4.79674	3.78994	4.49982	3.81037	3.19844	4.95428	6.67432	5.40717	4.69754	3.72933	4.44365	4.55617	5.30481	4.80651	2.07707	1.99835	2.05018	1.88063	1.89602	2.06188	1.84988	2.164	1.92532	1.79403
131450_at	CD200R1	13.5368	10.4953	10.2861	10.8018	17.1449	11.7096	10.3931	8.99122	12.0613	8.8155	13.6516	12.9986	11.7187	9.49664	10.1393	8.37311	11.9914	11.015	10.4126	10.9754	8.31218	11.4182	8.92196	9.95487	12.0402	14.2026	10.7331	12.5014	7.66023	12.1528	8.06593	9.53613	7.55498	10.4264	11.6764	8.18551	13.4315	12.8115	3.75882	3.36263	4.09971	3.37756	3.59232	3.771	3.55074	3.34189	3.58393	3.38026
139285_at	FAM123B	6.40274	5.34499	6.1997	5.81316	6.98353	4.96918	7.25072	5.52982	5.99929	6.71274	7.28237	6.37721	7.76298	5.99411	6.07909	4.99148	6.37721	5.99406	5.93406	6.18312	5.98079	6.03922	7.01613	6.51985	5.82313	5.21403	4.97813	5.61041	6.3682	5.9154	5.46839	7.73502	6.10691	6.46655	6.88097	6.83722	5.19488	6.20129	2.67869	2.6322	2.80396	2.85812	2.58479	2.86441	2.95661	2.60386	2.67293	2.56902
10652_at	YKT6	34.5974	30.4243	40.5367	38.092	28.5072	27.4408	32.6041	37.2188	30.7259	31.8566	35.1456	33.4035	35.0406	29.7467	32.2151	29.8346	30.0227	30.7515	37.7893	28.7143	32.685	38.1707	32.0318	34.2221	26.2803	31.5608	35.4688	36.0473	28.029	33.0754	26.1934	29.2955	29.6924	32.0768	31.912	30.1991	31.3721	33.0934	5.11259	5.34116	4.83325	5.02698	4.94138	5.13527	5.13096	5.00967	4.90798	5.23991
7633_at	ZNF79	5.47139	5.8903	6.14914	4.93596	5.20932	4.93939	4.98273	4.74892	7.72202	5.73106	4.80106	5.51227	5.25852	6.13116	7.44188	5.54822	5.73373	5.48133	5.51623	5.52028	5.28158	5.83833	4.31619	6.3422	4.75151	5.7834	5.43732	5.13787	5.07008	5.25667	5.68558	5.93743	4.2671	4.76814	4.50909	5.86836	5.87865	5.68304	2.45191	2.62039	2.3811	2.31694	2.94898	2.26335	2.39466	2.89567	2.51947	2.46368
5188_at	PET112	31.2002	30.0559	29.4139	35.3647	30.9483	32.5409	31.2961	31.5387	30.4137	25.8863	34.1509	25.8649	33.8721	28.281	30.8928	34.8206	30.5948	25.5341	31.7917	29.1669	34.1365	37.4175	25.1868	30.1328	25.6606	29.0565	25.9654	29.3346	22.2495	29.7886	31.3097	31.3974	28.0138	31.1495	25.567	24.1229	33.8005	35.0018	4.96348	4.87843	4.95179	4.96791	4.92665	5.09385	5.08202	4.9492	4.93521	4.99058
84766_at	EFCAB4B	4.44151	4.24359	5.13017	5.2224	4.6394	5.30453	4.11542	5.07935	6.64452	4.75004	4.70301	4.32202	5.37926	4.34332	4.77835	3.90535	5.45942	4.99931	4.48736	4.39715	4.53263	5.20105	4.75947	4.60869	4.26855	3.97265	4.22227	4.78615	5.74147	5.81958	3.93971	4.66314	3.92892	4.61027	3.92645	4.21185	4.57529	4.92486	2.15105	2.35901	2.21394	2.04104	2.73216	2.23358	2.42741	2.25651	2.44875	2.16587
51146_at	A4GNT	6.4303	8.54236	8.41361	8.33618	7.35996	7.49177	7.42858	7.62455	8.49197	8.09948	7.23011	7.14953	7.01299	7.30433	7.70011	6.47599	7.52659	7.65532	7.19256	8.14054	8.38605	8.41611	7.88432	6.58392	8.26082	6.44761	6.60505	7.3004	9.08162	8.09488	8.78977	8.28626	7.30022	7.18816	8.61692	8.32148	9.40796	6.75729	2.68489	3.07273	2.8797	2.89309	3.0861	2.85402	2.81003	2.94488	2.912	2.84651
672_at	BRCA1	7.7691	9.0773	11.159	9.10546	8.87168	10.323	10.6792	9.21732	6.76348	9.29784	8.56921	8.6969	8.2464	11.8526	7.5586	8.80015	7.37121	7.91341	9.20584	8.66316	11.9145	8.8007	11.1365	9.04679	9.29906	8.10924	9.03222	9.81906	8.09588	8.3458	10.7729	7.9479	7.04803	7.7759	10.6835	7.489	11.357	10.6418	2.95775	3.48013	3.14921	3.41673	2.75777	3.09916	3.04376	2.91812	2.8819	3.20255
5464_at	PPA1	872.344	838.687	657.326	646.945	791.149	684.829	691.257	760.856	624.933	828.659	760.463	848.363	633.373	651.038	816.97	879.365	635.117	638.733	708.944	747.411	583.347	618.427	624.956	652.926	653.327	599.308	565.917	547.29	678.006	528.34	756.317	658.471	556.524	498.717	670.741	634.719	702.694	684.212	9.76875	9.36047	9.62781	9.43308	9.28756	9.57073	9.30691	9.67414	9.31088	9.46953
163688_at	CALML6	5.38667	5.08657	4.71747	4.99755	4.58603	4.50913	5.42685	6.23383	5.49112	5.28629	5.49203	5.01547	5.34206	9.66959	4.5161	5.60122	4.58224	4.50136	4.56429	4.54274	6.55962	4.37001	5.65321	5.46109	5.75312	4.18609	5.99748	5.71431	5.06007	6.27312	5.54176	4.99028	5.87167	5.82948	5.39631	5.03247	5.71766	5.3323	2.42939	2.23801	2.19725	2.44011	2.4571	2.45734	2.4174	2.17508	2.19605	2.19039
54567_at	DLL4	4.14825	5.04548	5.62546	5.29171	4.47292	4.34326	5.86139	4.28347	5.80572	5.92878	4.89999	4.91915	6.00554	4.5772	5.61049	4.21848	5.2004	4.91567	5.00859	4.84678	3.9957	6.14584	4.01701	5.28779	4.62941	4.25222	4.20121	4.20919	4.60408	6.62922	4.41385	4.38716	5.18053	4.88328	4.74093	6.58889	4.41146	4.11013	2.0525	2.49197	2.16122	2.55124	2.53747	2.29278	2.58629	2.48813	2.37862	2.3244
81602_at	CDADC1	28.0537	35.0106	35.0842	34.3806	30.0577	30.4702	29.7749	38.764	36.3972	42.2674	37.4821	30.5622	33.393	38.2085	29.8964	30.7778	28.9098	32.1383	36.6284	36.8871	40.7247	35.6274	30.0938	31.4989	36.7609	35.4217	31.4613	34.6532	34.4622	34.3908	36.8563	34.3806	37.3127	38.3713	42.419	27.3226	36.4172	26.5695	4.81012	5.13275	4.90966	4.89603	5.18575	5.22813	5.06147	4.9019	4.85349	5.19489
11091_at	WDR5	31.5094	27.8248	36.4528	48.8427	25.4854	39.0142	33.1415	26.1338	35.3856	33.9748	42.2601	31.6988	26.8258	23.3972	30.2207	35.1712	34.5932	28.1358	37.8364	26.5086	26.6424	30.7539	27.643	28.5639	22.2651	32.9608	30.7497	31.3582	26.921	27.3411	25.823	31.9881	28.7435	31.9903	28.6315	33.067	30.5349	36.2521	4.97771	5.18796	4.6716	5.05057	5.14509	5.40122	4.74555	4.91747	5.11242	5.2417
25917_at	THUMPD3	28.0338	22.1352	30.2791	28.2501	29.7726	28.2316	30.7165	22.7885	29.8352	26.5873	32.0835	26.7701	36.6899	28.3717	34.2428	31.2248	28.2529	24.3137	25.5663	31.1486	27.1286	32.0179	21.4501	22.6158	27.0138	28.0034	21.9928	22.3548	24.154	24.8763	31.4636	35.0407	26.4871	31.4032	31.7589	32.8442	27.3628	31.127	4.80909	4.92025	4.89591	4.94094	4.89894	5.00376	5.19731	5.09773	4.82033	4.67617
4478_at	MSN	451.071	367.709	390.84	357.449	315.999	328.473	414.797	399.011	348.632	328.618	380.869	383.991	348.226	363.641	352.715	392.887	452.016	352.476	399.537	359.438	377.603	394.948	345.072	412.933	373.736	354.373	351.841	430.297	344.956	354.563	319.271	371.24	287.453	350.425	314.366	304.264	398.705	402.793	8.81721	8.61044	8.30378	8.69626	8.44556	8.57315	8.44388	8.46236	8.82023	8.64219
4835_at	NQO2	89.8442	87.3068	152.748	138.145	57.6474	52.0931	106.54	125.087	154.26	110.848	144.25	132.374	42.5011	32.2237	93.3018	27.4937	172.242	172.821	59.67	62.0481	208.699	165.427	174.5	179.696	181.783	183.595	173.219	166.282	55.5913	76.4858	71.3313	148.546	128.02	121.869	66.3273	70.1593	68.0607	76.9591	6.48935	7.25501	5.84918	6.73525	7.26922	7.17243	5.40943	6.54383	7.42829	5.89893
3957_at	LGALS2	161.883	144.941	644.975	473.74	455.447	345.718	661.587	673.012	398.64	286.466	580.32	482.886	286.541	281.776	219.723	105.006	268.988	244.852	324.066	356.095	640.035	422.856	325.663	277.544	405.962	380.28	935.469	924.861	487.687	657.363	194.614	348.019	352.28	323.263	122.288	125.639	246.935	281.725	7.3388	9.3331	8.83114	9.36979	8.63894	9.1807	8.1626	7.77955	8.0714	8.34014
1613_at	DAPK3	5.87142	6.42271	11.3409	7.9045	9.59635	6.44117	14.168	8.05289	5.33704	5.06144	13.7371	9.11065	5.58822	4.5772	14.8432	9.24555	8.17138	8.46667	5.53728	7.28716	8.46661	8.26523	11.2446	12.34	6.89714	8.06204	8.63817	17.5355	4.76443	4.37882	5.76938	7.85373	8.12799	6.09136	6.65178	7.31718	10.321	10.7659	2.55371	3.50346	3.26249	3.82456	2.41604	3.78001	2.48239	3.89173	3.03058	2.46918
8320_at	EOMES	155.344	115.841	91.3615	106.814	89.1465	83.819	163.671	95.83	217.882	167.837	166.474	165.549	108.083	76.9089	195.161	145.985	89.238	75.2953	70.9008	117.988	139.496	197.014	114.195	133.523	89.5761	103.751	70.9905	106.613	136.86	119.772	151.315	154.037	175.872	192.297	143.831	156.194	235.122	213.12	7.27932	6.51351	6.47811	7.35465	7.7674	7.37915	6.756	7.60852	6.47959	6.14773
1890_at	TYMP	140.262	115.212	263.527	124.854	70.5525	55.9879	133.557	201.968	99.1458	59.558	186.731	113.582	73.8826	85.9569	177	124.297	76.728	77.9048	144.304	107.688	212.646	176.79	169.225	183.041	109.741	103.95	304.798	256.33	133.172	121.355	110.051	121.328	96.5866	93.9352	74.7773	92.4807	122.594	151.751	7.13198	8.04181	6.14063	7.06131	6.63148	7.54482	6.20716	7.46761	6.26168	7.17296
55353_at	LAPTM4B	4.54027	5.07575	8.45359	7.51364	9.51537	7.21748	12.1555	9.68682	4.74845	5.00553	7.74228	6.29872	6.47556	6.62367	12.6109	6.58819	9.31779	14.4815	5.09772	5.65002	6.23708	8.35638	10.228	9.19971	5.0113	6.65632	4.355	10.3077	3.75623	4.31683	7.85866	8.84125	5.91283	6.28626	7.41353	6.81984	5.80527	10.2508	2.18278	3.07956	3.25026	3.60354	2.24746	2.95276	2.69501	3.6566	3.21999	2.34985
3725_at	JUN	11.7591	26.1653	5.12667	6.09626	9.71789	15.271	7.06565	5.3991	8.65878	6.91181	10.9753	5.50582	17.9125	29.3164	7.21813	6.69228	8.34363	10.5793	7.15264	5.89837	6.51484	5.32955	6.00012	6.54106	6.04546	6.18912	20.2253	6.74902	11.6175	6.68989	6.38515	15.2683	24.1493	7.57714	17.8006	7.02522	10.452	5.74692	3.55571	2.35802	3.28064	2.82082	3.11416	3.45619	4.16289	2.85162	3.06067	2.83848
81622_at	UNC93B1	21.6424	22.1602	34.186	31.0284	20.0616	14.513	25.4267	27.4778	20.2632	11.9972	38.5464	26.717	22.7837	15.9201	34.6856	28.8911	26.8301	22.4365	21.811	17.7183	43.6988	34.0932	35.6741	43.6721	22.0059	17.8427	37.2774	39.4851	19.0335	16.4243	17.9727	19.8291	17.4644	18.1994	17.2703	14.2015	31.3228	29.9165	4.43579	5.09533	4.32637	4.66827	4.34079	5.26853	4.50993	5.11626	4.74578	4.44698
5324_at	PLAG1	6.80129	10.4888	7.47952	10.235	16.4206	17.7283	9.92585	7.69238	9.84829	22.8853	9.64948	9.89368	12.4251	10.6086	7.40506	11.0916	17.9318	16.402	9.21902	9.76472	5.51742	6.32591	9.27554	8.2285	8.05632	6.38012	6.9216	8.66912	13.6156	11.6587	13.5941	8.12297	8.83563	8.73031	14.5567	15.6866	7.94176	5.70034	2.76581	2.90295	4.03744	3.31119	3.29987	3.27045	3.63519	2.88851	4.16445	3.20461
56654_at	NPDC1	10.0693	8.23715	38.2511	41.3073	15.2228	21.4052	22.1861	19.42	20.7092	27.9881	17.3916	18.7661	13.6029	12.4784	27.0957	21.2595	14.5704	14.9576	23.7312	21.3505	18.0616	27.5262	28.6652	34.0977	27.0262	28.7267	18.3849	27.8187	31.8623	29.334	21.0631	26.7123	15.1226	18.2684	11.3542	16.9574	21.4736	18.9151	3.33189	5.25743	3.92816	4.47158	4.3722	4.12032	3.76585	4.75999	3.86497	4.56871
7538_at	ZFP36	309.332	537.974	236.756	263.822	430.573	538.988	277.133	289.029	315.313	252.962	662.044	287.341	523.516	559.807	315.908	264.052	493.492	514.145	250.545	216.43	506.671	276.042	301.37	325.071	286.922	261.329	567.969	251.15	469.544	251.894	259.332	296.978	410.014	228.673	442.728	248.241	434.144	272.91	8.27301	7.88726	8.75011	8.11443	8.30064	9.37078	9.03209	8.30336	8.94688	7.96893
169200_at	TMEM64	53.5456	44.8431	26.7415	31.3108	51.694	34.3593	45.5401	38.6365	49.9151	46.4777	31.6666	31.8748	49.1534	48.0652	49.6195	38.0183	29.0549	28.8574	52.5278	55.1548	31.0673	34.0932	25.6499	26.8012	41.8868	49.453	29.8431	41.6751	42.2247	52.4955	54.015	59.2062	60.8211	58.9616	43.0133	47.5405	43.3333	42.0841	5.7427	4.74101	5.69192	5.50906	5.6414	4.98489	5.61922	5.63283	4.86071	5.71501
7049_at	TGFBR3	95.444	78.0426	48.3838	65.1469	51.0457	51.9522	161.072	88.1261	152.631	95.9365	80.6445	88.7376	55.9731	58.3887	109.454	101.349	89.9746	66.6163	84.5712	116.448	89.2593	90.2611	90.7488	122.299	49.1301	59.3923	55.0572	77.2326	101.86	88.2035	89.9683	126.572	131.986	131.845	76.0552	97.5092	117.34	112.36	6.57658	5.59645	5.67372	7.33156	7.2539	6.3335	5.80666	6.77418	6.49145	6.4021
9823_at	ARMCX2	14.8319	21.4521	15.4887	22.6811	28.2458	32.7194	17.3363	15.7267	18.2993	24.7269	24.4206	25.1355	17.9916	21.3912	25.6011	33.1684	31.2529	26.2335	23.7188	24.5922	12.3824	18.8559	19.7611	18.1313	14.3042	13.9353	15.6166	11.5501	15.3473	19.6264	21.4187	13.6906	16.0641	16.7319	26.2316	21.8534	28.1926	22.6498	3.89063	3.95315	4.81997	4.11573	4.19372	4.61002	4.16925	4.67813	4.96592	4.56796
7040_at	TGFB1	62.0441	70.1458	100.798	82.7184	64.8684	63.092	111.127	86.373	65.9509	47.1007	109.225	101.205	67.1984	68.5266	113.9	94.0672	94.1415	90.6195	67.5118	72.9249	115.453	91.4868	115.453	118.18	81.9962	82.4879	104.278	116.579	77.3482	85.6718	79.6626	82.2608	65.0931	79.2175	62.4241	71.4352	86.5931	104.617	5.95522	6.65532	6.01944	6.79607	6.04332	6.77116	6.07035	6.83163	6.55676	6.07707
64005_at	MYO1G	97.033	82.5434	126.375	115.418	82.4057	93.1894	133.785	128.826	94.3839	65.4579	141.292	96.4934	71.2595	75.3032	129.193	124.329	136.521	119.21	96.678	100.28	145.934	152.938	133.369	150.981	115.733	112.598	130.82	136.24	82.2311	84.7855	79.7984	97.5092	82.4497	88.1745	68.1979	82.5861	130.577	131.622	6.6004	6.98157	6.36467	7.06377	6.56047	7.14253	6.15501	7.01339	7.09298	6.59512
22836_at	RHOBTB3	21.5863	11.1577	5.22355	8.26981	7.90984	11.3985	9.01625	9.78641	9.84805	7.89539	15.6009	15.1724	8.66256	9.13988	15.3889	12.5568	7.06129	6.40711	5.64581	6.93251	11.5002	7.38714	13.8772	11.3387	9.95488	8.30562	12.7153	11.3409	13.7587	10.4604	16.6433	13.5259	9.87784	7.37588	12.9101	11.4134	9.92966	8.0188	4.43205	2.38503	2.98365	3.17253	3.29984	3.96355	3.11479	3.94382	2.81993	2.49718
51191_at	HERC5	55.5142	51.165	77.1195	48.1637	45.5155	50.3158	58.7505	66.4478	73.2986	70.0085	67.0662	58.2816	103.78	72.7063	107.698	70.6124	48.7895	50.1932	65.6283	69.1059	64.3171	74.2897	51.0031	75.8522	71.6095	74.1473	108.408	94.2966	120.093	104.413	95.5668	121.698	71.6137	77.9322	94.879	90.143	91.9266	93.4374	5.79478	6.26902	5.50828	5.87653	6.19571	6.06751	6.69738	6.75085	5.6085	6.03625
3512_at	IGJ	842.982	1063.19	496.358	402.671	428.203	287.248	1034.12	838.821	631.108	754.149	561.615	652.776	499.661	1057.88	356.091	591.368	592.257	718.926	870.833	767.743	656.326	503.494	327.84	321.458	508.679	606.708	265.59	215.294	768.386	457.372	490.033	392.76	554.521	425.144	403.167	401.52	348.405	285.323	9.71936	8.95524	8.74215	10.0142	9.30174	9.13344	8.96481	8.4761	9.21008	9.76625
121355_at	GTSF1	46.0873	36.6804	22.2606	23.1171	38.193	26.2464	47.1064	35.4187	41.7388	39.5488	31.4522	32.4822	101.539	90.9018	46.1108	32.256	41.4203	40.3189	26.4468	29.6634	28.6057	40.6714	20.7472	18.8999	44.2276	47.722	18.8028	22.8865	62.8526	79.5619	46.5454	82.2901	35.2468	35.6035	35.7241	35.0063	48.7645	35.8695	5.5263	4.47642	5.25524	5.55785	5.38332	4.97509	6.66589	5.52703	5.37227	4.72502
1742_at	DLG4	13.5752	12.3807	10.3385	9.43767	8.67621	14.3025	11.1421	9.2318	17.2286	14.2107	10.5868	9.21302	9.21513	12.5941	10.6598	14.4338	18.2554	9.13208	13.5315	9.49049	7.60772	11.6868	8.99127	17.0736	12.1455	14.7611	20.5447	15.3746	8.69161	9.33375	12.1795	14.0953	15.6	17.8975	14.5581	18.3091	8.1026	15.2227	3.7629	3.36996	3.11706	3.47795	4.10674	3.40419	3.204	3.41411	4.19025	3.75825
4008_at	LMO7	10.6939	32.2206	25.3422	40.2269	42.5518	19.435	17.1268	18.0491	17.2906	22.064	11.8944	30.0461	19.031	20.4423	12.8922	11.5943	17.3589	23.4418	19.7003	34.9582	12.154	18.474	17.2202	11.3317	17.9113	9.87784	14.5622	19.7285	25.4359	21.8207	24.4113	15.86	22.6734	23.1667	32.725	25.2129	24.1636	20.1953	3.41872	4.66347	5.41115	4.09818	4.11191	3.57221	4.25028	3.68843	4.1176	4.30015
10938_at	EHD1	17.7361	20.1971	28.586	27.2505	29.3284	23.9483	32.1555	29.11	18.1977	20.7908	29.9504	20.0913	19.1115	14.1618	28.689	26.2576	23.0006	28.0082	23.1271	34.5846	29.4752	35.5486	23.9217	30.524	22.5056	22.9458	19.8917	22.0726	19.2536	22.7646	18.1781	20.1857	14.8445	24.327	17.5619	19.8341	21.6123	23.1792	4.14861	4.83724	4.87423	5.00699	4.18568	4.9045	4.25637	4.84242	4.5236	4.53151
8809_at	IL18R1	35.9743	26.2844	25.3997	31.683	23.4623	27.7264	34.6493	26.4758	41.1673	29.4419	23.6521	27.624	23.6509	26.4684	44.3199	34.2348	20.1068	18.2936	31.4936	31.3118	27.7491	23.7105	27.0047	35.165	13.472	18.0519	14.2466	24.9382	25.6673	20.7292	37.8092	51.8563	43.8843	49.2777	35.2081	42.8766	25.1742	30.7045	5.16889	4.66674	4.55227	5.11476	5.36343	4.56389	4.56383	5.46988	4.32961	4.97698
90379_at	DCAF15	24.4233	25.7459	41.0191	39.6704	25.3278	29.4278	32.9693	34.4034	27.1309	25.812	43.247	36.7308	28.562	21.3585	33.2067	41.6853	41.4254	34.5214	25.6787	27.7655	38.0151	40.0755	36.1413	42.5748	23.1858	27.5198	39.8658	36.8225	21.7569	27.7122	25.614	27.1358	23.9477	28.6409	22.9962	29.9475	30.7304	35.9084	4.61018	5.35822	4.66265	5.04305	4.76187	5.43453	4.83602	5.0534	5.37245	4.6825
9047_at	SH2D2A	47.3457	25.9919	42.2692	40.1301	26.6118	30.4288	63.9438	55.5063	67.0876	38.1149	35.6271	37.6819	25.4131	31.8687	63.6808	48.4983	41.8323	38.699	37.9132	37.6447	44.9089	49.8063	54.3251	61.9843	24.5458	31.3315	31.1534	42.697	33.203	31.9881	43.1309	37.9598	44.1662	52.9012	33.8301	39.6142	52.5537	44.7183	5.56516	5.40154	4.73399	5.99873	6.06797	5.1549	4.6675	5.99279	5.38654	5.24463
284837_at	LOC284837	84.7499	60.9484	67.9089	54.1195	45.6984	38.8987	33.7669	43.4383	42.5152	25.2971	52.1497	43.9681	50.6095	49.7844	50.3139	45.4814	46.0935	42.8235	72.3882	70.1558	65.4879	47.2849	80.8571	73.3433	100.304	98.3517	93.7843	92.9616	49.298	56.6955	48.148	74.0321	58.0668	54.8751	46.0931	63.8861	49.0729	75.4985	6.40514	6.08553	5.51407	5.07754	5.40991	5.70459	5.66134	5.65289	5.52649	6.17768
1428_at	CRYM	11.27	10.2782	8.89165	7.25627	14.3855	11.5027	6.27926	9.50761	7.98565	8.17099	6.62561	8.57986	12.6836	18.6537	11.89	14.3155	12.3151	15.2899	16.7499	14.6009	14.8291	8.58644	14.8072	12.718	11.1326	10.699	9.35034	8.80676	11.9577	9.41914	10.5263	12.8704	15.006	14.718	10.3701	6.93535	8.46663	7.92529	3.49441	3.15245	3.84654	2.65059	2.99741	2.72805	3.66489	3.57167	3.62235	4.06608
5518_at	PPP2R1A	55.8596	52.2422	78.7923	67.9105	51.6583	53.4376	78.4966	75.8572	59.7208	53.9632	80.5055	61.8638	49.246	52.0371	75.0242	78.3811	74.3935	72.3821	63.4238	59.4418	83.2112	88.8592	79.6178	74.8641	50.3897	52.9466	64.3064	81.8256	48.7933	52.3316	53.3088	53.2698	52.3293	60.084	44.368	52.046	68.767	63.2913	5.80373	6.29998	5.69093	6.29456	5.90016	6.33101	5.62194	6.22928	6.2171	5.98695
2316_at	FLNA	207.413	177.536	289.726	262.128	166.829	180.95	291.668	262.617	218.797	197.582	311.644	272.883	196.554	195.989	255.564	278.224	353.753	243.641	204.245	199.53	316.064	299.599	325.915	349.051	220.939	232.494	267.346	306.016	222.052	186.159	155.69	208.91	182.932	222.867	179.567	195.385	297.294	310.991	7.69636	8.17854	7.38223	8.18818	7.77345	8.28375	7.61878	7.99754	8.4666	7.67416
7407_at	VARS	9.9551	9.64251	16.5842	13.2651	11.362	11.6654	13.5234	14.6165	8.62044	9.58245	18.8531	11.8502	11.2544	9.72114	14.7167	16.2252	16.5824	11.2199	12.1439	10.0311	16.8059	14.1947	11.9762	16.4384	8.70542	12.8955	15.0642	9.85538	8.08363	9.6452	10.3621	9.83101	9.76303	15.8363	10.8808	10.8238	13.567	17.3841	3.31544	4.05174	3.50615	3.75739	3.10776	4.23673	3.49242	3.87938	4.05158	3.60216
4924_at	NUCB1	44.7683	39.0405	63.4775	47.8488	48.3609	43.9613	66.9822	62.2648	47.6774	34.1196	76.3716	59.5265	43.0073	42.8298	59.5265	60.483	73.8368	56.4105	47.35	47.2421	76.198	65.1049	69.4388	75.3462	64.5879	53.5226	77.9144	69.9703	45.7202	49.6334	41.5867	48.2079	48.8608	51.8976	41.1253	44.6458	66.9193	68.6053	5.48441	5.98817	5.59577	6.06571	5.57523	6.25496	5.42651	5.89546	6.20627	5.56529
55808_at	ST6GALNAC1	5.21148	6.33418	12.0169	16.0668	6.00327	6.51446	12.1082	17.333	7.1254	7.6647	10.5526	10.2158	9.79254	8.23441	11.6258	6.65267	7.28327	6.37659	9.91426	8.77209	5.62294	7.43513	6.28871	8.54489	10.5659	14.8991	7.70224	12.8348	10.6574	11.3423	9.2536	15.967	7.48669	7.77963	10.0542	12.2737	7.81121	8.16314	2.38169	3.587	2.58575	3.59792	2.83297	3.39952	3.29168	3.53926	2.86459	3.30951
10913_at	EDAR	21.686	32.9091	38.0499	34.7718	37.8023	51.3563	29.7756	29.0677	32.193	46.7818	38.6897	56.162	37.3289	31.391	28.6853	41.3193	55.2288	51.8539	22.803	26.8927	17.966	30.5166	27.858	30.806	25.6519	25.2321	26.7547	25.8039	39.688	27.3901	26.1054	16.4366	25.1771	21.2562	43.3519	38.6074	34.0564	29.2175	4.43869	5.24982	5.2404	4.89606	5.00867	5.27388	5.22222	4.84224	5.78735	4.51115
6925_at	TCF4	87.4173	70.6252	31.1184	42.6562	64.1282	59.281	51.7619	41.1873	37.822	49.6932	45.6912	49.2555	60.2212	66.3069	41.4228	57.0811	36.8943	65.4643	87.8565	91.0209	85.0875	51.6577	48.0803	34.6766	69.1916	79.8698	45.7049	29.0242	51.4683	51.7162	62.345	52.8425	105.936	94.0624	49.4632	53.8779	46.8295	48.1892	6.44985	4.9597	6.00289	5.69382	5.24115	5.51384	5.9122	5.37235	5.20533	6.45708
3554_at	IL1R1	8.35824	9.67261	10.5526	10.5416	6.24754	8.39313	6.35179	9.78449	11.3562	7.84277	7.85122	7.12094	6.68839	9.20623	7.61893	8.33825	4.45985	6.49178	11.4354	9.71573	12.1944	7.39269	8.79025	7.08361	6.23952	5.2667	6.75443	7.03923	7.88554	8.70785	12.9254	7.98259	9.02598	9.00415	7.63372	7.27487	6.88749	6.94	3.0632	3.39952	2.64329	2.66716	3.50541	2.97292	2.74166	2.92959	2.15699	3.51544
26289_at	AK5	11.3543	12.7789	17.2237	17.0667	21.5833	16.8464	12.6396	13.0044	12.4165	11.3367	17.0927	15.8408	14.6417	13.746	10.5526	23.9456	14.7515	19.6851	10.4071	13.5464	10.0982	8.91713	11.6916	10.7803	9.99722	8.20524	13.6631	15.762	18.3337	12.7489	14.1723	7.93892	8.91713	8.33737	19.2759	13.332	12.2228	10.2421	3.50517	4.10633	4.43185	3.65988	3.63419	4.09531	3.87201	3.39952	3.88279	3.37949
8309_at	ACOX2	5.36464	5.74461	5.9423	5.71463	4.65674	4.72071	4.90793	6.4327	4.36867	5.29032	4.68117	5.41226	7.49745	6.17646	6.91714	5.87657	4.87691	6.24733	7.19299	6.33833	10.539	5.57569	6.91714	4.6868	7.27281	5.61986	7.12839	5.37949	6.26735	4.57234	5.67349	6.45387	5.49361	5.47068	5.15713	5.15014	4.66826	4.60085	2.42348	2.57102	2.21932	2.29512	2.12719	2.22687	2.9064	2.79017	2.28597	2.84659
7453_at	WARS	413.421	293.267	550.31	300.365	236.855	206.643	299.729	407.939	316.445	171.658	359.042	278.371	271.053	271.495	400.689	335.063	259.777	261.924	443.66	317.071	543.224	478.478	432.081	432.064	460.748	419.136	550.732	430.825	345.264	387.847	339.952	388.659	294.109	321.014	318.804	350.448	440.171	556.964	8.69147	9.1041	7.88786	8.22752	8.30581	8.48801	8.08243	8.64634	8.02113	8.79331
407_at	ARR3	4.97723	8.35627	6.01217	7.32551	5.4724	5.92699	4.56693	7.69458	7.97084	5.42206	8.2761	6.24896	7.93416	6.65462	9.20328	8.87794	5.658	7.7145	5.32267	4.71643	7.57588	7.25793	6.92688	5.15604	7.24387	5.35189	6.19403	4.48536	9.0504	7.52403	7.78428	5.65556	4.86459	3.79767	8.21231	6.83448	5.80147	8.01883	2.31534	2.58789	2.45217	2.19123	2.99473	3.04895	2.98808	3.20215	2.50029	2.41215
5272_at	SERPINB9	524.012	484.775	460.233	519.248	799.651	815.926	499.29	559.657	798.751	777.156	667.285	726.963	782.26	834.755	497.261	620.031	592.846	677.081	650.672	725.015	506.921	502.537	432.806	439.052	747.711	732.151	647.041	630.793	527.765	427.966	603.308	494.755	722.705	678.798	844.575	1003.25	636.342	658.144	9.03346	8.84622	9.64323	8.96373	9.6416	9.38216	9.6115	8.95786	9.21151	9.34579
158248_at	TTC16	10.9345	10.7008	7.56564	7.8491	8.4629	8.92815	15.1403	10.7443	14.6356	10.7945	7.90776	9.22842	8.81197	7.39472	11.5832	9.32749	12.3229	10.1165	8.3061	9.61878	10.703	15.4852	8.41757	9.48264	8.37253	7.11914	7.96671	11.8174	10.0916	8.90504	10.0929	12.131	14.6064	19.0968	11.1385	8.7397	13.0788	14.453	3.45082	2.91946	3.08115	3.92032	3.87141	2.98327	3.13946	3.53396	3.62327	3.05417
30009_at	TBX21	152.057	105.161	63.7787	76.3302	77.1659	64.9098	163.694	75.2174	140.813	96.5012	134.332	123.679	79.3137	67.2416	143.084	125.225	124.029	88.9352	97.4557	125.365	146.644	136.046	98.1323	143.488	96.2161	106.209	81.7247	129.337	107.567	103.338	109.55	120.798	130.812	152.357	98.2407	108.661	128.476	131.209	7.24846	5.995	6.26989	7.35486	7.13764	7.06966	6.3095	7.16072	6.95453	6.60668
79148_at	MMP28	7.43928	11.8052	9.4536	13.9137	12.3129	13.6314	7.85938	8.07287	6.56022	8.90974	9.94318	13.3686	8.33855	7.29365	6.67059	10.4015	13.6014	14.0877	6.69466	6.65959	6.25523	7.16945	8.60284	7.27312	6.16076	5.5257	7.18928	7.39491	9.02383	6.11108	9.62198	6.38333	6.0764	6.07874	9.36343	7.2746	6.60427	6.9406	2.89516	3.24086	3.62209	2.97441	2.71374	3.31371	3.0598	2.73781	3.76568	2.74301
100507436_at	MICA	34.6989	33.1206	51.6076	48.3563	34.6126	32.2945	57.093	56.9725	42.6688	37.7061	29.5081	32.3526	33.6717	29.693	42.3207	42.9973	41.9615	42.8509	38.751	44.6002	28.5338	41.6162	51.7589	53.6292	32.2882	42.4273	31.8013	46.4005	33.0407	51.2889	37.4486	45.342	34.3038	41.3826	55.525	62.1085	51.5244	56.8359	5.11682	5.68951	5.11322	5.83524	5.41511	4.88304	5.07347	5.40329	5.39099	5.27616
164668_at	APOBEC3H	11.1402	11.5183	10.9231	7.89042	7.12315	6.52836	21.4692	9.83535	13.4003	10.6804	9.31201	9.54844	7.97075	7.59687	12.3379	6.87138	8.42854	7.30077	10.0692	12.0402	10.125	6.92003	9.62219	8.58179	9.14307	11.4047	3.84338	7.77025	12.2745	12.0544	12.522	17.1399	15.6948	20.7737	8.58124	7.83094	15.9481	12.9191	3.4777	3.44931	2.83252	4.4242	3.74419	3.21909	2.99472	3.62503	3.07528	3.33188
1990_at	CELA1	8.77412	10.6369	11.6143	18.6592	10.9084	12.396	5.2001	9.26236	7.87965	8.48777	14.0808	15.6614	11.7843	10.1446	6.96349	9.36111	17.0845	16.9722	7.11484	7.51886	10.1545	9.81981	9.76802	7.19737	8.73641	7.894	6.84586	7.45238	8.23591	10.5622	9.54284	6.83183	9.71906	10.3119	8.96997	6.81146	12.4164	14.464	3.13325	3.53783	3.44737	2.37854	2.97813	3.81565	3.5588	2.79981	4.09461	2.83083
27345_at	KCNMB4	7.39701	11.4411	7.61097	8.00969	8.48133	7.07766	7.48316	6.9413	8.01782	7.34864	7.44188	5.83074	10.648	9.98428	7.74639	9.07281	7.29547	9.60049	6.03536	8.0188	7.41921	6.43221	11.0506	6.77362	10.0281	11.6175	16.2168	10.3521	11.3337	13.1669	11.841	5.61724	5.079	4.75344	8.37526	4.36365	6.76858	6.06776	2.88694	2.92808	3.08429	2.90365	3.00321	2.89567	3.41251	2.95352	2.867	2.59344
8662_at	EIF3B	126.933	113.649	141.225	142.731	128.073	133.226	149.419	140.071	112.552	100.301	158.463	134.302	101.883	109.553	157.653	156.252	153.165	147.516	110.518	100.991	134.439	151.114	148.258	155.632	101.212	113.155	158.282	131.934	103.165	108.529	83.372	101.855	99.0578	113.251	111.988	118.963	126.072	154.751	6.98792	7.14185	7.00082	7.22322	6.81445	7.30801	6.67076	7.30061	7.25894	6.78814
3915_at	LAMC1	8.57536	11.7443	12.3125	8.54144	9.47277	11.1334	10.0185	7.52732	10.6067	9.75558	9.35451	8.64972	9.74691	8.70442	13.8261	9.42884	7.97071	9.94315	15.3012	13.7039	6.88497	9.90777	7.70709	7.49978	12.0998	11.2456	10.8551	11.0865	5.15822	8.42506	9.09548	23.7637	6.65622	14.0519	8.69825	11.0164	12.2228	9.65283	3.1002	3.62205	3.24379	3.3246	3.40691	3.22566	3.28495	3.78932	2.99471	3.93557
8870_at	IER3	186.443	294.036	133.877	105.449	194.361	311.104	167.112	178.845	225.022	89.847	148.975	116.649	283.098	252.529	199.629	132.714	127.079	154.61	132.376	118.202	181.582	109.427	161.994	146.256	147.169	132.603	134.548	83.6496	205.288	98.5141	235.88	189.114	232.608	127.512	204.398	95.0377	180.473	114.218	7.54259	7.06476	7.60259	7.38467	7.81392	7.21893	8.14516	7.64117	6.98958	7.0485
8638_at	OASL	30.9883	26.4171	33.2512	15.5267	17.9824	15.1422	55.1162	53.9923	40.969	35.2511	32.7003	25.3519	36.3807	23.1609	45.5575	31.8419	24.6257	20.3907	29.6065	28.6635	31.5931	36.7568	27.3378	33.9178	32.0742	30.7629	50.5601	45.2695	42.8047	43.5524	37.5639	43.1327	32.3959	38.3232	43.4216	33.8055	50.5056	46.8291	4.95365	5.05533	4.16851	5.78441	5.35646	5.03123	5.1851	5.50962	4.62209	4.88784
80321_at	CEP70	9.90547	14.247	10.8307	13.4044	14.0905	12.9266	9.63405	15.2807	9.25312	16.0302	11.3757	13.1916	10.9137	9.51513	12.7268	11.1506	11.3722	15.6541	15.0298	15.2769	9.80884	9.54968	9.22806	10.0003	15.6901	11.2599	10.1766	10.5353	14.6905	15.2175	11.841	14.4416	13.5649	8.18286	15.6	18.9398	11.7665	10.2433	3.30823	3.43705	3.81665	3.26814	3.20994	3.50788	3.44807	3.66979	3.50743	3.90975
146225_at	CMTM2	30.4217	30.564	19.0938	21.4564	44.1271	47.1169	27.8348	49.1001	34.1558	25.7672	27.2403	26.8664	44.9099	66.7229	26.5582	22.5521	19.4915	26.522	22.4724	19.047	37.0189	21.1874	26.7229	19.943	46.7822	31.9989	33.0851	25.4817	21.7978	27.0069	27.7163	31.4375	30.6956	26.679	31.8068	29.4498	20.541	21.6382	4.92703	4.25503	5.46359	4.79882	5.09406	4.76767	5.48896	4.73108	4.28477	4.49009
1317_at	SLC31A1	67.1505	65.8763	59.1734	54.6335	55.1097	34.4014	46.9271	47.3466	68.0819	42.4601	67.1768	56.3569	52.5837	51.9476	40.4109	41.005	56.6253	39.9165	56.5306	42.4358	64.8361	55.859	58.6963	66.4313	46.2114	50.9847	75.3577	64.2464	38.4682	45.2882	50.7967	49.636	63.2701	57.1117	42.4426	48.2724	38.6414	52.395	6.06933	5.88688	5.78423	5.55235	6.0892	6.06989	5.71654	5.33667	5.82337	5.82096
57595_at	PDZD4	20.9187	19.4263	18.3853	22.0855	18.0043	20.3959	30.2883	20.7266	33.0777	29.3937	24.8842	28.0306	19.5595	19.1843	26.0694	19.5202	25.5189	24.1662	28.7083	26.5595	26.9445	32.13	25.4947	32.4449	19.261	23.9883	16.8356	20.3207	32.4737	33.0631	23.1665	29.1589	33.3538	31.4971	24.9141	25.9367	21.0901	22.8549	4.38672	4.20048	4.17027	4.92069	5.04779	4.63716	4.2898	4.70429	4.67349	4.8434
389_at	RHOC	212.466	162.488	151.396	160.968	96.0311	69.4214	164.586	147.452	156.942	92.7437	190.983	171.698	127.271	117.764	206.652	142.044	146.338	156.221	151.495	171.339	209.535	173.518	214.974	183.703	201.83	167.703	174.203	260.782	104.383	138.173	150.821	194.177	182.122	193.008	113.838	109.338	222.277	209.31	7.73109	7.24218	6.58543	7.3627	7.29409	7.5773	6.99176	7.69106	7.19316	7.24313
9780_at	PIEZO1	96.5798	93.9971	145.562	159.667	79.0791	101.563	131.285	120.36	100.794	104.555	132.38	136.467	103.152	106.687	137.355	132.178	145.158	106.477	147.808	126.095	124.602	137.105	141.163	162.481	103.338	127.675	130.507	160.221	97.4537	90.5974	96.2101	123.946	111.311	121.295	87.1111	109.979	134.433	129.105	6.59365	7.18549	6.30522	7.03656	6.65527	7.04854	6.68862	7.10176	7.18148	7.20758
79581_at	SLC52A2	14.611	10.8953	14.1998	11.6885	8.66026	10.3918	14.3475	13.0868	16.1212	13.8307	14.7994	12.7289	8.25667	11.2426	12.0652	11.0188	15.7213	12.7907	11.5611	8.95644	16.2656	18.2477	14.3521	13.779	10.0704	12.331	11.174	17.4667	8.60629	11.0345	11.4616	12.2123	11.3114	9.96582	8.53109	10.7649	13.2106	14.464	3.86898	3.8278	3.11441	3.84273	4.01089	3.88746	3.04556	3.59277	3.97465	3.53121
23066_at	CAND2	8.24582	9.34455	7.66341	10.6679	7.28237	7.57813	8.17256	9.16978	14.3895	13.195	8.37974	10.9661	9.76329	9.22094	8.07037	12.2321	12.6706	10.6663	8.2436	10.0912	7.54917	8.34577	10.9156	7.07766	10.5526	7.4596	6.98425	6.94442	9.13805	8.35358	11.4122	7.73311	11.2726	8.98806	9.62656	10.7776	7.15349	7.90773	3.04366	2.93799	2.86441	3.03079	3.84694	3.06691	3.28737	3.01263	3.66342	3.04327
57732_at	ZFYVE28	12.6221	11.3829	14.8143	18.8806	13.9056	15.6517	21.5009	18.4803	19.8165	20.9759	15.6427	16.9673	14.4131	10.7246	15.1182	14.1173	17.0999	13.9003	20.0542	17.3046	22.6618	22.7472	19.3711	21.7643	18.3415	24.578	11.741	20.1044	25.2342	18.2421	13.704	20.6105	22.9903	26.6605	19.3439	27.7081	17.3513	24.9388	3.65788	3.88892	3.7976	4.42632	4.30863	3.96742	3.84931	3.91822	4.09591	4.32583
2155_at	F7	4.87164	6.07151	6.53125	5.49169	7.54834	6.86262	4.57961	5.59571	5.68166	7.06382	4.42452	5.03215	6.92355	5.98748	6.49666	5.99689	4.80413	6.96977	4.89062	5.68166	6.28266	4.69959	6.79641	7.62751	5.97712	4.72612	6.05822	5.51534	7.31882	5.93358	5.69561	5.44938	6.79582	5.62154	7.00062	5.58071	5.10706	5.34136	2.28441	2.70736	2.91616	2.19522	2.50631	2.14552	2.79151	2.6997	2.26427	2.29002
5034_at	P4HB	356.119	308.289	392.397	367.249	310.251	285.397	449.999	448.773	344.086	285.475	482.474	402.725	303.876	300.896	436.737	411.462	402.769	376.343	370.718	311.104	463.681	421.125	420.072	459.801	297.885	344.605	435.828	411.239	307.522	302.409	320.745	304.181	335.188	364.101	296.83	303.289	349.278	406.416	8.47622	8.61617	8.27729	8.81378	8.42663	8.91431	8.24734	8.77062	8.65381	8.53418
8819_at	SAP30	141.988	119.122	75.222	77.7389	88.5142	147.295	87.5931	134.915	100.833	64.8172	103.975	76.9084	92.3219	116.861	88.0372	113.83	66.6664	79.6203	116.302	83.5288	120.776	85.9797	104.118	76.5972	87.9711	99.83	137.698	74.5405	147.909	92.3408	122.008	67.093	87.4498	73.879	86.166	90.9524	81.8332	74.4879	7.14962	6.23308	6.46784	6.45275	6.65582	6.70009	6.5286	6.46004	6.05889	6.86173
29126_at	CD274	13.8878	11.7648	12.1423	16.8001	17.0377	19.4442	19.0216	19.0216	28.7923	33.9685	14.8842	17.5531	20.0348	13.7963	19.6124	19.3627	17.7437	14.8423	14.6586	17.8674	12.3631	25.1604	18.4382	21.5083	12.35	21.2168	12.6414	14.6472	24.8705	25.4605	17.8219	20.6022	18.4116	19.5833	17.9186	24.928	19.8772	23.1523	3.79574	3.60198	4.09066	4.24956	4.84761	3.89571	4.32444	4.29369	4.14924	3.87367
1487_at	CTBP1	268.988	250.657	329.226	320.791	234.646	238.041	332.292	307.066	228.32	218.014	357.913	330.5	221.039	205.081	322.765	322.752	330.486	288.892	244.255	253.711	277.126	345.285	315.053	356.459	213.972	223.764	288.633	332.275	237.576	251.687	237.991	220.635	240.706	255.94	226.48	247.777	289.378	319.146	8.0714	8.36293	7.87434	8.37631	7.83491	8.48347	7.78816	8.33434	8.36844	7.93224
51393_at	TRPV2	72.3334	70.5576	105.442	99.3424	73.6483	70.7137	99.1188	86.7743	92.8574	78.8387	100.585	98.2432	70.186	60.3351	100.406	102.183	102.203	94.2467	77.4589	87.5623	102.523	124.07	98.0847	112.236	72.8858	83.6772	80.6596	91.2833	73.2384	70.9721	74.5838	81.4046	76.7843	82.3346	74.4224	79.9191	98.5413	98.8246	6.17659	6.7203	6.20258	6.63109	6.53695	6.65228	6.13311	6.64971	6.67529	6.27536
51186_at	WBP5	11.75	14.2204	9.24702	10.1446	18.5501	16.5959	10.3165	11.2047	9.41135	17.1465	8.50255	8.62731	10.1814	10.9681	14.0823	14.2679	10.5834	12.5265	12.6807	9.53026	10.7137	8.08022	10.3328	9.90924	16.2839	16.0519	10.8585	9.82213	11.4363	13.0383	16.6036	11.7365	13.4195	9.73894	15.3555	13.9351	7.78444	7.22578	3.55459	3.20899	4.21335	3.36688	3.2344	3.0879	3.34786	3.81581	3.40373	3.66456
319101_at	KRT73	9.81994	13.5815	13.5574	16.0724	15.1886	23.2535	12.5008	10.4175	7.44723	11.1867	16.2331	20.0362	14.2265	11.8402	13.5236	18.2942	12.0154	12.7157	15.9963	14.3403	8.62622	7.99116	12.3487	13.1919	8.60316	11.6311	14.9624	13.3026	20.3916	16.4335	16.9234	13.1122	11.9502	12.6352	16.2659	15.0364	11.3156	8.9692	3.29571	3.761	3.92492	3.64395	2.8967	4.02087	3.83051	3.7574	3.58681	3.99966
25902_at	MTHFD1L	8.61602	10.0044	16.3231	9.08103	15.2471	13.086	11.8516	12.6721	13.0864	12.5107	11.9652	8.08001	13.446	9.02674	11.1517	12.0759	10.5358	8.48655	13.5427	10.8236	7.71596	6.13827	12.0386	13.4226	10.1494	12.9871	9.48613	10.0298	10.9027	11.5869	11.0496	12.0089	9.6633	10.4479	14.856	13.0566	9.61878	11.088	3.10702	4.02884	3.93046	3.56701	3.71	3.58077	3.7491	3.4792	3.39722	3.75944
23052_at	ENDOD1	40.8268	45.899	56.1264	50.6894	42.9766	36.1352	50.4186	41.3339	68.3097	55.0901	46.2731	49.7955	70.5124	90.1618	76.6671	57.0206	64.2247	51.1155	83.3826	70.7761	54.8727	54.5588	49.003	55.2773	65.9365	97.3839	49.947	71.5421	74.1801	67.149	57.0924	62.891	59.1854	73.5192	51.4549	46.2526	61.7666	64.9333	5.35144	5.81061	5.42548	5.65588	6.09402	5.5321	6.13981	6.26054	6.00506	6.38167
116987_at	AGAP1	7.76838	5.65723	5.49641	8.24131	4.63649	5.72051	8.28482	6.08737	8.50012	4.49822	6.33894	6.54806	6.51291	5.50565	9.11607	5.61987	4.42296	4.24982	6.38353	8.14899	7.23825	8.21281	5.73258	7.94627	4.28535	6.45452	6.13854	5.74	6.3702	5.20507	6.74134	9.38002	8.88558	9.08977	5.83135	6.90717	4.72576	8.24851	2.95761	2.45849	2.21303	3.05047	3.08748	2.66424	2.7033	3.18841	2.14501	2.67435
1397_at	CRIP2	18.993	20.1397	21.105	22.3888	18.702	18.6245	24.9605	27.5271	23.9824	25.9986	38.2397	49.194	23.7984	19.6981	29.3152	23.6813	30.1344	28.3148	24.5699	17.8204	17.6355	26.4245	34.4292	37.7238	18.5644	19.9667	22.8043	34.4883	28.0908	29.7606	24.2964	25.519	16.7672	31.4772	20.7219	24.3574	20.9355	16.7052	4.2474	4.39951	4.22512	4.64157	4.58391	5.257	4.57279	4.87358	4.91334	4.61882
57209_at	ZNF248	16.0319	16.7984	16.005	22.0888	18.1665	28.3369	13.5421	12.9568	14.8882	21.4775	12.9751	17.8093	13.3413	16.6782	15.6665	19.2845	26.9902	23.6024	13.2917	16.3451	12.9925	16.0859	17.9058	16.1533	12.7159	15.6729	11.7277	15.9498	17.6117	13.8126	19.0642	17.2305	19.0016	14.59	14.5853	16.9489	15.9588	15.9612	4.00288	4.00045	4.18321	3.75938	3.8961	3.69767	3.73782	3.96961	4.75436	3.73245
79884_at	MAP9	3.0691	4.17299	3.73406	5.12128	4.69402	4.43122	4.397	3.2126	3.72911	5.32915	3.27551	3.60123	3.87717	4.09905	3.37063	4.24999	4.2724	4.17634	4.69788	8.02984	3.0687	3.28843	2.96548	3.59348	3.53524	3.64878	3.25816	3.45644	4.45941	4.42075	3.71985	3.07672	5.54851	4.63164	4.30272	3.94011	5.00743	4.00222	1.61782	1.90075	2.23082	2.13652	1.89883	1.71172	1.95501	1.75302	2.09505	2.23201
6535_at	SLC6A8	7.10053	6.74767	5.61925	6.74767	5.15427	5.39804	7.30637	6.02945	7.27134	5.24309	5.92239	8.75826	6.02945	4.81592	5.50546	5.38406	5.85335	7.44188	6.86819	5.34163	7.98849	6.2376	8.396	5.51414	8.77499	6.00509	12.3516	6.09086	8.81822	5.29671	6.16788	5.70817	6.21488	5.39804	5.29031	5.77753	4.39393	4.97234	2.82793	2.49038	2.36577	2.86916	2.86222	2.56618	2.59203	2.46086	2.54926	2.77993
28448_at	IGHV3-15	38.2504	64.1954	43.3057	32.725	25.4247	23.7202	62.2106	49.0951	25.2467	36.7635	29.2257	63.2247	37.7189	36.3465	30.7255	64.832	26.7363	27.9369	45.8563	45.8658	26.1641	22.8953	30.0184	22.7239	28.1976	24.4297	32.7123	20.3019	27.2535	33.2829	36.1102	27.77	30.5871	32.5637	32.9131	28.2263	30.4796	26.5695	5.2574	5.43649	4.66816	5.95909	4.65802	4.86917	5.23722	4.94137	4.74073	5.51905
6892_at	TAPBP	337.381	305.408	445.211	443.049	296.795	325.896	453.785	396.278	373.095	356.837	457.716	464.477	323.628	352.943	435.197	454.953	460.663	409.119	377.108	377.364	423.158	526.675	456.556	474.607	324.235	356.656	429.939	415.686	337.779	341.365	299.388	362.976	321.657	348.407	351.005	380.985	430.074	465.2	8.39824	8.79835	8.21332	8.82587	8.5434	8.83831	8.33819	8.76553	8.84757	8.55884
83988_at	NCALD	50.4933	37.043	36.0569	36.2635	34.7511	33.3565	58.3244	33.9312	65.9508	44.8766	36.2263	41.3916	29.3038	29.4183	48.4182	41.5566	41.9912	32.3396	31.86	42.0752	37.7923	45.9462	37.6376	49.2783	28.6957	33.5616	25.0399	31.6186	33.123	40.2043	45.2586	39.4508	45.039	55.1026	38.4823	31.9288	37.7175	30.5175	5.65802	5.1722	5.11899	5.86603	6.04332	5.17897	4.87301	5.59748	5.39202	4.99368
81573_at	ANKRD13C	15.8248	12.2229	11.7919	13.9628	20.1884	16.2752	15.4773	13.923	14.4222	15.3935	12.637	9.97008	10.7298	10.3371	16.5669	15.1216	13.8829	15.0021	16.8405	18.2827	10.6636	13.6172	8.8146	12.2242	13.6724	11.8372	12.7847	12.0404	16.5728	19.3725	14.7246	16.4322	17.6065	15.9273	13.4765	19.4595	11.7411	17.218	3.98412	3.55973	4.33546	3.95208	3.85022	3.65958	3.42355	4.05023	3.79524	4.07386
9368_at	SLC9A3R1	139.023	116.647	173.58	183.847	123.33	114.291	213.945	153.033	178.21	140.632	188.58	158.82	125.816	131.286	178.041	171.567	190.349	166.608	136.988	154.091	182.873	190.119	182.157	192.764	140.663	129.219	121.469	151.568	144.33	144.207	150.316	138.862	149.505	163.165	136.368	149.619	208.194	195.372	7.11918	7.43946	6.94638	7.74109	7.47744	7.55903	6.97517	7.47606	7.57251	7.0979
130399_at	ACVR1C	6.92893	13.5315	9.47735	14.2191	12.8811	15.9583	7.58816	10.3857	8.72021	16.5043	9.31807	12.0279	12.831	9.19116	10.3269	12.3129	10.8466	11.3985	8.56038	10.1557	8.5647	13.7533	12.5223	10.7708	11.1083	10.7717	9.16706	10.9996	17.5718	13.9706	9.98134	11.2049	9.67277	7.38876	18.0109	17.0345	10.6001	12.3204	2.79263	3.24448	3.68718	2.92375	3.12436	3.22003	3.68156	3.36833	3.43917	3.09767
9887_at	SMG7	42.5852	37.3257	37.0919	35.6458	30.9789	29.385	41.7659	42.0928	29.8492	29.508	42.4227	37.3723	42.2185	43.7731	48.6416	47.0062	53.3465	47.5162	54.1206	37.6297	39.4024	45.7941	36.6642	34.5764	32.9239	35.961	47.5471	47.2267	30.0478	35.3422	41.1417	35.3631	31.6263	31.1279	24.6315	30.3852	40.5556	46.2204	5.41228	5.21303	4.95321	5.38425	4.89962	5.40676	5.3998	5.60412	5.73732	5.75811
29080_at	CCDC59	100.432	92.0076	69.7555	91.6955	107.141	102.9	79.5213	76.7827	75.2532	104.152	81.1781	89.1595	97.7108	93.5288	74.6701	86.6132	79.2172	70.3151	85.6537	88.6342	73.1985	61.385	70.4477	65.1138	88.9324	88.3132	77.0043	74.2925	104.66	100.808	106.196	88.3184	99.8772	86.5633	109.027	109.959	84.9478	85.947	6.65007	6.12424	6.74337	6.31327	6.23368	6.34302	6.61045	6.22246	6.30774	6.42044
23534_at	TNPO3	65.3633	46.9454	83.2572	88.5699	47.5865	66.3697	100.279	88.3834	66.3327	52.2116	94.6141	87.757	57.3695	51.4879	90.0072	88.6721	97.2132	89.6721	79.1456	73.6195	77.7973	90.311	90.5643	95.5999	71.9671	68.438	73.8532	93.972	72.178	61.6416	67.5809	69.8081	57.7705	72.5199	64.9291	69.2139	75.3272	91.5463	6.03041	6.3795	5.57248	6.64788	6.05165	6.56398	5.84221	6.49197	6.60308	6.30644
54549_at	SDK2	15.543	18.1719	13.9902	26.1093	25.3572	38.1159	23.8642	17.9973	18.7253	32.4458	11.3414	12.0263	20.3756	26.7195	17.4778	21.9247	25.6066	33.2804	17.2306	23.2105	13.3598	16.1437	20.9177	24.1756	14.8398	13.9598	17.7888	17.6878	15.1956	10.4201	18.0472	22.5318	19.1238	18.1771	18.0869	14.3355	9.83342	11.7408	3.95819	3.80634	4.66433	4.57677	4.22692	3.50352	4.34877	4.12745	4.67845	4.1069
51310_at	SLC22A17	14.2424	15.6321	15.2034	18.3796	19.3523	22.697	12.5967	12.8303	13.5101	17.133	19.139	18.9003	13.3762	13.7722	15.1065	17.0044	18.6594	21.2299	13.4275	16.2308	18.5514	15.7637	17.1769	20.4834	14.7936	14.5587	17.2925	17.0722	20.6821	19.2232	16.7241	13.1216	14.1507	16.7223	16.0536	15.8568	19.1798	16.8087	3.83212	3.92632	4.27443	3.65497	3.75597	4.25844	3.7416	3.9171	4.22183	3.74712
3215_at	HOXB5	9.24361	7.2751	9.08497	7.72688	7.7459	6.35324	9.12631	10.9051	6.81235	8.87906	9.23455	8.77888	7.8764	10.9759	11.9198	10.4708	8.37656	9.36946	7.15781	10.7884	9.23087	10.0268	11.9183	7.36494	6.96796	8.48028	12.4284	9.87781	10.5374	7.73449	7.80367	6.89704	6.72431	6.77112	10.0436	7.37543	10.3109	7.57222	3.20846	3.18348	2.95343	3.19003	2.76815	3.20704	2.97754	3.57529	3.06636	2.83952
11129_at	CLASRP	35.7098	51.889	51.7409	57.8169	52.328	61.5408	37.9332	45.8753	39.4713	43.976	45.3939	59.5261	39.4837	36.6576	44.9582	57.4287	60.7944	59.2863	41.7321	49.9116	54.0228	48.577	55.6588	47.4163	49.0858	42.2976	46.7126	51.7868	33.0407	51.2269	57.9925	44.2657	43.5754	45.3687	47.8618	44.2555	53.8441	38.0208	5.15825	5.69323	5.70951	5.24539	5.30273	5.50443	5.30318	5.49051	5.92587	5.38309
284309_at	ZNF776	91.1071	102.963	65.8845	77.3292	105.457	105.754	70.4101	81.822	74.6025	94.0217	82.7238	104.461	94.8231	81.6206	88.9993	85.6271	102.552	100.846	62.9875	87.3329	50.3899	54.2534	71.5155	72.3985	67.7081	57.353	66.7746	59.94	82.3507	96.9852	85.5644	69.5407	78.9733	70.1017	108.768	98.6465	81.2109	73.956	6.50949	6.04187	6.72051	6.13771	6.22115	6.37023	6.56717	6.47572	6.68021	5.97699
3852_at	KRT5	7.0898	6.53782	6.56956	8.03123	8.11842	7.01753	7.65845	11.0186	7.67886	6.50793	7.51096	7.55325	8.02415	8.11442	9.79246	10.6018	10.2074	11.9026	11.4924	10.2636	8.14674	8.0379	11.9323	9.63336	7.86124	6.90336	8.31881	7.60347	7.99727	7.34589	11.189	8.15996	7.46945	7.98849	11.5092	7.33085	8.41805	8.33825	2.82574	2.7158	3.0212	2.93705	2.94089	2.909	3.00435	3.29167	3.35155	3.52261
8621_at	CDK13	87.2268	94.0485	68.1361	83.6702	92.0142	110.883	70.1177	78.3677	95.7246	97.399	69.2872	76.4723	84.1946	92.2702	65.2753	73.6195	69.7524	70.5554	74.6198	103.263	88.5865	87.1014	61.2462	63.6392	98.4081	91.3037	58.8422	67.2491	76.9879	73.6488	99.6779	109.917	102.365	93.9352	85.8066	95.2834	72.0738	67.4441	6.4467	6.09035	6.52378	6.13171	6.58082	6.11452	6.39566	6.02847	6.12417	6.22149
81544_at	GDPD5	33.1056	32.3313	51.5431	42.5232	32.6292	34.9154	46.956	44.1842	34.8171	35.3494	36.3486	38.6691	28.6596	27.9736	44.3478	38.5976	45.5331	41.68	41.1609	33.9654	43.3385	51.0924	40.6725	38.8513	32.8693	39.394	39.4053	38.926	43.8142	38.8566	30.0656	35.1271	35.6041	43.6284	47.6219	45.3169	37.2399	38.8532	5.04901	5.68771	5.02809	5.55324	5.12172	5.18383	4.84095	5.47079	5.50884	5.3632
26270_at	FBXO6	73.0999	64.2509	77.8476	58.2358	36.2203	31.8392	70.3353	71.494	52.4459	36.2869	75.4717	67.9079	60.299	59.1111	60.6096	46.8045	53.3785	50.4394	72.3693	75.53	93.0915	78.3943	68.4707	88.5142	76.5706	70.29	99.3244	92.7681	69.9548	68.8646	59.7573	69.9248	57.2342	49.2628	57.3399	63.157	50.8483	60.0425	6.1918	6.28258	5.17873	6.13618	5.71276	6.23786	5.91406	5.92147	5.73819	6.17731
1534_at	CYB561	29.6032	23.8611	38.4908	51.0448	29.2832	43.8611	44.228	36.1334	34.8091	40.9218	32.5844	39.1512	38.6332	33.534	39.9294	36.1195	27.6717	25.46	31.951	36.1984	34.3051	56.8718	37.8438	41.0993	27.7539	39.3021	24.0277	35.7774	36.5669	35.4281	34.8653	46.4879	47.8501	56.4955	33.8301	38.3669	28.0129	36.03	4.88768	5.26644	4.872	5.46689	5.12139	5.02611	5.27177	5.31938	4.79034	4.99779
401320_at	LOC401320	33.14	39.2573	31.3903	26.7171	22.2506	27.529	19.9539	19.9591	24.3364	27.0568	26.1217	26.7736	20.0707	17.5003	30.8364	31.8382	25.9027	27.546	20.6942	23.0173	19.6071	28.1537	34.605	36.5465	17.7696	24.6117	23.3807	36.9614	26.7076	25.3289	27.3037	30.0271	21.0895	21.8922	21.8814	27.5394	21.7036	32.4207	5.0505	4.97225	4.47577	4.3186	4.60505	4.70718	4.32702	4.94656	4.69503	4.37115
83666_at	PARP9	64.1748	58.2524	78.9243	51.9588	54.0783	51.1201	61.412	85.5116	55.6899	60.2465	70.7469	61.3062	78.6297	71.6602	69.5298	65.9392	70.6508	58.6818	82.6884	67.2758	75.9744	97.5599	61.0831	75.2144	82.8135	81.2021	87.9835	83.5405	100.583	91.2428	72.9416	94.702	61.4719	60.8947	79.505	84.7176	82.7647	87.3091	6.00394	6.3024	5.75698	5.94045	5.79934	6.14459	6.297	6.11956	6.14263	6.36961
153478_at	PLEKHG4B	9.41877	6.14444	5.40751	6.3147	6.0064	7.40229	5.67689	5.89491	5.2713	6.41117	7.05057	7.65855	6.14444	5.62546	5.1826	5.88031	7.74422	5.45913	6.78787	5.30616	6.71922	8.21346	6.1272	5.8396	5.1959	5.71123	6.11455	6.74488	4.93281	7.81347	4.5932	6.36495	7.54679	10.0153	5.57495	5.95705	4.95273	5.18883	3.23554	2.43497	2.5865	2.5051	2.39816	2.81774	2.61928	2.37368	2.95312	2.76296
7293_at	TNFRSF4	15.5496	13.0683	41.7522	37.6458	20.7687	18.7847	27.6436	35.0669	27.4558	23.8127	25.8021	30.5347	17.1828	13.841	32.0948	20.2107	22.5804	20.3608	34.8336	28.7881	24.6494	36.0142	26.6535	26.8326	22.9726	28.5497	22.2178	34.1362	21.7732	28.7074	20.739	36.9712	25.837	32.9172	27.2829	38.2418	17.9385	16.6682	3.95881	5.38378	4.37634	4.78888	4.77904	4.68942	4.10289	5.00427	4.497	5.12241
401262_at	CRIP3	9.13629	15.3643	13.0423	17.0701	9.58089	11.8219	9.76345	6.87734	10.7379	12.4451	11.7226	14.7328	14.903	10.3831	7.9168	8.2251	9.90147	12.0689	11.2002	16.4521	11.9948	11.4972	17.8227	7.89128	9.23585	9.38854	15.1191	19.8543	11.1923	9.28869	11.4261	8.57592	10.0183	11.4653	12.8918	7.91697	8.32526	8.83663	3.19161	3.70513	3.26016	3.28739	3.42464	3.55122	3.89753	2.98492	3.30764	3.48545
11279_at	KLF8	5.12471	4.78232	4.60761	5.05859	5.27123	4.03914	5.70758	5.19071	5.58085	5.7071	5.62052	5.07046	4.75887	4.30134	6.06887	5.108	4.46921	5.2198	6.67162	6.35129	4.3144	6.89307	5.54959	6.32037	6.68536	7.85482	8.84275	6.28387	4.14817	7.44737	5.95551	5.49926	6.07377	8.89337	3.76743	4.88624	5.15918	4.77798	2.35747	2.20402	2.39814	2.51288	2.48049	2.4907	2.25062	2.60143	2.16002	2.73804
22920_at	KIFAP3	68.6214	59.8057	50.6609	60.3241	48.9985	54.4779	75.8003	58.2603	77.2861	66.0202	54.5251	57.5384	59.419	49.613	76.8407	69.7033	65.4495	58.8404	65.9438	65.9255	61.0427	62.3942	53.4486	61.7887	54.3581	59.4817	49.2427	51.2678	61.2146	67.0864	75.4245	62.8133	69.7149	78.0321	51.0945	60.7268	65.7619	70.72	6.10059	5.6628	5.61466	6.24413	6.27214	5.76885	5.89285	6.2638	6.03231	6.04317
7697_at	ZNF138	7.18931	8.84235	7.89548	10.2534	14.3089	13.4149	7.52017	8.14591	8.2927	13.2971	9.95177	12.0387	7.33189	9.69784	8.41046	10.7044	9.48849	10.4708	9.58994	12.5061	5.81581	8.08663	8.44829	8.8307	9.27418	9.71002	7.84909	6.1997	11.4794	11.0797	10.0354	8.57338	10.7079	11.0216	15.1008	12.5206	10.1421	11.4445	2.84585	2.98103	3.83884	2.91077	3.05184	3.31495	2.87419	3.07219	3.24618	3.26152
2983_at	GUCY1B3	4.37112	4.95991	5.36571	5.3492	4.3612	4.09589	4.46394	5.21846	5.12227	4.42865	4.23543	4.57187	5.35874	6.9992	7.46128	6.29067	4.06881	4.79334	6.02076	5.9903	5.71203	6.3233	4.49662	5.69929	7.72523	7.18991	4.60147	7.89907	5.75057	5.62609	6.01973	7.47994	4.66049	5.97002	5.10723	6.97336	5.45275	7.60106	2.128	2.42377	2.12473	2.15832	2.35678	2.08251	2.42189	2.89942	2.02461	2.58994
2805_at	GOT1	27.3473	23.1031	31.1356	28.9486	28.1047	22.0017	30.5078	24.1337	24.7389	25.7275	32.3607	21.3231	22.8103	17.4511	29.0965	28.1737	22.1142	25.7394	22.6039	26.0009	36.0097	24.7047	16.4719	20.5809	18.7317	22.0553	24.7389	25.9557	18.5115	23.1364	27.516	28.4899	25.9393	31.1988	18.2135	24.4439	27.8431	27.8431	4.77333	4.96049	4.81274	4.9311	4.62871	5.01617	4.51162	4.86277	4.4669	4.4985
5654_at	HTRA1	8.19525	8.34333	8.21431	10.9827	7.24757	6.95871	7.13552	10.2698	7.1412	7.5333	7.91867	7.07219	10.1662	13.2068	8.07569	8.1697	9.55113	10.8594	9.12648	7.48232	7.93003	7.03663	10.7815	8.71497	10.7113	7.38033	7.61938	10.4463	7.23698	7.73929	10.3369	6.45872	12.74	10.5724	7.79392	6.93711	8.69896	9.31651	3.03479	3.03814	2.8575	2.83502	2.83617	2.98526	3.34571	3.01359	3.25567	3.19006
83452_at	RAB33B	37.2018	39.5802	31.6558	37.4811	60.7126	53.3496	36.9704	43.171	41.8259	50.7723	45.5849	40.7601	35.4087	47.6859	42.6536	42.2582	38.4442	47.5076	41.9855	39.5946	35.0969	28.26	33.0614	26.5446	48.4787	44.8028	36.499	34.7997	59.6695	64.3703	48.3573	46.3522	42.1361	36.8445	54.3172	54.6194	40.3623	35.6228	5.2173	4.9844	5.92392	5.2083	5.38632	5.51048	5.14603	5.4146	5.26469	5.39182
6693_at	SPN	29.0269	13.4602	15.0231	16.6591	13.3604	14.8733	26.1255	11.1811	19.5314	21.747	12.3739	13.1864	17.9843	15.7828	15.5835	18.2191	19.9368	13.7655	16.8152	16.8245	12.5858	15.0153	14.1156	26.7247	16.7721	15.8792	14.9848	24.3508	17.0767	11.623	15.1262	19.8399	24.3453	22.0537	14.4719	18.1012	18.1061	23.4075	4.85932	3.90911	3.73989	4.70738	4.28773	3.62923	4.16866	3.96195	4.31736	4.07169
51228_at	GLTP	101.356	80.2116	109.541	95.9879	109.914	97.3594	100.472	109.225	108.541	67.7773	107.873	101.183	99.1195	78.8947	84.4879	72.7247	73.3826	71.0485	112.28	101.183	121.343	124.172	127.606	159.638	119.593	105.567	93.501	123.041	80.3037	79.5224	79.7523	102.021	82.5142	85.9301	87.604	76.6454	100.067	109.501	6.66329	6.77532	6.78023	6.65065	6.76209	6.75319	6.6311	6.40067	6.19737	6.81096
51513_at	ETV7	17.8409	12.699	19.2521	14.9818	16.7243	18.5801	17.8624	18.8121	23.5361	18.0196	11.1951	14.4995	16.699	14.1121	19.4252	16.0162	14.7093	16.8138	21.025	18.1009	20.2175	22.9141	20.6322	17.4375	19.2597	21.072	20.6003	20.8481	16.6958	16.4884	15.1235	20.6972	12.8955	17.8035	14.8297	17.0914	15.9908	16.0935	4.15711	4.26695	4.06387	4.15886	4.55681	3.4848	4.06169	4.27986	3.87866	4.39404
83986_at	ITFG3	16.3204	17.8628	21.9126	18.1514	19.8869	18.8328	19.7689	17.8733	15.6018	14.0492	22.0225	20.3444	14.6744	16.534	19.6236	20.8529	19.9831	16.7404	17.7946	16.7685	20.7516	21.152	22.5142	25.612	17.4292	18.5482	21.2478	21.0273	16.3325	17.8293	15.2097	16.9402	15.0136	17.2701	15.6625	17.1637	19.4268	23.106	4.0286	4.45369	4.31375	4.30516	3.96364	4.4609	3.87522	4.29451	4.32071	4.15337
51293_at	CD320	28.8163	29.2623	39.4048	34.9951	33.0114	33.5034	52.1284	44.9923	54.7729	50.6391	37.9409	39.0142	31.8277	28.1118	48.2073	40.661	41.9329	39.2746	30.3641	32.8837	32.8173	44.5671	34.5047	48.3278	27.5258	27.6359	32.2579	35.5005	29.5054	32.8407	32.039	35.7586	46.0976	66.0423	33.5664	36.2636	33.3038	27.683	4.84881	5.3003	5.04489	5.704	5.77539	5.24568	4.99221	5.59118	5.39001	4.92429
207_at	AKT1	50.2167	44.9867	46.5312	43.8485	40.4868	38.0001	51.5367	40.8738	43.8991	30.9482	59.1001	51.2407	34.5768	33.9528	53.746	49.5142	55.4045	46.7127	44.1016	45.2893	54.3958	47.0931	50.5807	66.2594	41.1552	45.1536	56.971	50.3402	35.1676	34.2511	42.9871	38.4729	41.575	43.5247	34.6025	37.6606	47.2788	47.6542	5.6501	5.54013	5.33938	5.68753	5.45612	5.88509	5.11173	5.74808	5.79193	5.46276
326624_at	RAB37	94.7513	86.2371	81.3788	96.0607	101.059	99.0734	131.645	93.1045	143.159	120.399	104.26	115.571	123.146	113.746	111.846	98.5877	134.439	93.6441	102.743	105.124	115.474	113.281	103.792	120.191	98.8281	107.383	92.6259	118.661	107.641	121.047	99.8148	106.939	129.645	129.764	92.3476	87.3156	131.197	121.017	6.56607	6.34658	6.65906	7.04051	7.16147	6.70404	6.94422	6.80536	7.0708	6.6829
6713_at	SQLE	41.6586	29.9886	25.0464	24.751	27.5392	21.3087	27.8267	24.8488	27.0957	27.8012	30.0938	31.0879	22.9218	25.393	19.9819	30.3587	26.9886	27.8066	25.3677	36.3735	35.2262	28.1736	26.8459	20.2308	24.9526	25.8006	33.6065	27.7533	29.4682	19.9819	23.261	16.615	34.3246	32.3302	24.1788	16.9184	35.3037	37.9198	5.38054	4.64653	4.78341	4.7984	4.75999	4.9114	4.51865	4.32062	4.75428	4.66492
5341_at	PLEK	383.424	336.962	307.017	258.569	272.565	195.33	382.58	287.333	318.856	228.192	364.238	295.979	243.783	279.903	380.941	284.231	256.952	248.847	281.598	300.327	349.056	286.329	309.757	318.727	388.202	352	331.824	316.352	314.041	330.31	301.255	363.864	341.643	331.064	284.71	353.041	393.495	349.634	8.5828	8.26217	8.09046	8.57962	8.31676	8.50874	7.92946	8.57342	8.00536	8.13749
6428_at	SRSF3	11.486	12.8822	12.2698	12.3256	13.5206	14.3581	15.1217	14.0701	15.3695	19.5208	11.8396	12.014	13.8917	14.0265	11.8396	11.836	11.4376	13.5315	19.2322	16.7072	9.92855	12.9399	11.175	15.2978	11.5983	12.7552	8.57594	9.77593	14.0095	15.8708	14.7501	17.6442	15.1553	15.389	14.3981	20.8514	11.4038	14.464	3.5218	3.61704	3.75709	3.91855	3.942	3.56555	3.79616	3.56555	3.51571	4.26546
146439_at	CCDC64B	10.4239	7.2205	8.57879	9.02436	9.11393	7.27654	9.41484	8.29016	7.84713	7.44978	6.23287	7.82581	7.37616	8.33759	7.12885	6.76796	10.135	7.57605	9.38309	6.71545	10.0659	9.69571	8.62981	8.05471	9.47254	9.19103	8.76896	6.73851	8.76825	11.1221	7.21079	11.1485	7.44129	8.61045	7.11674	9.12094	8.03451	8.41177	3.38182	3.10077	3.18807	3.23494	2.97216	2.6399	2.88287	2.83367	3.34127	3.23006
23288_at	IQCE	8.80437	6.24356	5.34666	5.93118	7.42869	6.27362	6.15263	5.09871	5.86442	5.2468	8.18851	5.82245	5.34456	5.39189	6.37113	7.57886	7.59348	5.53712	6.02076	5.70606	7.61521	6.79664	6.77534	6.9255	5.53063	7.96401	7.44188	7.0288	7.38005	6.8055	7.46866	7.56129	5.68273	7.24917	6.87013	7.21705	8.08575	8.67594	3.13822	2.41864	2.89311	2.6212	2.55199	3.0336	2.41807	2.67155	2.92476	2.58994
145173_at	B3GALTL	18.38	17.5586	13.7349	19.329	20.7196	22.4436	20.3733	19.0099	23.1128	23.5023	18.0891	17.6721	27.3203	23.0888	18.5255	15.0478	17.1699	16.9569	24.5655	21.102	14.9373	15.4778	18.2349	20.9882	18.8606	23.5262	16.3836	17.2684	15.8633	19.9052	17.2928	23.6905	22.9598	24.1356	20.1252	20.0266	25.5046	27.1051	4.20007	3.77978	4.37293	4.34861	4.53062	4.17705	4.7719	4.21144	4.10181	4.61856
23583_at	SMUG1	12.3696	15.3985	8.96948	8.87593	9.39655	7.43222	8.53004	6.27743	9.37436	8.02168	9.22107	7.53916	8.01033	6.83038	10.645	8.25479	12.0467	10.3282	12.5592	13.9802	14.0524	10.697	10.9886	13.8825	9.42354	9.96424	14.1658	14.0362	8.79012	8.21391	9.69911	9.19728	7.91748	8.87602	10.8498	14.4636	9.41691	11.7528	3.62873	3.16502	3.23213	3.09255	3.22872	3.20493	3.00186	3.4121	3.59056	3.65067
283120_at	H19	4.58351	4.46044	4.69993	5.76766	4.54498	6.75022	4.14086	5.3991	4.00346	3.85297	4.01617	4.59104	6.70296	5.0626	6.08144	4.98688	5.3991	5.46492	5.06877	5.31412	5.03197	4.51037	5.77796	4.5325	7.23544	4.35154	5.12151	4.73512	4.68576	5.56046	4.86234	3.66734	6.87953	4.05746	3.80155	4.05367	4.29399	4.81447	2.19645	2.23264	2.18428	2.04993	2.00125	2.00582	2.7448	2.60441	2.43272	2.34164
115330_at	GPR146	4.5527	3.86008	4.96797	4.93658	5.34938	3.89589	5.39876	4.84311	4.2376	4.23444	4.22621	5.00427	3.99776	3.75348	5.19949	4.52985	6.27671	6.51958	4.40038	3.75076	3.81628	6.42746	4.47353	5.19561	3.81937	4.72061	5.1877	4.78475	5.65823	6.54789	4.65928	3.58151	3.79292	4.51913	4.59088	5.7625	3.87529	3.95158	2.18672	2.31266	2.41937	2.43263	2.08325	2.07936	1.99919	2.37837	2.65001	2.13763
4116_at	MAGOH	197.799	198.462	228.735	223.148	226.777	196.954	220.218	223.277	243.957	222.413	193.57	205.282	218.191	193.684	173.789	190.611	164.704	181.267	229.063	244.662	170.467	203.565	164.511	173.496	194.471	216.047	151.937	207.109	186.07	233.133	227.147	215.173	203.334	228.612	215.396	226.399	229.621	222.911	7.62789	7.83753	7.82513	7.78279	7.93048	7.59671	7.76945	7.44119	7.36374	7.8396
161291_at	TMEM30B	5.42109	7.38289	6.85935	6.38235	8.30559	8.73188	5.89151	6.4997	7.48495	9.37202	5.85296	8.1251	8.82711	6.2776	6.79724	8.71439	6.77823	8.36806	7.58299	10.8853	7.07995	8.93246	7.77119	7.30753	7.17362	5.82299	4.96077	5.5811	9.34246	11.2185	9.87933	7.12759	7.40355	6.51595	9.40015	7.41891	9.47831	7.63962	2.43858	2.77807	3.05408	2.55864	2.90399	2.54917	3.14194	2.76495	2.76091	2.92277
118611_at	C10orf90	4.20516	4.74331	6.57783	5.18938	3.92224	3.83941	4.7184	4.9038	5.26395	4.71931	4.79983	4.76587	3.90535	4.25647	4.63038	5.45636	4.36134	4.74073	4.08359	5.73179	4.68161	4.54121	5.25889	4.56418	5.16811	3.98536	4.67175	4.21435	5.72392	4.08556	3.75488	4.55824	4.04191	5.00945	5.46303	4.04191	5.18221	3.49086	2.07216	2.71761	1.97168	2.2383	2.39614	2.26298	1.96545	2.21113	2.12477	2.02984
113230_at	LOC113230	5.5768	8.37625	7.32471	8.76363	6.19068	6.19436	5.47394	5.55893	5.61671	7.36872	6.95733	8.4248	7.34819	7.71737	8.02336	6.57905	7.44762	7.02407	8.60909	8.67157	9.03587	6.7725	9.36379	6.95142	5.67727	6.83161	6.38367	7.6406	7.81272	7.04361	7.02719	5.83537	8.0663	6.89877	7.03044	6.93057	7.09975	7.00791	2.47944	2.87277	2.6301	2.45258	2.48973	2.79853	2.87739	3.00421	2.89678	3.10586
64839_at	FBXL17	4.14456	4.69117	4.87199	4.32515	4.84563	5.12619	5.8535	3.74839	5.12026	4.6442	4.70949	4.14456	6.46591	4.11582	4.88081	5.67977	6.21632	5.03208	5.74524	4.17265	5.57257	5.74524	7.06709	5.23275	4.26043	4.32934	5.04161	4.70831	4.74577	5.3232	4.54477	5.77056	3.784	4.75531	3.82805	4.54173	4.44551	4.84642	2.05122	2.28451	2.27668	2.5493	2.35622	2.23557	2.69285	2.28712	2.63606	2.52237
128218_at	TMEM125	4.94945	5.38384	6.39629	5.9944	4.45449	4.68781	5.63389	4.99891	4.79778	5.53396	6.16396	5.48477	6.73752	6.23544	6.22951	4.46014	6.14159	4.79334	6.7003	5.94749	4.71746	4.93236	5.86812	6.09093	5.61187	5.57885	5.33265	7.28622	5.78853	4.81966	4.69479	6.29904	5.0609	4.98245	4.90507	5.1345	4.88873	4.95171	2.30727	2.67723	2.15526	2.49413	2.26237	2.62386	2.75222	2.63912	2.61861	2.74423
25974_at	MMACHC	6.51011	6.89841	6.43997	8.64547	5.7449	7.55398	6.64353	5.825	5.54833	6.81454	6.42063	6.57939	5.41429	7.01779	6.93518	6.08331	5.23201	7.13695	7.19496	7.00998	6.09701	5.61857	6.76508	6.05402	5.61729	5.917	7.94437	5.58513	5.53712	6.39664	7.40481	5.9629	7.3278	5.38037	7.07363	5.84753	7.35963	6.80141	2.70268	2.68705	2.52228	2.73195	2.47205	2.68271	2.43677	2.79393	2.38736	2.84699
6875_at	TAF4B	22.201	32.1697	23.0344	32.8765	36.0393	39.5564	27.1545	24.6144	23.9924	33.3645	27.8915	31.3229	30.529	32.2467	25.1428	31.8463	29.6931	38.5417	31.2967	30.9058	19.0117	25.3283	24.4417	23.3868	23.15	22.64	21.4018	22.7543	28.5629	25.8035	32.2641	27.8803	29.4927	25.9916	29.3047	33.0856	26.1057	29.9272	4.47255	4.52572	5.1715	4.76312	4.58451	4.80175	4.93211	4.65207	4.89205	4.96794
10362_at	HMG20B	51.0695	52.2244	69.7185	60.7153	46.3599	45.7822	64.2494	61.7247	29.0614	37.4199	66.4914	57.3894	46.5828	34.3765	62.3563	65.1557	56.5065	49.8318	50.6721	46.7594	53.1853	51.2106	57.7524	61.649	44.6476	48.0795	54.9669	70.6984	31.7952	47.2347	55.5827	49.9839	44.7294	49.4139	32.725	38.2249	51.3738	57.0115	5.67439	6.12347	5.53481	6.00561	4.86103	6.0551	5.54173	5.96246	5.82035	5.66312
79612_at	NAA16	135.763	172.152	141.124	196.388	195.71	276.62	119.061	132.446	129.109	192.398	136.53	173.677	164.452	164.892	123.385	187.738	234.997	248.489	151.334	167.83	93.4164	114.566	141.886	151.659	110.722	124.922	120.528	127.607	154.619	142.299	141.198	126.157	124.702	114.925	169.027	199.347	107.809	134.992	7.08494	7.14082	7.61258	6.89556	7.01245	7.09307	7.36152	6.94702	7.8765	7.2416
79933_at	SYNPO2L	6.02076	7.52707	8.37027	7.3502	7.29061	7.30639	7.69652	8.35457	6.96179	10.6176	7.17666	7.35654	8.82711	10.1427	6.81221	8.46519	8.81581	8.66078	7.86077	7.28716	6.93818	7.39269	8.77659	6.77679	8.33933	7.89267	8.64803	7.7504	8.36223	7.78501	6.64123	7.11532	6.68941	6.89914	9.23455	9.50758	9.33571	7.35606	2.58994	3.06527	2.86604	2.94421	2.79946	2.84331	3.14194	2.76812	3.14009	2.97467
100_at	ADA	222.433	170.703	192.591	163.615	115.469	95.1767	190.291	173.017	159.51	129.834	143.852	166.964	101.394	85.9379	155.64	161.656	166.609	141.121	149.421	141.489	149.117	158.808	167.285	161.847	135.363	126.288	146.03	175.568	114.351	120.003	151.768	138.606	124.969	126.429	119.927	108.597	146.299	147.781	7.79723	7.5894	6.85136	7.57206	7.3175	7.16845	6.66382	7.28207	7.38033	7.22324
222545_at	GPRC6A	4.28902	5.29724	3.9525	4.37423	3.87686	4.9498	4.36688	4.20776	4.45649	4.61599	3.53159	5.25397	3.92827	5.57449	4.8076	4.86815	4.9811	4.50236	3.75737	4.1461	4.45427	3.98539	3.15741	4.76039	4.27458	4.07579	4.96677	5.11633	5.37328	4.21491	3.8547	3.60791	3.92655	4.032	4.99169	4.31621	5.09614	4.43073	2.10065	1.98277	1.95489	2.1266	2.15591	1.82032	1.97389	2.26532	2.31647	1.90972
1146_at	CHRNG	7.62218	7.52616	8.29745	6.48898	6.39906	7.82418	7.39639	6.62691	8.78351	7.48685	7.41337	8.70554	6.81577	7.07232	6.96072	7.7365	9.31363	7.75576	6.52382	5.93986	7.37317	6.38842	8.69391	7.14076	7.03111	7.56615	8.73731	6.66892	10.0836	6.71861	6.78842	6.70256	9.61321	7.14	9.40075	8.10024	7.39556	6.50662	2.9302	3.05267	2.67786	2.88682	3.1348	2.89013	2.76888	2.79924	3.21934	2.70572
9019_at	MPZL1	21.9981	20.8885	22.5458	17.9961	18.0328	13.646	14.4993	18.5386	15.9442	13.0601	19.7377	16.6332	16.6791	16.477	24.8538	27.1025	17.2293	19.4197	20.4748	20.2814	23.0308	17.5467	18.5786	15.9513	20.3084	15.3028	21.6399	18.3928	17.6238	14.6714	23.9997	16.1136	18.6381	15.3028	16.309	14.1987	18.8461	17.2293	4.45931	4.49479	4.17255	3.85791	3.99496	4.30288	4.05997	4.63539	4.10679	4.35578
4137_at	MAPT	4.11081	4.46593	3.90751	4.72061	4.32851	4.69993	4.44547	5.0353	3.58528	4.34293	4.53671	4.22798	3.61287	3.6894	4.93174	4.68802	4.80653	5.94749	3.83864	4.26263	3.83405	4.2158	5.04845	4.40049	4.9728	4.23093	4.45627	4.4474	4.87986	4.38385	3.85286	4.59548	4.68285	5.36531	4.56546	4.10179	5.11944	3.71528	2.03942	1.96625	2.11387	2.15234	1.84208	2.18165	1.85314	2.3021	2.265	1.9406
54882_at	ANKHD1	42.0931	47.2846	50.65	29.0152	47.2328	49.0142	50.3168	32.225	46.0161	47.7765	43.272	37.1185	55.2247	63.1019	50.4352	44.9616	38.6403	40.3891	35.2248	49.2017	58.0279	55.0544	46.042	51.6721	39.5142	53.3164	43.0908	58.8826	38.5508	46.9065	40.9352	50.83	36.7225	65.2765	46.4044	42.0294	37.6967	40.4879	5.39551	5.66249	5.56172	5.65297	5.52407	5.43536	5.78724	5.65636	5.27204	5.13852
27037_at	TRMT2A	26.7475	30.6621	35.6628	34.0485	27.2692	32.0825	31.6625	33.6325	32.3622	29.065	35.9822	30.3224	25.8247	28.1255	35.5138	33.4181	30.6383	33.4908	24.9984	29.4387	37.2768	38.6125	33.1215	30.0386	28.5668	24.8065	35.0238	29.2664	31.0622	25.5477	29.3291	27.5867	27.9534	29.1929	30.9676	31.122	35.2537	30.6903	4.74133	5.15635	4.7692	4.9847	5.01624	5.16921	4.69068	5.15031	4.93726	4.64376
5467_at	PPARD	49.9441	57.1151	56.9622	62.2552	71.4429	92.8585	57.3234	62.6992	43.8314	69.5564	55.6748	60.9436	69.5566	65.0062	56.9042	60.1356	75.1944	72.69	51.3263	56.7946	43.9304	50.8556	65.8638	64.4726	65.5461	56.1621	55.9211	58.339	76.8784	67.1607	66.6793	67.8666	64.022	50.3147	61.506	66.3823	50.5997	47.7742	5.64224	5.83193	6.15872	5.84105	5.45389	5.79895	6.12011	5.83046	6.23255	5.68163
181_at	AGRP	8.77209	8.35621	7.50601	7.481	6.70227	6.68876	7.21179	6.80591	7.61065	9.33357	6.36324	7.65922	8.76896	9.65431	8.10413	6.64616	6.63452	7.75698	6.74902	8.82518	7.00424	8.19752	8.7437	7.70029	7.46112	6.86011	10.9512	8.40098	9.67613	6.07022	6.78535	7.4015	6.80718	6.29841	7.11094	7.61682	7.45119	6.43753	3.13292	2.90805	2.74465	2.85036	2.92802	2.66976	3.13241	3.01866	2.72999	2.75468
145873_at	MESP2	10.2333	11.721	10.9339	14.0271	10.32	10.9556	10.2123	9.95524	9.40992	11.3464	11.809	11.2007	12.6812	12.7537	13.9057	12.0371	9.24525	10.5736	10.7417	14.712	10.7356	10.1054	12.6896	9.77513	12.6343	10.0332	10.3395	11.0127	12.637	9.90285	10.2102	12.4327	9.73921	9.10709	12.3041	11.4134	13.4241	10.1148	3.3552	3.45073	3.36736	3.35224	3.23418	3.56181	3.66462	3.79761	3.20871	3.42515
3936_at	LCP1	1216.99	1083.39	1240.05	967.306	999.734	963.147	1219.87	1276.97	1036.17	861.798	1355.6	1222.09	978.047	1005.7	1233.46	1127.25	1167.05	1175.57	993.425	981.9	1318.79	1309.44	1272.11	1309.49	1126.74	1074.98	1090.6	1294.68	919.771	1012.76	933.029	998.737	1055.88	1036.97	952.601	969.09	1229.77	1290.59	10.2491	10.2762	9.9654	10.2525	10.017	10.4047	9.93376	10.2685	10.1887	9.95627
348980_at	HCN1	6.5497	6.57573	6.62605	7.13768	5.8768	9.12868	6.73602	7.48166	6.2432	7.34071	6.31429	6.54106	7.8764	7.1099	7.35797	6.55558	6.04136	6.88097	9.39822	5.30616	7.63193	8.47248	7.2147	5.33198	5.80437	5.55086	8.98964	6.39647	8.20787	5.69276	5.07765	5.66954	9.82852	4.59468	7.02583	4.72091	7.3004	7.2946	2.71143	2.72815	2.55503	2.7519	2.64229	2.65862	2.97754	2.87931	2.59487	3.23239
9817_at	KEAP1	41.4041	36.7459	46.7013	41.5931	38.5104	32.558	51.6507	41.7437	40.0243	38.9622	46.5387	40.4917	37.0275	34.0054	47.0668	45.2737	41.751	37.8421	36.9408	37.1568	50.0702	49.0005	46.9247	49.4621	34.3594	39.4353	43.5669	41.7402	37.2679	42.4211	36.8563	42.1923	41.9946	46.3255	42.8399	35.4162	46.8392	48.1065	5.3717	5.54539	5.26718	5.69072	5.32281	5.54036	5.21052	5.55664	5.38374	5.20714
2065_at	ERBB3	4.11684	3.8927	4.76851	4.25154	5.03217	4.95535	3.56153	3.84986	4.24294	4.97707	3.90535	4.66748	5.69568	5.2634	3.65223	4.1915	4.27195	4.42819	4.1008	4.26277	5.0508	2.86533	3.21978	3.95234	4.34914	3.33041	3.43359	3.52572	5.64532	4.26149	3.86541	3.63742	3.98396	3.5475	4.51223	3.8927	3.65003	3.72883	2.04154	2.25354	2.33118	1.8325	2.08506	1.96545	2.50987	1.86878	2.0949	2.03591
57153_at	SLC44A2	35.6748	33.9102	44.6964	47.7688	35.0331	35.9031	43.1274	36.5114	28.0304	32.2803	41.6495	42.1984	35.8161	35.3037	42.3106	48.2009	44.3131	43.6634	39.3278	36.1984	37.6458	47.859	35.7511	40.1824	32.2217	38.5995	41.1805	47.1437	30.2703	35.3037	31.4773	35.212	37.8652	36.8871	32.0555	39.7567	39.9894	44.8185	5.15683	5.48209	5.13064	5.43053	4.80892	5.38023	5.16254	5.40295	5.46966	5.29748
148808_at	MFSD4	3.75967	6.60164	4.42537	5.9545	4.43181	8.24859	3.98665	5.11821	4.8108	5.40904	4.54591	5.49695	6.78627	5.28465	4.23888	5.44164	5.94832	6.25341	5.15788	6.00964	4.26751	4.65364	4.77056	4.12259	5.98883	4.63675	4.06428	3.69911	4.92411	4.74789	4.1736	4.89368	5.51266	5.01421	5.3265	4.62821	5.02517	5.99322	1.91061	2.1458	2.1479	1.99518	2.26628	2.18457	2.76262	2.08368	2.57248	2.36678
53371_at	NUP54	105.243	123.865	89.4224	110.83	135.661	140.86	117.483	115.472	108.092	135.714	109.388	118.077	119.875	134.251	113.984	130.398	100.652	127.742	118.015	130.303	99.1876	102.2	110.484	107.541	103.121	109.928	110.339	112.105	138.337	139.596	130.014	123.343	132.711	123.19	147.968	157.577	133.464	109.906	6.71758	6.48256	7.08386	6.8763	6.75612	6.77331	6.90539	6.83268	6.65323	6.88282
7280_at	TUBB2A	33.1888	16.0011	30.9763	23.8149	7.4944	5.61289	19.3086	21.407	14.1967	17.3818	17.9698	17.9533	14.6997	9.82063	19.2027	14.9131	8.69762	12.1082	27.8073	23.4121	20.4538	20.496	17.3344	18.1517	24.1297	25.913	19.5702	17.3441	20.1385	29.0349	17.5029	20.2799	19.065	17.5153	15.6732	16.0727	19.431	27.9236	5.05262	4.95309	2.90581	4.27117	3.82748	4.1675	3.87772	4.26323	3.12062	4.79739
7205_at	TRIP6	18.2694	16.298	19.4332	19.332	15.6802	17.1799	18.1076	21.5381	17.787	13.1538	24.7423	18.9147	14.9012	10.3448	18.1519	18.0013	19.2378	18.4093	24.8579	18.0664	22.8169	20.6503	16.1737	20.1661	17.9669	22.6912	18.6517	21.6605	16.0313	15.3308	14.102	17.8939	11.9011	15.8537	15.1043	15.6125	14.8508	19.5754	4.19136	4.28045	3.97087	4.17852	4.15275	4.62891	3.89736	4.18205	4.26587	4.63563
388403_at	YPEL2	38.6394	48.0865	25.7919	32.1284	45.5772	57.2301	25.5559	28.6199	41.0006	33.4584	31.7202	30.9202	38.7502	34.934	29.8776	29.627	29.2363	36.0235	37.992	38.7893	38.3876	26.8653	39.0843	31.0931	41.7154	44.4148	37.193	33.6915	38.7119	42.1527	43.5265	36.077	37.9141	33.1055	37.3578	36.0893	31.5594	33.1135	5.272	4.68885	5.51024	4.67558	5.35757	4.98733	5.27613	4.90099	4.86969	5.24763
10677_at	AVIL	15.8779	18.0353	13.0246	18.5897	12.6712	17.3408	13.0146	13.3249	10.0289	13.6185	16.9387	17.4643	15.0768	14.6308	14.3702	15.6885	20.0883	17.8557	15.1942	19.2929	13.4151	13.4539	15.6319	11.9727	17.3041	12.9013	15.6682	14.9885	16.2692	15.8779	11.1828	13.8398	16.2377	12.5319	18.0636	19.7583	15.7793	14.4197	3.98895	3.70317	3.66348	3.70206	3.32609	4.08225	3.91426	3.84501	4.32829	3.92545
6297_at	SALL2	19.404	20.6431	20.8509	23.7141	23.5234	31.7394	23.4552	22.5532	21.253	28.8635	21.9508	26.343	19.7151	20.0295	21.287	24.0301	23.5253	22.6907	18.1889	19.5997	18.8141	22.6266	27.2984	24.8591	18.2938	18.2936	17.6825	20.6726	25.5901	19.4746	20.9285	15.313	18.7405	19.2713	26.2596	21.2695	19.5897	17.7039	4.27829	4.38204	4.55603	4.55184	4.40959	4.4562	4.30123	4.4119	4.55614	4.18499
283982_at	LINC00469	5.749	6.60142	7.45626	7.42279	5.19441	5.58854	6.16522	7.31986	5.09947	5.77944	5.68452	6.08539	5.09345	6.86016	7.26103	5.77602	6.35254	5.51535	4.91036	5.93545	7.1933	6.28152	6.01405	5.58419	5.83877	5.19086	7.6471	7.18003	7.03312	6.23877	6.84916	6.98564	5.66625	6.14084	5.63311	5.30034	6.37338	6.04901	2.52331	2.89845	2.37696	2.62415	2.35035	2.50704	2.34864	2.86017	2.66733	2.29583
135932_at	TMEM139	6.71423	7.03372	6.0685	7.16913	5.29069	6.36323	6.61662	7.42874	7.45356	7.55439	5.82842	6.14503	4.91925	5.89084	5.18494	6.05336	6.96328	6.68653	5.2438	4.45811	6.45154	5.77907	6.88162	5.27435	5.45474	5.71123	6.18015	6.23239	7.74014	6.40605	5.93268	5.70904	7.27822	6.03549	6.54838	6.7623	7.04641	6.97131	2.74722	2.60134	2.40346	2.72609	2.89793	2.5431	2.29844	2.37433	2.79977	2.39061
338692_at	ANKRD13D	17.0064	16.938	26.2905	18.905	21.6928	20.4395	18.4991	18.7316	19.929	20.2264	22.8788	21.7463	19.9937	17.037	20.1214	23.8836	25.3674	19.1953	22.6837	19.0828	21.1156	23.226	25.2859	27.9041	20.8235	23.1302	17.0368	24.235	16.059	16.8451	20.0242	18.906	21.4696	21.7252	17.6791	16.7229	16.5347	22.7724	4.088	4.71647	4.43914	4.20938	4.3168	4.51594	4.32147	4.33066	4.6649	4.50358
541565_at	C8orf58	10.9006	11.7497	15.9342	16.8532	13.1559	16.5248	12.285	16.7817	12.6922	14.9749	17.1206	15.2231	12.8484	13.8809	12.637	16.3014	16.624	16.2268	11.8949	12.9025	17.0475	15.598	13.2404	15.3958	13.5104	12.6189	16.5603	13.6074	15.0553	13.8619	14.7151	13.4546	15.1325	12.7564	11.7261	11.4858	14.7095	16.6066	3.44634	3.99406	3.71764	3.61883	3.66587	4.09766	3.68352	3.65958	4.0552	3.57227
10418_at	SPON1	5.7639	7.13303	10.1286	10.1548	7.91472	6.34952	7.82555	9.92722	6.65828	7.38572	5.99898	7.30609	7.80402	7.41473	8.90497	9.71324	7.28606	7.21491	5.81639	6.13939	6.42229	5.87801	7.93942	6.15342	6.82577	6.13939	8.38086	8.34715	8.08256	6.74592	11.1034	8.32093	6.65828	5.80433	6.21488	5.81776	7.17941	7.17028	2.52705	3.34036	2.98454	2.96819	2.73515	2.58472	2.96422	3.15461	2.86514	2.54012
23463_at	ICMT	31.6964	29.3247	33.1797	32.2914	27.0925	29.9886	34.7645	30.1293	36.8025	32.5545	32.6748	26.8912	24.2649	21.0476	35.8844	31.1512	29.7591	21.848	34.0548	34.0997	30.6393	30.8508	28.7354	27.7143	27.1007	31.6988	31.9105	35.8404	27.1747	34.0052	35.9318	34.1051	34.3597	35.4271	26.6871	30.8841	33.4132	37.3882	4.98624	5.05223	4.75982	5.11954	5.20173	5.03011	4.6008	5.16529	4.89526	5.08979
11282_at	MGAT4B	106.718	108.218	110.535	91.8448	119.99	102.943	107.52	99.08	95.6458	82.7157	114.157	110.498	133.495	141.219	129.067	102.889	108.515	101.754	98.472	99.4201	129.534	108.558	116.683	132.977	133.372	138.225	133.405	124.522	102.024	107.414	101.646	109.436	79.9729	89.6063	91.8031	99.8947	104.732	108.009	6.73766	6.78836	6.90676	6.74846	6.57963	6.83488	7.06065	7.01197	6.76175	6.62164
6732_at	SRPK1	19.4225	19.7611	16.6129	18.4792	16.623	15.374	18.276	21.2133	11.3836	13.3819	14.1265	20.9467	17.0188	18.9555	21.1913	17.1616	15.7874	25.4668	18.8921	14.1569	16.6804	21.752	20.4318	13.801	15.9873	13.6096	20.1781	18.1244	22.8874	16.6997	20.5016	14.6419	18.8154	15.0346	22.3658	13.2087	18.184	16.555	4.27965	4.05423	4.05511	4.19188	3.50889	3.82033	4.08906	4.4054	3.9807	4.23971
57176_at	VARS2	76.3563	70.0666	123.688	101.778	96.6173	103.396	118.974	109.225	76.8923	68.5459	86.1013	85.4078	91.9321	86.734	87.3227	101.238	97.5708	67.3367	65.6841	67.8257	88.7845	95.6332	115.863	121.187	90.1622	99.0236	64.3454	61.9767	62.4346	68.9352	87.9159	89.8912	82.1168	109.824	81.425	86.1821	77.3793	94.6792	6.25468	6.95057	6.59421	6.89451	6.26477	6.42796	6.5225	6.44829	6.60838	6.03747
84444_at	DOT1L	13.7614	15.8202	14.4472	14.4309	17.6465	16.6751	13.6436	15.5964	13.3824	14.7148	16.3855	18.6312	13.6555	15.2898	13.1252	14.3293	13.4176	15.5691	14.2205	13.2499	17.8813	14.8019	16.9666	16.9334	17.9984	16.3057	18.6728	15.2094	13.9472	10.8832	14.5225	14.0955	14.7315	12.9857	10.8222	14.9636	15.565	15.1419	3.78256	3.85272	4.14131	3.77015	3.74226	4.03435	3.77141	3.71427	3.74606	3.8299
8111_at	GPR68	32.4833	26.6016	31.1199	33.7249	34.4989	25.1125	44.3494	35.305	52.7902	43.6834	35.0736	35.4392	35.0406	36.6721	44.5931	37.2128	39.1039	27.1121	37.6458	38.6099	39.961	44.3572	38.883	42.4955	34.4529	33.5962	22.6087	37.6642	36.4747	40.7615	36.9279	49.4345	49.7014	64.1764	32.7413	39.0032	52.0877	47.288	5.02162	4.95977	5.10848	5.47084	5.7222	5.13231	5.13096	5.47875	5.28924	5.23442
22981_at	NINL	6.48205	6.53283	6.97547	6.98819	4.9964	5.46303	6.76477	7.42201	6.12635	7.325	8.61733	8.71155	7.81123	7.86331	6.98673	6.19014	8.09955	6.88569	4.82488	7.821	9.89907	6.6631	5.78049	5.2001	6.80461	5.71123	7.5801	6.58578	6.78623	5.68881	6.64505	4.92036	4.35511	6.54088	6.52515	4.88712	9.43918	8.71439	2.69645	2.80229	2.32089	2.75804	2.61503	3.10724	2.96555	2.80462	3.01784	2.27049
27340_at	UTP20	13.6626	22.7221	20.8354	17.5472	14.5844	16.9719	13.5913	15.8826	11.6984	16.3687	15.231	16.1818	15.9469	15.9282	14.8538	16.947	20.3403	19.0498	16.7517	17.9981	14.6933	12.6275	13.1878	14.5492	12.4229	9.17654	12.7759	13.7864	15.2771	16.7691	15.8894	12.1784	13.0797	14.3369	17.6664	15.5541	17.7747	15.3904	3.77216	4.38096	3.86635	3.76462	3.54823	3.92894	3.9952	3.89276	4.34627	4.06623
121391_at	KRT74	5.11218	6.12893	5.59654	5.63558	5.15043	7.23214	4.99149	6.29807	4.77052	5.67137	4.83021	4.98249	6.05597	6.93725	5.52213	5.80964	5.42151	5.90578	5.9684	5.46802	4.79957	4.48222	6.71905	5.52959	5.24081	5.44866	7.70436	6.16524	6.52274	6.8631	4.75464	5.59654	4.50766	4.48521	6.01476	5.3991	5.76789	6.05149	2.35394	2.48453	2.36469	2.31947	2.25415	2.27209	2.59836	2.46522	2.4387	2.57734
200765_at	TIGD1	11.4195	10.908	12.3219	13.6361	15.7805	14.8635	11.8367	11.6665	7.51775	11.2221	12.7924	13.4924	15.0248	16.1747	11.5829	13.8711	11.9418	13.4485	11.3368	17.3822	9.74175	13.2933	11.3995	10.5045	10.7761	11.0664	11.7113	10.9984	14.5248	12.8373	14.7913	11.336	14.3086	13.4197	13.1876	13.4721	13.5126	13.4743	3.51342	3.62316	3.98007	3.5652	2.9103	3.67722	3.90928	3.53392	3.57795	3.50295
646808_at	LOC646808	23.6326	26.801	37.0566	34.0274	28.8803	41.8021	33.2548	29.3164	25.4113	32.7881	31.4115	33.0307	23.5912	29.7786	28.7537	25.9568	30.8278	30.7363	29.971	29.479	28.1062	28.3406	33.2912	25.3626	29.527	23.7965	31.544	27.0948	26.2983	29.1983	25.2923	24.1599	25.4715	27.2161	33.2227	30.5219	29.9254	27.0147	4.56271	5.21166	4.85201	5.05549	4.6674	4.97322	4.56018	4.84567	4.94616	4.9055
64854_at	USP46	17.0779	13.3567	9.98058	8.86375	13.8157	12.1672	13.7267	14.5579	13.4824	11.2253	9.72442	8.98387	13.1421	12.8548	14.0263	12.5728	9.11678	8.16139	14.7039	16.0114	11.8703	12.4048	9.99229	9.83899	13.844	13.2977	11.6255	13.3141	14.3374	19.4746	12.6649	12.334	14.3563	12.762	11.2953	10.6176	12.5352	13.3639	4.09405	3.31912	3.78823	3.77891	3.75301	3.28161	3.71612	3.81006	3.18852	3.87813
1949_at	EFNB3	4.57573	3.6807	4.0863	5.29782	4.38921	5.2667	4.94853	5.39872	4.84149	5.17035	4.00942	4.96265	3.75389	4.80445	4.64585	5.39712	4.51954	6.03873	5.05908	5.58732	4.21395	4.79036	5.41849	4.09953	5.26888	4.39482	4.14594	3.94722	6.09214	5.49746	4.03448	4.9671	4.31034	3.63363	5.5448	5.99703	3.98539	4.14179	2.194	2.0308	2.13396	2.307	2.27545	2.0034	1.90839	2.21594	2.17618	2.33888
353139_at	LCE2A	12.735	13.2716	10.2649	10.6492	9.46407	8.49737	12.7231	14.269	10.85	10.9832	10.2605	11.89	12.1326	13.0441	12.897	10.473	14.0911	15.2175	10.0938	9.23014	9.46867	9.79556	11.4485	8.88828	11.7817	8.86576	11.598	10.6492	14.8561	12.4686	12.4154	13.3693	11.7054	11.4134	12.1749	10.0938	10.4331	8.0188	3.67072	3.35965	3.24246	3.66938	3.43963	3.35903	3.60082	3.68897	3.81671	3.33539
51702_at	PADI3	6.30064	5.74382	6.48333	6.6886	5.72894	6.68647	6.45031	7.92302	5.80167	6.80279	5.14806	5.86403	4.68109	5.8725	5.4659	5.22107	5.05172	6.01342	6.08804	6.1975	5.13383	4.80791	6.20101	4.48018	7.06479	5.5058	5.13383	5.21767	5.46297	5.56636	5.6049	6.2475	4.69993	5.43475	5.94045	6.17478	6.28325	5.574	2.6555	2.69673	2.51827	2.68937	2.53647	2.36403	2.22685	2.45046	2.33678	2.60598
84765_at	ZNF577	8.24129	10.1662	9.14179	12.8689	8.17277	9.05493	9.23993	10.8259	11.0985	12.581	10.2437	11.6385	9.07825	10.7419	8.54815	9.6175	9.386	12.819	7.89493	9.40127	11.4316	12.6558	11.5597	11.283	9.87146	7.49028	9.15778	9.61419	12.6252	10.8417	7.71978	7.71589	10.8379	8.93266	8.80987	10.1545	8.87269	11.1101	3.04287	3.19248	3.03083	3.20788	3.47229	3.35666	3.18241	3.09561	3.23051	2.98093
5212_at	VIT	6.00496	5.82851	4.57189	6.49588	4.47298	6.30554	5.6873	5.04412	4.99831	4.25784	5.59461	5.30948	4.85984	5.08809	6.0769	6.20673	4.96753	4.24946	4.99075	6.93052	5.31823	4.42031	4.67361	5.15939	5.13799	5.40718	6.5325	4.85133	6.65906	5.13717	8.89918	5.95139	6.10022	4.57832	5.10723	5.06574	5.92214	5.51278	2.58615	2.19279	2.16124	2.50774	2.32144	2.48404	2.28091	2.60334	2.31253	2.31926
3344_at	FOXN2	261.869	262.689	171.752	187.156	263.825	250.76	206.915	212.028	237.777	294.116	220.959	229.698	240.414	249.409	220.11	254.675	187.909	215.933	245.961	255.356	236.722	176.33	176.225	162.188	283.883	277.878	218.845	204.169	314.649	287.552	254.448	277.946	274.075	220.643	235.949	252.856	203.409	214.794	8.0327	7.42418	8.04344	7.6929	7.89347	7.78763	7.90937	7.78208	7.55389	7.94229
93517_at	SDR42E1	13.1642	10.3564	9.81086	13.7299	10.793	13.7475	8.29374	14.3369	12.1737	13.3255	11.6391	11.9354	12.6251	10.0157	12.1252	16.8017	12.0395	15.5191	10.3202	13.4137	11.1218	11.1389	11.5449	11.4411	8.92399	9.70504	9.97051	10.0713	11.4809	11.0699	11.6152	10.4065	9.97669	9.66074	8.75771	8.53396	13.5634	11.9527	3.71855	3.29438	3.43202	3.05202	3.6057	3.54091	3.65822	3.59993	3.58971	3.36739
386674_at	KRTAP10-6	266.044	285.871	246.284	229.25	185.942	213.751	196.636	213.945	221.405	245.263	186.777	259.146	206.406	262.241	210.462	213.769	259.888	271.172	218.876	146.376	228.154	230.459	264.749	208.701	204.119	155.786	337.382	227.918	235.435	220.69	177.893	185.593	189.383	187.962	201.002	184.514	205.751	165.146	8.05552	7.94418	7.53871	7.61938	7.79054	7.54518	7.68934	7.71741	8.02175	7.77397
390212_at	GPR152	8.7196	8.63817	7.77879	7.32927	6.56835	8.52293	8.00349	8.84864	9.43546	8.51961	6.60034	8.18078	8.26019	10.934	8.07569	8.00771	10.3904	9.48023	7.69625	8.05635	7.633	8.46802	9.49619	7.98402	9.07834	6.55328	7.34016	7.37016	10.0261	7.96684	8.11572	7.42446	7.03392	6.85149	7.17411	6.29245	7.35225	6.91297	3.12426	2.95955	2.71553	3.00063	3.23809	2.72254	3.04618	3.01359	3.37718	2.94416
84975_at	MFSD5	66.1059	57.7416	78.4769	76.1275	60.8262	55.5617	77.9648	77.3444	63.4003	59.0792	71.9864	66.4293	64.0719	52.4132	80.3264	68.1998	55.9879	56.6391	64.0931	61.1715	77.5708	77.2687	72.8721	67.9089	59.6769	63.5909	84.2905	74.4544	52.6659	61.2359	69.8986	68.7878	64.0668	77.9352	54.4828	63.8637	70.7514	75.0678	6.04671	6.2942	5.92662	6.28475	5.98642	6.16965	6.00162	6.3278	5.80704	6.0021
722_at	C4BPA	6.14357	5.82888	8.82711	6.43528	5.61267	6.13653	6.1203	7.27272	6.04685	5.85717	6.41117	6.69489	7.8764	7.96195	5.78056	7.00606	5.82321	6.28287	5.85016	6.468	6.39939	6.30034	7.11657	6.23369	6.65637	5.76425	6.41117	5.2468	7.86421	5.03711	5.4004	6.36444	7.27724	5.47068	7.32959	7.54767	6.52275	6.02099	2.61908	3.14194	2.48869	2.6136	2.59618	2.68059	2.97754	2.53121	2.54181	2.54848
5106_at	PCK2	41.9767	36.437	43.2393	31.4072	33.4476	27.1989	38.0051	38.6855	35.6897	35.7315	45.2917	36.1001	36.0566	34.23	42.1927	39.385	33.6498	32.635	40.0932	42.5301	46.0548	50.3635	43.5373	49.1487	44.7264	46.5583	49.3932	44.3124	36.5184	39.4839	40.0562	42.6073	35.5081	41.2496	32.4242	36.2405	42.2346	43.8974	5.39152	5.43427	5.06383	5.24812	5.15743	5.50118	5.17219	5.39892	5.07253	5.32529
84451_at	KIAA1804	13.8574	14.3025	10.302	11.466	15.2166	19.9256	12.1082	12.673	13.0864	13.1088	12.637	14.0149	11.6869	12.2676	10.7396	14.1173	10.613	10.2566	13.3809	16.1339	14.7352	12.9937	14.0617	11.3409	17.894	22.6173	15.8892	7.3004	14.2801	12.8329	12.9352	14.1011	11.8812	12.4524	12.6575	11.9332	15.0977	14.7895	3.79258	3.36485	3.92758	3.59792	3.71	3.65958	3.54682	3.42487	3.40776	3.7421
64319_at	FBRS	22.5214	15.6614	21.1729	19.6529	23.7125	20.9117	20.4899	22.2143	22.2034	21.4607	23.5794	22.2445	15.4157	16.8804	20.7949	17.9819	23.1845	17.4709	22.3252	21.4238	22.7383	23.9178	23.7845	25.6349	19.524	20.6824	21.6255	22.6407	18.1983	18.7013	17.8019	21.0254	17.3852	18.0126	18.9041	22.2207	18.521	21.8721	4.49323	4.40414	4.56758	4.35684	4.47271	4.55946	3.94632	4.37816	4.53509	4.4806
83693_at	HSDL1	29.2321	28.1381	28.1737	28.1947	40.5159	35.174	33.0365	27.5687	31.7195	28.0224	25.2003	25.7814	25.1406	28.5566	31.6424	28.8113	28.141	34.2518	25.7616	21.5461	29.7238	34.4893	28.8803	34.0174	26.7507	27.3511	21.8556	25.8624	25.6773	29.6202	31.0595	32.8561	31.1225	31.9928	28.951	28.6136	25.4121	28.578	4.86948	4.81628	5.34042	5.04599	4.9873	4.65537	4.65195	4.98379	4.8146	4.68715
57643_at	ZSWIM5	5.64335	6.41348	4.67004	7.52651	6.35875	6.22143	6.34914	5.85335	5.58777	9.05863	4.85304	6.54106	4.77135	5.07339	6.51283	5.4064	6.09355	6.21573	5.79248	6.9037	6.8055	6.95647	5.68632	5.73391	5.06952	5.52145	6.54974	5.24237	7.27412	5.37642	6.19589	5.78762	6.19484	4.78989	7.01526	6.22143	5.07761	5.02918	2.49655	2.22343	2.66874	2.66656	2.48227	2.27889	2.2544	2.70328	2.60728	2.53418
57704_at	GBA2	48.5647	39.0703	41.2447	39.5581	36.1946	36.5336	36.2003	38.1142	42.9222	36.2742	49.7142	35.9999	38.0422	30.2636	50.05	37.2939	40.1557	36.408	37.4207	37.6831	49.4427	39.8249	43.0608	44.1019	44.1229	40.6285	47.0625	40.7905	38.6709	38.0618	36.3888	39.7509	39.2533	43.5758	35.9087	38.651	41.8404	46.3643	5.60183	5.36614	5.1777	5.17793	5.42365	5.63558	5.24953	5.6453	5.32753	5.22576
23536_at	ADAT1	32.022	32.5738	37.4643	43.2942	28.3021	27.8839	38.4757	34.2583	33.1361	35.1392	41.0596	43.9267	31.0306	26.4764	31.9938	42.3217	39.8436	37.5199	29.707	27.7343	36.0279	48.2289	35.0597	48.7776	26.0311	26.5753	37.2697	45.9307	28.2571	29.8948	31.5394	33.0094	32.187	34.626	29.4228	37.1062	35.8676	46.8289	5.00099	5.22744	4.82284	5.26587	5.05033	5.35965	4.95562	4.99972	5.31627	4.89273
83939_at	EIF2A	485.284	475.95	339.626	395.39	558.296	511.014	380.83	360.712	346.727	391.474	328.271	320.675	496.967	482.619	396.899	436.443	438.861	497.532	447.777	459.909	410.014	384.067	394.163	372.056	469.271	443.112	407.896	391.146	526.781	506.119	459.539	376.712	442.426	417.612	541.527	528.917	461.64	424.974	8.92269	8.4078	9.12489	8.573	8.43766	8.35874	8.95701	8.63263	8.77762	8.80664
7404_at	UTY	4.92189	5.3574	5.00192	4.85877	5.18697	6.47376	5.34408	4.99782	5.62255	7.65965	4.63897	5.09717	5.82325	5.05534	4.24982	5.65046	4.64829	5.40978	3.61422	4.32805	4.77274	4.20026	4.26076	4.4893	4.5859	4.6928	4.22756	4.06786	6.08622	6.40136	5.50691	5.54262	5.62255	4.58289	6.6218	7.0805	5.07106	5.14933	2.29921	2.32248	2.37489	2.41794	2.49122	2.2138	2.54182	2.0874	2.2167	1.85369
768239_at	PSAPL1	9.49102	9.95371	8.6206	7.35124	7.89907	8.31854	8.968	10.704	10.2155	13.6037	9.23455	10.0987	9.69807	9.18322	9.97291	8.71439	8.13841	9.71574	9.1722	8.49966	8.07956	9.39296	8.78387	7.61057	7.85976	7.63662	11.6309	7.89812	11.1686	8.83787	8.16727	8.73725	7.9854	8.64545	9.25538	6.83707	10.5526	7.35606	3.24656	3.10779	2.98168	3.16479	3.35269	3.20704	3.2777	3.31801	3.02475	3.19727
3659_at	IRF1	281.725	247.699	319.104	306.37	223.75	240.751	315.702	316.554	295.067	246.291	304.115	311.592	267.238	229.51	342.977	300.225	345.121	315.488	342.393	250.878	366.531	396.82	304.506	373.888	261.378	232.839	332.277	314.547	237.504	280.308	288.246	296.61	260.395	258.264	280.315	331.492	327.501	390.439	8.13814	8.31788	7.80574	8.30242	8.2049	8.24847	8.06198	8.42197	8.43096	8.41951
22990_at	PCNX	6.50951	6.81865	4.61513	6.59123	6.8135	6.58918	5.14583	6.22023	6.48031	8.97225	5.57551	5.94806	7.09855	8.00138	5.38052	6.30564	6.43019	6.30681	5.50962	7.67647	6.63742	6.28322	4.93702	5.9552	6.42348	6.35771	6.36486	5.83575	8.24098	7.95969	6.36787	7.59525	6.72263	6.0141	7.64327	8.22256	6.54684	6.07338	2.70255	2.20637	2.7684	2.3634	2.69606	2.4791	2.82752	2.42775	2.68486	2.46195
8483_at	CILP	5.89698	5.49993	6.1997	5.25356	4.02375	5.54286	4.66528	5.3027	4.25497	5.79584	4.8774	5.48735	5.44841	6.6296	5.67579	5.45421	5.65973	6.42807	5.7963	5.64561	5.87818	5.14539	5.49777	5.82697	6.08096	4.51775	5.60549	4.94003	7.28209	6.32836	5.54581	5.58457	5.61603	4.6034	4.81488	5.05185	4.72011	4.87321	2.55998	2.6322	2.00854	2.22196	2.08915	2.28611	2.44583	2.50482	2.50073	2.53513
100131138_at	LOC100131138	13.5304	14.8705	13.4389	11.6032	12.0178	15.1779	13.7351	17.3292	11.6992	12.8671	13.2901	14.3982	14.8006	14.0911	10.9138	13.7662	14.2603	15.0324	12.0415	11.6931	14.3718	13.3842	15.4418	12.8548	14.4957	10.2893	15.1461	14.8947	14.6905	12.4892	12.2177	12.3003	11.9655	14.4159	15.361	11.8699	12.8469	11.8114	3.75813	3.74834	3.58711	3.77979	3.54834	3.73228	3.88758	3.44809	3.83393	3.58994
3423_at	IDS	111.16	101.285	95.2806	97.3313	107.198	107.495	122.527	116.404	114.382	108.08	108.141	113.169	93.4684	100.618	120.369	107.396	135.798	122.484	107.175	109.236	112.041	118.596	119.33	136.335	93.6625	115.967	91.685	112.226	107.409	113.459	85.7375	108.402	103.579	100.97	99.0907	109.35	120.777	119.034	6.79649	6.57411	6.74414	6.93696	6.83772	6.75677	6.54641	6.91132	7.08532	6.74383
7567_at	ZNF19	8.05302	6.81614	7.78321	7.40457	6.99981	8.09312	6.95402	8.3017	8.35252	6.35649	6.7713	7.85751	6.92133	6.53053	9.52451	10.12	6.80129	8.05481	5.99615	9.26103	8.24199	8.8207	10.0821	6.80018	7.46846	5.53431	7.39102	8.24859	8.43203	9.54558	11.345	7.10219	7.20514	6.07139	8.33064	5.89328	8.42034	7.35606	3.00953	2.96037	2.80732	2.79785	3.06221	2.75943	2.79105	3.25165	2.76581	2.58404
8425_at	LTBP4	14.8169	10.8499	18.8169	18.9146	15.4815	15.5608	23.6131	15.2989	18.1495	17.8526	15.8251	20.1074	14.0074	14.7351	18.1067	18.2051	17.0708	17.9439	14.6563	13.3354	16.6204	24.2887	15.9761	23.2528	13.3922	19.0539	18.7808	16.0208	11.0452	14.9775	16.0585	14.7529	16.7751	14.9142	14.0563	15.1331	17.3207	18.6497	3.88917	4.23396	3.95247	4.56151	4.18186	3.98414	3.80812	4.17845	4.09346	3.87345
8030_at	CCDC6	188.165	179.046	149.639	140.567	160.278	184.391	159.435	167.014	144.117	183.672	181.764	187.567	173.944	164.201	180.467	208.567	146.91	163.239	181.24	199.347	230.58	186.928	140.13	140.619	200.488	187.488	159.723	139.067	148.962	143.804	183.01	170.106	196.699	191.662	169.073	164.784	190.225	179.725	7.55585	7.22534	7.32443	7.31683	7.17109	7.50592	7.44248	7.49559	7.19879	7.50176
84696_at	ABHD1	3.5803	4.90568	3.92567	4.37781	3.23324	4.03557	5.47248	4.76409	4.10935	5.0422	4.25936	3.78508	3.43833	3.6257	5.09821	4.53096	4.21484	3.90801	4.06994	5.47073	4.45854	3.79642	4.41713	4.72046	3.73709	3.33723	4.74721	4.32936	4.80513	3.62103	3.49922	3.87888	3.95882	4.32785	5.18627	4.11369	3.98088	3.48772	1.84008	1.97294	1.69298	2.45219	2.03891	2.09064	1.78171	2.34999	2.07548	2.02501
6821_at	SUOX	17.5896	15.1208	15.1846	12.2897	13.8092	14.915	12.2362	13.5341	9.48778	8.72948	13.9481	14.7221	12.2757	15.7861	13.5481	13.8625	13.8356	12.3904	12.2049	11.1215	26.8852	16.2121	14.3589	13.277	14.8952	15.9253	19.7373	13.1466	13.834	13.8314	16.5541	13.7762	14.6744	9.65623	11.7313	10.6795	12.7712	12.3262	4.13665	3.92454	3.78755	3.61309	3.24607	3.80199	3.61774	3.76002	3.79031	3.60939
387267_at	KRTAP5-4	91.3851	104.903	119.83	139.812	141.441	120.702	109.804	109.788	119.212	116.591	139.434	130.42	132.024	113.175	130	155.01	97.0926	129.589	95.6778	147.665	110.681	105.142	115.547	79.4172	92.5221	104.743	144.605	93.0944	127.737	103.006	125.535	84.9152	132.398	121.843	161.805	136.738	119.085	89.9331	6.51389	6.90485	7.14405	6.77879	6.89738	7.12344	7.04466	7.02236	6.60129	6.58011
23415_at	KCNH4	4.64017	4.79961	5.19288	4.93857	4.8854	5.74398	4.99287	5.84483	5.2713	4.82487	4.48872	4.95548	4.89551	6.73901	5.74414	5.16413	5.84805	6.05428	4.43004	4.8366	5.0304	4.53498	6.18717	4.79334	4.66122	5.14992	6.05186	5.07912	6.42816	4.74773	4.91955	4.81951	4.36607	4.99864	5.6958	4.99864	5.06585	5.17585	2.21418	2.37653	2.28848	2.31987	2.39816	2.16631	2.29146	2.52209	2.54796	2.14732
80303_at	EFHD1	3.88061	4.22544	6.18667	7.18067	5.42841	7.15891	4.34948	6.42578	6.63514	5.42321	6.42907	5.40529	6.43273	5.23787	5.69124	6.10056	6.85564	7.37721	5.02305	4.34166	5.80752	6.00467	6.0517	5.1418	6.96958	5.02302	5.82426	5.23726	5.35188	5.73433	6.59203	5.10723	4.69993	4.07162	6.06534	4.82488	6.48172	6.1901	1.95628	2.62916	2.44053	2.12084	2.73013	2.68461	2.68543	2.50874	2.77729	2.32856
339500_at	ZNF678	5.65475	5.32101	5.01902	5.7992	5.17529	6.37413	4.43112	4.87391	5.33726	5.99388	5.45476	5.91875	4.76598	5.70224	4.49364	4.87964	4.30034	5.27781	5.49085	7.35204	4.68305	5.27221	5.10175	4.93902	5.49745	5.30349	4.30626	5.12275	5.71379	5.49165	4.92818	5.63871	5.66988	4.84318	5.81665	5.01205	4.30243	5.08821	2.49946	2.32741	2.37164	2.14767	2.4161	2.44751	2.25277	2.16788	2.10445	2.45703
384_at	ARG2	60.8997	66.7871	53.4437	47.7802	50.3823	47.2832	51.3037	51.5882	46.2196	44.0268	47.7563	47.4762	58.1089	66.0566	46.8506	44.5904	42.7773	45.4229	56.6984	68.0567	45.7082	39.1124	49.6631	48.0931	58.7817	55.2887	57.2422	50.4352	66.1815	63.9735	63.5045	54.1562	55.9586	56.1492	58.3664	54.9949	50.8826	46.9879	5.92836	5.73995	5.65485	5.68099	5.53043	5.57762	5.86069	5.55	5.41878	5.82524
65249_at	ZSWIM4	4.83045	5.44835	3.75318	4.48949	4.7478	4.63962	4.76087	4.76272	4.56617	4.91038	3.62446	5.27554	4.08789	5.01768	5.08642	5.69042	6.63389	5.99208	4.04338	4.00491	4.62781	4.42252	5.98081	4.758	5.16748	4.45676	5.12174	4.8976	4.53252	4.40927	5.4335	4.62562	4.04675	4.58709	5.00413	4.08678	5.69042	4.39953	2.27216	1.90811	2.24726	2.25123	2.19099	1.85777	2.03136	2.34665	2.72986	2.01556
2995_at	GYPC	140.115	223.905	229.615	222.7	211.619	178.695	217.417	240.661	179.636	205.068	183.593	239.008	185.98	150.837	185.25	207.034	190.098	235.542	200.909	221.957	149.118	164.628	199.067	171.246	130.798	123.765	163.211	158.803	171.685	188.763	193.804	124.909	129.014	138.438	183.725	123.014	240.593	180.814	7.13047	7.84307	7.72533	7.76432	7.48894	7.52037	7.53901	7.53333	7.5706	7.6504
28232_at	SLCO3A1	60.12	49.3188	49.0184	43.2973	48.8107	38.501	53.8951	61.5913	53.1884	35.0914	55.3228	45.0533	43.2928	59.2396	60.8557	46.4242	39.9006	33.3565	49.6516	44.5405	65.3069	56.7081	52.8041	46.9716	59.5976	68.0687	62.381	57.9352	48.0908	50.9842	48.0405	58.4298	53.623	56.3983	43.3974	49.8202	47.9322	53.5411	5.90977	5.61525	5.60912	5.75208	5.73304	5.7898	5.43606	5.92732	5.31834	5.63377
284417_at	TMEM150B	14.2912	11.0329	11.3409	12.7875	12.9866	10.993	13.6883	16.1095	11.9932	11.628	11.9723	11.9218	11.4264	15.7902	12.9497	12.3721	11.9869	12.8944	10.2801	10.9412	11.2687	12.1578	13.6883	11.8011	14.3393	9.76727	14.3881	13.0826	15.5638	12.4865	13.3174	11.8571	11.494	9.76097	10.6045	10.0122	13.0253	12.0438	3.83705	3.50346	3.69895	3.77487	3.58415	3.58163	3.5143	3.69485	3.58339	3.36179
2919_at	CXCL1	5.33852	6.06922	6.34916	5.54407	5.38372	6.84389	4.93329	6.9178	5.86783	6.56212	5.51081	6.1059	6.28824	7.93804	5.44995	5.51081	6.45374	6.95071	5.3954	5.32974	5.48682	5.56995	5.54931	5.58329	5.33697	5.69735	7.44188	6.43097	5.00898	5.09586	5.28226	5.13292	7.08914	5.57854	7.35825	5.25531	6.54213	5.59407	2.41644	2.66657	2.4286	2.30255	2.55283	2.46226	2.65266	2.44624	2.69013	2.43173
200205_at	IBA57	18.2379	12.1398	12.671	13.5645	14.2178	12.6813	14.6199	13.6351	16.1814	12.7801	12.9413	11.7493	11.851	13.1085	14.5948	13.2688	15.7462	11.9465	16.1594	16.1593	15.7411	15.5078	14.3795	13.0677	10.5179	15.8331	13.5487	12.6276	14.3113	17.2616	12.0849	12.6345	12.4363	15.8247	12.7393	13.4953	14.3911	13.6833	4.18887	3.66346	3.82963	3.86986	4.01627	3.69391	3.56694	3.86738	3.97693	4.0143
705_at	BYSL	27.8872	21.7873	18.5565	15.974	19.3863	17.9838	31.3626	26.4502	22.3704	14.908	19.5512	17.5853	22.2202	16.534	19.0203	22.7646	21.955	13.8447	16.3467	17.1659	17.8944	19.0203	21.1329	17.7715	19.6725	13.5677	18.2164	21.1329	17.6142	15.7596	16.5331	23.0391	16.8238	20.3878	19.628	18.5521	20.0174	21.9735	4.80153	4.21385	4.27696	4.97097	4.48352	4.28919	4.4738	4.24947	4.45648	4.03093
100132356_at	LOC100132356	7.88176	8.23176	9.1065	11.7389	8.83516	18.341	9.6094	10.2489	8.22173	12.0476	7.44188	8.51808	7.64302	6.81907	8.07314	10.3154	9.40729	10.7445	9.07292	10.2113	9.92913	8.64071	10.6399	9.0911	9.28628	7.50838	7.48551	8.89864	10.3943	10.6365	11.841	10.3238	7.8683	9.66074	9.23455	11.0022	9.19448	10.2278	2.97852	3.1869	3.14326	3.26445	3.03944	2.89567	2.93414	3.01313	3.23378	3.18157
152789_at	JAKMIP1	11.137	10.6719	10.3991	8.69886	8.59684	7.5416	13.3597	12.84	12.331	10.8785	8.7123	9.15723	8.44887	8.51185	10.7809	9.47234	10.5993	10.4805	9.81856	9.86452	9.98197	12.6412	8.78191	9.09036	9.3625	10.566	11.1984	11.4742	12.477	11.9964	9.42365	9.40239	10.5427	13.0812	11.0892	14.0227	12.2228	12.8037	3.47729	3.37839	3.10381	3.73981	3.62421	3.12305	3.07876	3.43041	3.4059	3.29551
441478_at	NRARP	22.0694	20.8487	22.8488	22.5242	15.8248	20.8007	21.5433	24.8143	24.0438	25.7814	18.9724	20.4543	20.4526	22.9083	18.8764	20.255	22.5804	26.0018	21.3336	20.2814	21.2729	20.7408	25.7631	17.9727	19.5063	21.0626	22.8923	23.2358	24.631	20.621	18.4367	22.6857	22.9392	20.7845	18.6336	18.3963	22.0386	18.9547	4.46398	4.51405	3.98412	4.42917	4.5876	4.24583	4.35421	4.23851	4.497	4.41506
2914_at	GRM4	5.67319	6.51141	6.81602	6.17415	5.15618	6.25819	6.98599	7.86455	6.44991	5.85572	4.80001	6.37352	6.85717	5.60055	6.32932	6.08136	5.7207	7.87738	5.6809	6.29392	5.72165	6.16563	7.19006	5.51349	6.10151	5.43673	6.91714	7.2518	6.73377	5.02733	5.9324	5.41808	5.10678	5.15429	5.90452	5.5212	5.97453	5.85986	2.50416	2.76893	2.3663	2.80446	2.68928	2.26304	2.77761	2.66205	2.51619	2.50612
23261_at	CAMTA1	17.7129	17.8165	17.0578	20.1826	18.3463	17.4839	16.9727	17.1894	15.9676	14.9811	17.9763	18.3003	20.249	17.9625	19.4195	17.2124	16.3017	14.862	21.332	17.9102	19.2981	18.3368	16.1715	15.4508	16.5862	21.5352	16.1628	19.3405	16.1946	20.1848	20.2103	21.0918	19.3063	17.8265	17.0104	17.7641	13.5338	15.9803	4.14673	4.09236	4.19742	4.08514	3.99707	4.16802	4.33978	4.27944	4.02695	4.41495
388335_at	TMEM220	5.22039	7.06322	7.14242	8.62993	9.81795	11.009	6.67021	7.54321	6.97502	7.56653	6.83353	8.03823	6.98476	7.71335	6.72191	6.91262	6.5366	9.50972	8.02435	8.52544	5.44685	6.68046	8.0628	9.46527	6.88279	6.06145	8.65139	5.52877	8.2934	8.05005	9.54506	7.25288	7.02918	5.17653	7.29333	7.55698	6.82236	6.93219	2.38416	2.83641	3.29542	2.73773	2.8022	2.77263	2.80421	2.74887	2.70854	3.00438
7569_at	ZNF182	33.2268	46.1126	35.3714	45.5232	44.6458	40.9588	30.3268	41.3193	35.2511	40.7531	34.6033	48.9698	31.8864	34.9051	35.4135	32.4107	39.9829	45.2818	38.2729	50.1264	31.9355	30.4963	38.1109	26.8326	39.7764	37.9371	27.6449	36.9362	35.8661	41.1814	41.8425	39.322	48.244	36.6723	42.4467	50.9056	40.4879	32.3876	5.05428	5.14451	5.48045	4.92252	5.1396	5.11284	4.99487	5.14623	5.32131	5.25825
414332_at	LCN10	12.0118	13.7991	11.3866	15.8313	11.1102	21.7592	12.3206	13.7015	12.5779	22.523	13.3545	16.1267	15.1901	17.2041	15.1523	17.869	14.3481	15.0388	14.5	13.5143	12.2623	15.9399	11.3724	14.9858	14.0532	13.6631	19.3227	11.6727	12.7209	11.9165	13.8328	15.9511	14.6603	16.7625	12.6447	12.998	15.8809	14.464	3.58638	3.50927	3.47382	3.623	3.65282	3.73925	3.92506	3.92147	3.84279	3.85798
283375_at	SLC39A5	28.598	30.809	30.1728	32.725	30.0655	31.2072	30.7259	32.4124	24.887	28.6409	35.8785	30.0965	36.2262	36.12	31.7517	34.7944	34.1154	34.7641	28.9793	31.8566	28.8334	30.7484	37.4264	26.8326	33.1246	27.0173	29.3021	29.9807	34.5255	35.0047	30.6727	31.7291	34.4746	33.3565	42.568	32.4184	38.4159	30.8376	4.83784	4.91517	4.91004	4.94138	4.63732	5.16505	5.17896	4.98876	5.09235	4.85695
154313_at	C6orf165	6.38395	6.43847	6.62554	5.52474	6.42798	6.51322	7.88482	6.8739	8.91504	7.18599	6.82432	6.53063	8.51654	8.31318	7.56289	8.27051	7.03878	6.88097	7.88161	6.57039	7.11347	9.19353	7.90447	8.17005	6.70137	5.90475	6.28052	6.47469	6.89697	8.3183	6.59856	6.98114	6.21488	7.46173	7.09811	7.11347	6.00818	6.66021	2.67445	2.72804	2.68437	2.97908	3.15624	2.77069	3.09027	2.91894	2.81532	2.97849
54816_at	ZNF280D	14.4608	12.5983	8.05972	10.4123	14.2503	15.9183	9.65853	10.429	13.0369	14.3869	13.0455	12.934	13.8792	13.8505	11.7823	11.8038	11.1935	13.5224	13.3569	16.7404	9.64674	9.50852	10.7407	11.2232	14.4227	13.0103	12.8058	11.9739	11.9768	12.0093	13.6198	12.6464	13.2447	10.5463	12.935	15.026	11.5764	11.1064	3.85408	3.01073	3.83292	3.2718	3.70453	3.70548	3.79486	3.55854	3.4846	3.73952
124245_at	ZC3H18	37.6741	33.095	38.6647	37.7754	34.3171	34.6352	44.2381	38.8549	35.3463	23.5234	35.5504	31.2317	32.1406	34.8089	34.3564	34.3038	36.8665	30.8123	27.5644	30.2489	30.8449	34.0932	31.0762	47.6566	34.6656	35.3511	34.6985	32.5638	26.2561	28.6551	39.0783	36.0096	38.4353	38.4657	31.8568	34.9693	29.1994	32.225	5.2355	5.27295	5.10086	5.46722	5.14349	5.15179	5.00633	5.10251	5.20424	4.78474
57630_at	SH3RF1	10.3589	6.99113	7.14302	7.79673	7.74856	7.73005	9.48375	7.48052	6.27201	4.63445	7.749	5.81893	9.50022	8.01381	6.07048	6.39918	7.17972	6.68963	7.50363	7.75918	7.83951	6.53171	6.20378	6.59126	8.23851	8.16732	7.28888	7.27717	10.2496	15.161	7.53395	7.00127	8.00559	6.63051	5.81347	6.52003	6.58304	8.54421	3.3728	2.83653	2.95393	3.24546	2.64893	2.95401	3.24796	2.60181	2.84393	2.90759
9064_at	MAP3K6	16.1806	15.7844	22.1339	21.1455	15.9505	14.9194	16.2072	17.7495	15.0399	13.0592	19.2029	21.0748	12.1326	13.9857	17.3958	16.5143	21.6965	16.3403	14.0113	14.6374	20.3344	25.3039	32.1329	41.5452	16.9348	16.7066	17.0704	19.4859	16.2675	18.503	17.4706	18.4854	14.7777	17.9452	16.9769	16.0358	14.1357	14.5372	4.01619	4.46818	3.99553	4.01856	3.91073	4.26325	3.60082	4.12066	4.43939	3.80852
5495_at	PPM1B	46.5587	46.1103	35.952	37.2693	54.769	49.0142	41.9248	41.451	35.1355	46.4479	41.1644	40.1611	57.0755	56.4311	41.563	43.7573	42.5403	45.221	36.2017	43.9443	35.9127	34.5578	43.5668	43.2166	45.7692	43.4017	43.7165	38.0702	61.7298	60.6057	44.1169	42.3394	48.2236	38.3063	49.8178	44.1534	49.6054	39.9742	5.54098	5.168	5.77529	5.38973	5.13486	5.36333	5.8348	5.37723	5.41076	5.17798
6547_at	SLC8A3	5.21403	5.28108	4.78556	4.27801	4.68398	4.24341	4.64033	5.05548	4.57447	7.82327	4.44758	5.50662	5.26686	6.3063	6.20283	4.9816	4.98739	5.52668	5.12722	5.77762	5.48176	4.3395	5.91177	4.97807	5.33024	5.21403	5.2001	5.39609	4.6261	5.44698	6.41336	5.29315	5.80309	4.76304	5.54173	4.2761	4.08777	3.73594	2.3824	2.25869	2.22774	2.21423	2.1936	2.15302	2.39694	2.63293	2.31828	2.35818
51151_at	SLC45A2	8.12586	10.0806	8.66017	8.02077	8.46643	10.6979	8.29239	8.34516	9.11783	8.8738	8.63817	9.9833	10.7139	11.7049	9.21909	12.3855	9.79604	10.6321	7.44642	8.65432	9.80678	9.10868	9.50845	8.01851	9.90215	6.9077	8.11485	10.3121	11.6467	10.0647	8.25007	7.67699	9.47986	8.38156	10.0503	8.10232	8.29239	8.70482	3.02252	3.1144	3.08175	3.05179	3.18869	3.11073	3.42142	3.20462	3.2922	2.89655
266727_at	MDGA1	5.40553	3.98597	4.77571	4.01438	5.23873	4.17965	3.92127	4.07045	5.37884	4.74695	4.45836	4.09349	4.84026	4.34501	4.45179	4.17534	4.07367	4.72572	5.40553	4.70677	3.62469	5.28587	4.7088	4.76319	4.5316	4.73258	5.17512	4.25747	4.8289	4.04993	4.40785	4.56406	4.06967	4.64389	4.70274	4.8241	3.36842	4.51212	2.43444	2.25572	2.38922	1.97132	2.4273	2.15651	2.27508	2.15438	2.02633	2.43444
55739_at	CARKD	96.5063	100.826	111.355	121.348	90.8563	116.522	106.824	94.911	112.068	116.262	116.259	101.904	110.884	86.371	118.762	127.853	136.361	110.007	106.099	102.035	109.698	140.078	112.189	123.173	84.881	95.5934	93.4065	98.8358	82.591	98.0543	108.198	110.059	88.5629	99.779	97.668	104.827	116.33	130.121	6.59255	6.79902	6.50551	6.73909	6.80823	6.86119	6.7929	6.89193	7.09128	6.72927
112936_at	VPS26B	58.646	50.4099	53.0342	48.7512	44.5412	46.4781	58.9719	54.1324	53.3391	50.4273	59.1592	46.4487	50.7877	48.9616	59.004	63.0896	62.1721	52.6652	48.8155	47.3919	57.6205	55.7628	49.4193	60.8037	45.7656	49.3498	53.0405	54.0422	53.7641	52.1479	53.4859	50.4056	49.067	53.2688	46.0931	43.9012	57.2055	58.9439	5.87396	5.72885	5.47707	5.88196	5.73712	5.88653	5.66641	5.88274	5.9582	5.60927
115701_at	ALPK2	4.71477	4.63435	4.32863	4.3085	4.34403	4.49627	6.11845	5.83443	5.02786	3.91873	4.39741	3.91085	5.52052	3.7902	5.38692	4.77048	4.31613	4.04981	4.89567	3.66477	5.59469	6.12745	4.73167	5.37511	4.45297	5.47814	4.72233	4.42814	5.24824	4.44773	4.11177	4.96899	5.19741	4.88095	4.80728	4.73287	4.92407	4.75792	2.23719	2.11391	2.11903	2.61317	2.32994	2.13665	2.4648	2.42946	2.10974	2.29151
219285_at	SAMD9L	154.619	154.361	140.882	95.9879	111.187	109.541	141.1	140.61	147.722	136.275	151.528	125.288	171.24	139.259	161.406	148.478	110.739	88.9352	176.151	144.923	129.435	153.597	129.18	140.414	153.027	150.694	180.586	145.832	203.75	165.146	156.388	181.703	137.167	143.814	156.295	160.275	166.619	180.587	7.27258	7.13835	6.79684	7.14057	7.20674	7.24345	7.41987	7.33455	6.79103	7.46067
430_at	ASCL2	51.6305	45.638	48.3826	39.3709	41.7587	32.2391	64.1745	52.4335	67.5399	44.6568	49.1494	44.3776	44.9218	38.2709	50.8102	45.1915	38.3841	40.4857	50.9009	56.6498	66.33	49.7996	45.0546	47.2031	52.0453	54.1022	54.1137	62.0632	37.0673	47.5276	57.5551	58.0668	45.9385	46.751	39.8422	39.8171	51.9879	53.6195	5.69015	5.59642	5.38401	6.00393	6.07767	5.6191	5.48934	5.66705	5.26244	5.66962
3267_at	AGFG1	175.165	171.972	125.725	112.014	179.42	182.407	135.739	160.141	157.312	144.891	176.804	147.23	175.446	190.634	155.358	154.874	136.74	136.996	186.978	170.893	190.599	126.396	146.789	137.776	200.393	176.193	169.803	127.446	170.649	161.238	184.197	165.343	166.564	161.085	164.075	151.516	137.198	124.934	7.45257	6.97412	7.4872	7.08469	7.29749	7.466	7.45489	7.27945	7.09529	7.54672
140564_at	APOBEC3D	6.63628	8.18175	8.59641	7.67563	7.56001	6.65971	7.72314	8.0007	7.28006	7.93408	6.12544	6.60467	8.89882	8.7777	7.68104	7.53413	6.45748	8.1023	7.19704	6.66703	7.5527	6.3732	9.45204	6.28967	6.61196	5.49231	9.35941	7.63621	7.84208	7.26704	7.10442	8.86583	6.35082	6.71213	8.35965	6.5242	7.68836	6.99325	2.73038	3.10373	2.91839	2.94919	2.86395	2.61481	3.15361	2.9413	2.69097	2.8474
285613_at	RELL2	18.1323	20.2914	28.8385	26.5169	20.5125	21.0805	21.6911	21.467	23.5473	21.4787	24.4153	22.6275	23.0476	19.4978	23.4008	20.1338	22.769	21.2871	22.7546	16.4008	22.9286	26.0382	18.7475	19.0339	23.0203	24.8382	23.1927	27.1568	18.1468	19.3765	17.4427	19.8285	15.6427	16.3653	22.2483	24.0711	21.1493	23.7095	4.18049	4.84992	4.35843	4.43903	4.55749	4.60972	4.52654	4.54849	4.509	4.50809
4735_at	SEPT2	162.259	151.754	209.539	190.422	140.116	136.957	176.174	171.932	172.005	170.249	214.736	174.305	148.051	146.031	186.066	162.832	154.298	177.299	157.466	151.337	179.03	194.054	187.082	193.744	132.28	135.326	154.553	176.964	132.356	159.984	158.74	184.736	153.418	160.937	139.583	140.726	160.489	157.672	7.34215	7.71108	7.13047	7.46086	7.42631	7.74642	7.20995	7.53967	7.26958	7.2989
152641_at	WWC2-AS2	5.47972	6.20338	4.98137	5.50696	5.51731	5.2001	5.22126	6.19699	5.9884	5.79412	6.02992	5.68115	6.5552	5.66317	6.19576	6.1705	6.36549	5.68901	5.52464	5.40743	5.21784	5.27562	5.42256	4.34022	5.33702	4.55838	6.03312	5.67049	7.63793	5.84831	5.19136	4.71101	5.33691	5.70151	7.85619	5.00206	6.58739	5.64977	2.4541	2.31654	2.46397	2.3844	2.58217	2.59214	2.71264	2.63128	2.67027	2.46588
51252_at	FAM178B	6.6727	5.5878	6.2111	5.55191	4.89136	4.22653	5.18615	5.74532	4.93587	5.56448	5.72598	4.66765	6.21254	6.98739	5.30829	5.66136	7.18537	6.49204	5.04116	4.62872	5.76126	5.77285	5.34566	5.70324	5.73611	5.47022	4.45208	5.66928	5.51247	5.84944	4.35235	6.59259	5.10733	5.73611	4.28539	6.05876	5.9796	5.17771	2.73827	2.63485	2.29024	2.37466	2.30331	2.51752	2.63518	2.40825	2.84506	2.33376
2289_at	FKBP5	299.562	399.632	280.153	300.556	374.691	499.565	192.026	223.576	273.692	309.8	368.406	470.089	348.856	316.092	310.435	366.189	326.552	419.195	329.718	344.072	303.801	303.793	284.516	264.198	334.693	331.387	261.293	280.144	383.164	265.774	300.763	187.794	240.076	321.5	288.794	232.629	302.28	347.048	8.22671	8.13007	8.54956	7.58516	8.09641	8.52515	8.44649	8.27815	8.35117	8.36509
5995_at	RGR	5.57766	5.51013	5.23561	4.6794	4.49124	6.50627	4.80194	5.51569	5.36358	5.73147	4.48663	5.21583	5.17518	4.92356	4.58623	5.613	6.9711	5.44579	5.23887	4.6364	4.62781	4.85819	5.6421	4.65898	4.50242	3.70625	5.21436	4.84788	6.25109	5.26589	5.17494	4.49664	5.06417	5.15102	4.67185	4.15905	5.97453	4.99	2.47966	2.38836	2.16711	2.26362	2.4232	2.16563	2.37161	2.19731	2.80139	2.38926
2072_at	ERCC4	5.19839	5.32081	5.85696	4.7028	5.62018	4.7667	5.23961	5.54322	4.44205	5.01852	5.50829	5.60635	4.75635	5.95961	6.07459	5.16515	5.19081	5.77217	4.38745	4.89489	4.53181	3.53302	5.2001	4.36056	5.02881	4.78917	5.91083	4.34511	5.1536	5.09543	4.71003	4.21293	4.26969	4.58709	5.21655	4.60341	5.8678	4.39699	2.37806	2.55015	2.49062	2.38946	2.15122	2.4616	2.24985	2.60279	2.37596	2.13338
84570_at	COL25A1	5.30645	4.92569	7.94414	5.21458	5.94655	5.957	4.60202	5.96968	4.02751	4.79334	6.08693	3.95704	4.86931	7.30069	5.55688	6.95612	7.37462	8.05481	6.41858	5.98962	5.75288	5.56534	7.75575	5.84765	5.98883	4.31211	4.82644	5.49586	6.00899	5.12329	6.31382	4.67074	5.52752	3.83887	7.36253	5.21458	6.26159	6.03668	2.40775	2.98989	2.57205	2.20227	2.00989	2.60572	2.28372	2.47428	2.88257	2.68225
153090_at	DAB2IP	7.29781	6.11785	6.67983	8.24802	6.47508	6.48315	6.24325	7.164	8.09919	8.51694	6.43975	8.606	5.71436	6.59878	6.75868	6.57025	6.62282	7.29781	6.6373	5.33849	8.19271	5.62122	7.28522	6.26103	7.99758	6.66535	7.81758	7.00297	7.39269	6.36135	7.57145	6.69341	6.65393	8.5491	6.21488	6.92425	7.84074	6.29121	2.86746	2.73981	2.6949	2.6423	3.01778	2.687	2.51459	2.75674	2.72745	2.7306
6650_at	SOLH	9.30884	7.42368	8.94559	8.65395	7.13766	7.46303	7.76111	8.57019	8.34972	9.18218	12.3006	8.14682	9.08697	6.76752	9.27795	9.22668	11.6729	8.66078	10.3952	9.39248	14.0245	8.83877	9.96137	11.3409	9.32649	13.5498	8.70205	8.45753	9.48536	8.98006	7.86355	10.6675	8.38776	10.4647	7.59699	9.54122	8.22356	9.83314	3.2186	3.16118	2.83545	2.95626	3.06173	3.62066	3.1838	3.21381	3.5451	3.37784
91893_at	FDXACB1	11.486	13.9314	12.7457	14.7888	13.4546	14.3338	14.731	13.5401	14.9746	16.3268	13.531	12.6949	11.9503	14.5667	14.3919	13.8844	12.5417	15.6579	11.2987	13.9632	13.4028	13.7533	14.3609	11.4408	12.7052	12.0701	14.5975	12.0472	11.6118	12.9956	14.3535	9.53188	11.2817	11.1146	13.2248	10.7883	14.2541	14.6769	3.5218	3.67193	3.75003	3.88078	3.90444	3.7582	3.57897	3.84719	3.64866	3.49808
5244_at	ABCB4	5.92759	5.58825	5.93988	6.45277	4.0764	5.75986	5.5866	5.27693	4.93844	6.25432	5.29815	6.65384	5.45483	6.25673	5.00032	6.72154	6.07034	6.31224	5.33836	5.81074	5.66942	5.32231	5.69997	4.99258	6.54106	4.95462	5.49384	5.49807	4.2107	4.53152	5.1201	5.83774	6.86328	6.67035	4.53474	4.95285	6.43886	6.78507	2.56745	2.57043	2.02729	2.48197	2.30405	2.40549	2.44753	2.32202	2.60178	2.4164
25813_at	SAMM50	151.148	146.465	160.472	177.311	131.894	118.698	151.747	148.376	152.813	151.053	174.407	170.799	138.324	116.885	155.102	142.841	141.228	148.85	150.525	151.777	175.029	159.819	127.025	148.792	130.821	148.682	160.308	149.224	115.814	147.476	123.563	134.394	138.64	165.627	115.685	115.965	148.616	175.325	7.23982	7.32618	7.04323	7.24553	7.25562	7.44632	7.11191	7.27707	7.14189	7.23386
26263_at	FBXO22	26.46	29.6344	22.0876	20.6536	35.3958	27.6232	25.0862	24.8079	24.3492	25.866	24.9425	27.7263	27.4985	28.4282	25.8901	27.0751	20.1685	23.3262	24.4609	27.0068	25.5235	22.2477	24.173	21.1382	26.0448	26.5392	24.3445	20.4607	33.8692	33.7873	31.8327	29.012	28.7093	22.4545	29.0231	30.0753	28.4971	25.077	4.72574	4.46516	5.14551	4.64882	4.6058	4.64054	4.78128	4.69433	4.33403	4.61241
9583_at	ENTPD4	13.2539	10.7171	11.7952	11.4611	10.7132	11.9516	12.9416	15.6351	17.1721	14.9831	11.6339	15.9575	13.0027	13.4058	12.8285	13.0881	17.6891	11.9022	13.7438	13.2835	10.2831	15.2359	14.967	16.2156	13.6451	18.0792	12.777	14.667	12.359	13.7239	13.7102	11.4375	14.1894	14.8243	10.532	13.3153	8.46694	14.6514	3.72835	3.56013	3.42132	3.69394	4.102	3.54027	3.70074	3.68128	4.14479	3.78071
55770_at	EXOC2	30.2133	25.8	35.7765	35.0467	36.3238	40.2336	36.0436	34.9182	32.988	37.6932	33.6544	36.7779	38.2261	27.9087	42.3378	40.6506	37.6673	37.3921	42.1686	41.979	30.6759	44.8118	38.7894	40.2879	28.4329	36.9926	39.1516	46.694	32.1639	34.4341	37.8908	40.3037	38.8675	40.6757	33.3036	35.9616	44.2319	46.4163	4.91711	5.16094	5.18284	5.17167	5.04387	5.07272	5.25649	5.40388	5.23524	5.3981
25904_at	CNOT10	36.8879	33.0663	42.354	39.694	35.3205	32.775	39.8943	36.7896	43.0611	39.8825	37.6364	42.0436	37.4282	25.5489	43.6719	38.5826	42.044	38.074	38.3223	38.3593	34.8308	37.4192	41.8534	44.559	33.4737	38.4353	37.4347	39.7786	35.5805	32.4063	33.4822	32.7096	37.735	37.5179	34.3146	37.601	41.1977	42.7415	5.20507	5.40443	5.14243	5.31811	5.42831	5.23406	5.22605	5.44863	5.39383	5.26011
6856_at	SYPL1	130.869	121.449	101.243	109.871	157.435	138.993	114.347	125.491	125.851	142.577	133.962	125.743	141.412	149.882	124.955	145.972	111.193	120.827	129.695	129.484	116.198	98.7097	110.778	109.21	128.359	106.33	115.802	97.9641	135.827	139.369	138.091	140.42	144.399	138.759	135.86	130.06	126.661	123.83	7.03198	6.66168	7.29861	6.83727	6.97557	7.06568	7.14376	6.96526	6.79692	7.01898
1586_at	CYP17A1	7.47487	6.38204	5.39903	5.31737	5.16955	4.69327	5.49981	5.81509	6.05539	6.31461	5.05913	6.03817	5.23758	4.5772	5.50633	5.77167	6.16668	6.37123	5.55169	5.52429	6.24761	5.1067	6.87192	4.71708	6.36482	5.3924	5.60253	4.88052	6.94406	5.77513	5.66014	5.87658	4.67881	5.53797	5.37489	4.42179	7.20272	4.74929	2.90205	2.4327	2.37004	2.45938	2.59822	2.33889	2.3889	2.46109	2.62449	2.47293
10633_at	RASL10A	4.54292	5.4156	4.69993	4.0345	3.67867	3.7823	4.76535	4.58256	4.65266	5.80964	4.62935	4.64236	3.68624	4.90277	4.47356	4.84796	3.90445	5.18714	4.05749	5.89954	3.97505	4.65332	6.1003	5.15874	4.09953	4.3985	5.06246	4.54292	4.19272	4.27966	4.4167	4.03705	3.95578	4.62119	4.70216	4.23137	4.91847	4.38584	2.18362	2.23264	1.87919	2.25258	2.21805	2.21081	1.88215	2.16142	1.96512	2.02059
9945_at	GFPT2	4.49187	4.65093	5.65485	4.99334	4.5165	4.77071	4.65601	3.93556	5.30211	4.64506	4.64436	4.71597	5.71199	6.06984	5.97841	4.73513	4.56199	5.04564	5.23941	4.98692	4.43943	5.82905	4.4168	5.52243	3.75881	4.10626	5.07954	4.78616	5.60583	4.50576	4.98677	5.18213	5.12714	7.67037	4.8784	5.21138	4.19825	4.57671	2.16732	2.49949	2.1752	2.21909	2.40657	2.21548	2.51399	2.57976	2.18966	2.3894
54509_at	RHOF	162.916	156.858	213.384	238.42	172.688	162.119	209.212	167.969	202.145	219.562	200.936	213.935	174.78	168.489	218.208	184.891	213.658	169.894	198.914	203.448	159.071	205.582	188.214	219.596	204.39	209.619	140.715	170.735	194.623	177.587	191.939	214.922	163.511	191.568	201.617	197.901	194.608	190.716	7.34799	7.73731	7.43202	7.70882	7.65925	7.65059	7.44939	7.76956	7.73916	7.636
344558_at	SH3RF3	6.64623	7.90109	8.12695	9.81874	12.3745	12.0405	7.90605	10.3431	6.28772	8.32628	7.51292	8.64655	10.0391	9.71662	7.62306	11.5362	12.2714	10.1367	6.19116	7.87914	8.00396	7.99944	7.6428	7.72054	6.59253	6.96008	9.05759	6.69696	7.4145	6.77207	8.16461	7.0967	6.03018	5.48127	7.30176	10.47	7.38902	6.0632	2.73254	3.02271	3.6293	2.98296	2.65254	2.90937	3.32756	2.93037	3.61723	2.63021
29085_at	PHPT1	189.119	192.803	191.314	182.232	155.804	139.431	174.98	185.745	166.646	151.287	158.407	156.24	153.672	121.944	144.147	132.259	139.514	132.333	192.237	163.787	166.429	179.469	192.672	163.777	166.334	170.588	180.836	196.781	123.527	162.87	165.281	157.251	175.328	199.782	150.24	148.512	181.019	182.852	7.56315	7.5798	7.28359	7.45105	7.38064	7.30749	7.26371	7.1714	7.12427	7.58674
10280_at	SIGMAR1	27.4503	27.668	38.8712	35.4565	31.7396	24.5786	31.0891	35.6021	32.9978	29.7925	32.5879	32.8184	25.3255	22.3543	37.2846	28.845	33.6454	29.5168	33.2603	31.2607	32.7045	39.0369	33.5844	37.5805	30.341	31.5986	29.7697	31.0686	26.1282	28.1659	24.5786	28.687	29.7714	31.1988	26.0314	31.5549	34.8734	36.1104	4.77875	5.28063	4.98821	4.95834	5.0443	5.02626	4.66252	5.22051	5.07234	5.05573
55009_at	C19orf24	59.3005	71.2247	65.7621	80.478	66.0393	59.9871	60.3099	76.2307	53.0844	53.0104	65.463	71.7553	57.9352	53.4067	56.4675	74.6978	44.1347	49.8402	68.4514	71.5734	65.2323	66.6074	64.1984	42.5026	60.864	57.2652	72.3395	62.5363	48.0836	58.07	61.5466	50.5157	55.4675	63.1852	55.0707	44.5611	58.1659	42.2019	5.88997	6.03919	6.04525	5.91432	5.73022	6.03261	5.85637	5.81935	5.46384	6.09701
7905_at	REEP5	364.779	323.405	249.903	229.83	298.632	281.743	298.02	308.697	344.827	304.146	296.772	254.393	303.732	292.377	301.995	253.265	239.539	260.377	331.437	311.595	311.933	307.795	292.194	296.58	378.595	352.39	283.83	297.018	256.077	312.593	296.509	378.64	360.232	371.896	281.811	285.871	340.8	348.574	8.51088	7.96522	8.22222	8.21926	8.42973	8.21321	8.24665	8.23838	7.90411	8.37259
56907_at	SPIRE1	5.29866	5.33988	5.65937	4.47335	4.91603	5.62081	4.59375	5.31701	7.27134	5.15446	6.75998	4.85838	4.70437	4.4613	6.36385	4.11838	4.7685	4.49595	6.57813	7.18337	5.52099	6.40379	5.17118	5.2001	5.44273	6.92238	5.15971	7.3004	4.91646	5.40608	5.2608	5.62786	5.31767	5.8646	4.15574	5.3991	5.81595	5.49699	2.40563	2.50064	2.29749	2.19967	2.86222	2.75702	2.234	2.6699	2.25354	2.71768
6658_at	SOX3	5.3111	5.06726	5.49899	5.45971	5.19721	5.39283	4.91209	7.14827	6.89418	6.13523	5.94505	6.1059	6.11524	6.40518	7.55924	7.10141	6.25744	6.51352	5.84268	5.38604	6.52069	5.09632	6.16907	5.16775	5.26507	3.94761	7.46869	5.6786	5.46404	6.64577	5.10544	5.47518	6.00812	5.61765	6.03219	5.87254	6.31079	4.61561	2.40901	2.45917	2.37774	2.29634	2.78538	2.57169	2.61241	2.91824	2.64557	2.54663
2069_at	EREG	3.94765	3.94327	3.80354	3.48383	4.19569	4.76198	3.4458	4.83125	3.36144	3.14286	4.04922	2.99633	4.37511	15.374	3.98226	4.71713	2.98485	3.98707	4.83626	3.64293	5.82726	4.21768	3.85392	5.32629	3.74493	3.02999	3.88636	3.30321	2.87422	2.83077	6.64123	4.08941	8.12799	3.64435	3.90692	3.73295	4.42836	4.37133	1.98099	1.92734	2.06891	1.78484	1.74908	2.01764	2.12932	1.99359	1.57766	2.27389
10103_at	TSPAN1	13.8657	17.2669	15.7659	15.0308	12.9506	11.1906	13.4218	15.8406	11.8175	15.68	11.5513	13.9303	14.0016	16.8334	13.4257	14.4874	13.6646	11.9618	11.7028	13.3489	15.7597	12.0017	13.8607	12.3762	11.5917	13.3119	15.6656	13.7749	14.2801	11.7141	12.4491	14.3357	11.4724	12.0203	14.6594	11.3043	12.5468	9.61644	3.79345	3.97873	3.69495	3.74651	3.56285	3.52998	3.80752	3.74693	3.77237	3.54878
23264_at	ZC3H7B	12.0287	10.9703	9.83109	12.3493	8.27417	9.5158	11.9164	10.5344	8.52119	12.0066	10.9514	9.92766	10.3793	11.5687	13.1845	10.4089	13.7821	9.84515	10.555	9.10911	10.8851	12.6303	9.7868	13.5255	10.8749	10.9738	13.6912	12.1201	7.19836	11.9804	8.07632	10.4718	10.8367	11.594	10.0167	13.5661	10.2485	11.7977	3.58841	3.29735	3.04862	3.57488	3.09106	3.45304	3.37564	3.72077	3.78472	3.39985
162515_at	SLC16A11	11.486	12.7303	12.392	11.2063	9.49059	11.9773	12.863	12.6403	12.3432	12.1459	11.8257	13.1032	12.4705	12.237	14.1433	12.7886	10.7568	15.9846	11.3209	14.4501	10.6749	12.3743	11.1012	12.474	14.2222	10.9276	13.0289	11.1094	15.4307	11.388	11.0497	11.2394	9.98999	9.94713	12.9303	11.008	12.2755	11.6991	3.5218	3.63133	3.2465	3.68515	3.62564	3.56385	3.64045	3.82204	3.42717	3.50092
3849_at	KRT2	5.21087	6.99131	5.568	5.22105	6.73984	6.5206	4.9312	5.3991	4.64539	5.81967	5.51249	5.38919	5.58391	4.86785	4.9032	6.10976	6.45324	5.79205	5.7875	5.30616	4.779	5.33234	5.2001	5.2771	5.12883	3.8237	6.39759	4.98822	4.97433	4.57146	5.81513	4.89545	4.99356	4.85309	6.81899	4.49041	5.60681	4.75508	2.38152	2.47716	2.75272	2.30194	2.2158	2.4627	2.48128	2.29372	2.69002	2.53294
374877_at	C19orf45	4.74294	5.64563	4.77979	4.70944	4.70438	5.06107	3.80301	4.67214	5.31758	4.93251	4.19713	4.98082	4.57734	4.76516	4.73952	5.50228	4.82247	4.86884	5.00747	5.06239	5.35451	4.77317	5.18879	4.96283	6.12353	4.96447	5.50624	5.08829	5.41753	5.04591	4.59329	4.18511	4.41891	4.47377	4.44982	4.8159	4.06901	4.50992	2.24578	2.25695	2.234	1.92714	2.41077	2.0694	2.19451	2.24474	2.26977	2.32408
4163_at	MCC	4.83442	4.62381	3.96621	4.72061	3.96173	5.02406	4.76535	5.61814	4.17095	5.43161	3.80747	5.3915	4.85974	4.95974	5.19394	5.73768	5.00442	4.78872	5.16829	5.43863	4.40838	5.10233	4.66692	4.59333	4.85372	3.97806	3.93262	4.11421	5.01236	5.17746	4.53696	5.00347	4.6517	3.60788	4.1765	4.3417	4.47808	4.50889	2.27334	1.98776	1.98613	2.25258	2.06038	1.92883	2.28088	2.37683	2.3232	2.36969
9213_at	XPR1	45.5822	38.4755	30.8261	33.012	39.255	39.3914	37.6129	39.6532	47.4737	44.6631	35.676	34.9184	39.7876	49.2858	39.5392	41.407	37.6057	33.4718	54.3289	44.5528	41.4206	40.6195	37.0758	36.7379	43.8362	50.9916	42.9508	45.7993	39.4173	47.0058	40.3529	47.9355	50.8079	55.5127	43.6004	46.911	47.514	53.5012	5.5104	4.94608	5.2948	5.23315	5.56906	5.15688	5.31425	5.30521	5.23288	5.76365
375061_at	FAM89A	14.0617	13.983	12.1456	15.4382	15.8013	16.1131	12.0629	13.9418	14.4847	16.7183	14.2282	17.4249	15.2381	19.7502	12.5577	14.9997	12.8142	13.2362	10.6774	13.09	18.4661	16.7659	13.0253	16.0948	16.4438	15.2157	14.6726	12.8548	14.1297	13.1836	13.2292	11.0573	12.5201	11.9049	12.9856	14.1133	12.4131	13.0397	3.8137	3.60236	3.98197	3.59251	3.85646	3.83068	3.92961	3.6505	3.67967	3.41649
23615_at	PYY2	5.61237	6.75959	5.75352	6.59351	5.00161	5.46988	7.25604	8.58964	5.14047	5.2939	6.41614	6.28344	6.44892	6.27888	6.65728	7.42446	5.2764	6.55341	5.82569	5.18558	5.6627	5.44846	7.95208	6.27612	6.16044	4.26596	6.9298	6.1997	7.22468	6.14378	5.8608	5.30298	5.52541	6.89195	6.01051	5.5238	5.97453	5.13343	2.48861	2.52444	2.32239	2.85918	2.3619	2.68171	2.68906	2.73493	2.39955	2.54243
55568_at	GALNT10	42.0177	37.7868	39.4789	40.5931	27.9106	28.3472	42.7474	39.332	48.2379	36.0744	39.6173	41.7945	31.6255	29.6517	40.9529	44.3132	38.6424	31.2277	41.7048	39.4089	45.3132	51.0734	30.6416	40.1678	38.1318	45.3674	32.225	40.2903	43.3563	46.9636	43.1076	42.4623	60.1601	61.1155	36.2951	37.83	45.6458	48.0212	5.39293	5.30301	4.80274	5.41776	5.59209	5.30806	4.98301	5.35589	5.27211	5.38214
25911_at	DPCD	37.8671	42.1091	33.863	33.805	30.5828	34.4617	30.6174	32.7774	34.0213	37.6458	30.315	32.5408	36.1758	36.6595	29.8572	27.751	27.6605	28.8628	31.6317	35.4233	40.9514	27.1979	34.7282	26.6105	41.006	39.0217	37.0615	37.7352	30.4225	35.9381	31.2951	30.0335	34.0606	31.7103	28.6275	27.3711	31.5989	30.3694	5.24287	5.08164	4.93465	4.93628	5.08837	4.92196	5.17695	4.90001	4.78976	4.9833
169841_at	ZNF169	4.25458	4.91785	4.88256	5.33723	4.65575	4.43248	5.07572	5.86001	4.82153	5.81384	4.519	5.45403	6.14043	5.24266	5.45971	5.1335	5.38735	5.64254	5.24397	5.77925	4.86311	4.85637	5.69254	5.2488	4.55357	4.25895	5.60075	5.14447	5.55082	5.21293	4.4087	4.64294	5.03811	4.74923	5.41496	4.91723	5.80322	5.94157	2.08902	2.28764	2.21901	2.34361	2.26949	2.176	2.61834	2.44882	2.42957	2.39066
63036_at	CELA2A	16.4231	19.1616	15.9594	16.1242	15.6917	18.879	16.6361	18.7755	17.8963	19.6436	20.3008	22.4895	21.4692	21.4593	18.9834	16.6507	15.9288	23.2374	16.2429	16.5271	15.2707	18.5886	19.4982	17.8802	16.7793	14.702	18.4274	17.5615	20.1723	16.3828	16.926	16.4807	15.2879	17.4479	17.2975	16.0207	16.9958	14.6956	4.03766	3.99634	3.97193	4.05625	4.16159	4.34346	4.42419	4.24667	3.99357	4.02174
80222_at	TARS2	29.1865	26.0943	30.2196	26.8236	24.4634	28.3255	31.4685	26.0895	27.29	32.3471	32.3829	32.1718	32.0968	24.3103	32.9336	30.0223	32.9923	24.4241	29.1475	28.2481	33.7183	34.713	28.8926	33.557	22.8548	29.2436	30.3165	31.9414	24.0035	25.8705	22.1026	25.2276	27.4382	30.2929	31.3512	29.5812	31.1889	35.424	4.86723	4.91741	4.61255	4.97584	4.7703	5.01716	5.00436	5.04149	5.04406	4.8653
8315_at	BRAP	50.6508	48.3029	42.8863	43.3425	49.4038	49.3651	52.3461	43.8774	46.5846	47.5255	43.4033	44.6088	47.6007	44.7841	48.8647	42.4001	39.5821	41.5662	51.6893	58.5626	38.8631	46.8533	36.5513	39.6998	48.3738	46.4885	42.8434	48.5609	49.3451	50.7704	54.4924	58.0603	53.3052	54.9617	48.778	56.0207	46.8435	53.1682	5.66251	5.42244	5.62655	5.71001	5.54178	5.43973	5.57291	5.61072	5.30678	5.69179
4218_at	RAB8A	381.425	333.468	423.331	333.323	287.25	244.869	365.601	345.755	291.309	256.672	379.042	358.759	322.824	331.207	385.966	335.251	340.233	342.97	317.348	305.812	426.232	375.746	384.15	428.411	351.039	360.041	437.849	442.901	363.602	330.28	337.914	368.698	359.128	345.015	316.117	338.943	359.829	385.352	8.57526	8.72564	8.16616	8.51413	8.18641	8.56621	8.3346	8.59233	8.41038	8.30992
337_at	APOA4	5.84312	4.35395	6.30408	6.73321	5.08565	6.06929	6.41906	5.6405	4.95131	5.41293	5.54652	5.50143	6.37	5.79422	5.45458	5.77663	5.39329	4.74557	5.56096	4.94342	5.81215	6.35654	5.0318	5.11927	4.80648	5.50248	5.87754	6.74902	5.82032	5.04109	5.21174	5.74428	4.87979	5.53946	4.63825	6.07364	6.28	6.99031	2.54674	2.65629	2.34643	2.68236	2.30781	2.47158	2.67129	2.44747	2.43117	2.47533
23452_at	ANGPTL2	4.82167	4.44123	4.97148	5.85998	4.96042	6.39235	4.03283	4.92067	4.17759	5.42482	4.05192	4.63976	4.32499	5.07339	4.75003	4.29567	4.23241	5.83329	4.85896	4.84799	4.74941	4.65389	4.83759	4.76841	4.87966	3.90315	4.83732	5.15207	5.57452	4.31796	3.81796	4.91115	3.92892	4.95667	4.98729	4.09159	4.55622	3.91561	2.26953	2.31368	2.31046	2.01179	2.06267	2.01861	2.1127	2.24794	2.08148	2.28065
80108_at	ZFP2	4.82488	5.43805	6.05729	5.28334	5.14491	6.16877	4.13814	3.96221	6.21251	8.64617	5.29993	5.77669	4.9896	5.72524	5.27481	5.17407	6.14046	5.07355	5.68003	7.13578	5.25701	5.34455	5.58343	4.6537	5.67847	6.24956	5.26366	3.64395	6.03497	5.21248	4.43658	5.14946	6.3142	5.02733	4.77628	4.4679	5.12345	5.06494	2.27049	2.59867	2.36315	2.04898	2.63518	2.40597	2.31893	2.39912	2.61835	2.5059
200312_at	RNF215	18.2484	19.5436	20.4753	22.1606	15.7958	19.2501	20.6107	21.2507	15.1913	18.3312	18.5755	19.2666	15.851	20.2567	20.722	21.6855	20.754	24.3653	18.5554	17.5891	17.2769	19.7832	23.4797	15.764	18.566	15.6266	20.6228	18.9668	21.8393	21.9927	21.5648	18.0692	18.081	16.2304	17.6412	20.7293	19.6393	15.2053	4.1897	4.35581	3.98147	4.36532	3.92517	4.21533	3.9865	4.37309	4.37532	4.21377
51686_at	OAZ3	3.86772	4.28223	4.52975	4.1727	4.44416	2.73267	5.19318	6.48612	3.97472	4.24737	4.50677	6.0486	4.82488	3.96839	4.49668	3.82815	4.55375	4.16382	4.52613	4.78134	4.0567	4.57166	4.7088	4.16978	3.88703	4.30627	4.45208	4.46742	3.91995	5.71438	3.64744	3.80229	5.62546	7.3436	3.78755	5.86442	4.57301	5.71438	1.95148	2.17943	2.15191	2.37662	1.99085	2.17209	2.27049	2.16886	2.18706	2.17828
83860_at	TAF3	7.7357	9.4837	8.85685	7.61714	7.00174	9.86014	9.04595	6.21123	8.72775	8.73726	8.22348	7.15348	10.7173	7.12671	6.87434	7.73167	8.55927	7.02669	9.08048	8.73492	7.75369	8.56611	6.81937	6.94729	9.06163	10.4244	8.03532	7.652	8.38778	8.17178	7.75919	9.95742	9.48896	10.8649	8.36109	10.8448	7.72141	9.13762	2.95153	3.14679	2.80771	3.17727	3.12561	3.03975	3.42187	2.78122	3.09749	3.18277
90957_at	DHX57	27.6635	26.1629	28.2372	23.9298	30.1803	28.1143	28.0864	28.4895	24.6697	22.8325	26.78	22.5577	23.214	20.5112	23.8127	28.2978	30.036	26.5241	31.2603	21.3505	25.9923	28.8597	21.8193	25.1896	27.8149	28.2508	25.7781	29.0967	24.075	31.589	28.0923	28.1265	29.7102	26.9355	22.7383	26.0901	25.0682	28.5146	4.78991	4.81953	4.91554	4.8118	4.62467	4.74308	4.53692	4.57366	4.90862	4.96626
1155_at	TBCB	300.348	278.303	318.594	332.506	245.423	251.65	302.271	279.756	277.895	256.129	282.475	279.841	249.901	187.862	276.987	269.109	278.722	259.263	311.639	309.237	278.684	354.119	308.777	283.883	266.624	275.937	278.178	315.003	232.846	272.924	242.001	250.068	297.934	303.975	251.509	249.646	293.467	292.702	8.23049	8.31557	7.93913	8.2397	8.1184	8.14198	7.96521	8.11367	8.12268	8.28373
6603_at	SMARCD2	99.3817	95.9229	106.462	90.8563	82.9607	89.7419	99.2773	98.6767	91.0886	66.8532	98.8083	92.6209	87.5126	83.6301	106.168	90.6799	91.6195	97.7386	108.428	87.6033	112.856	114.385	85.6562	96.4956	82.1498	79.1191	94.3421	101.474	80.3325	74.6846	93.896	89.2103	84.8228	90.6143	88.7357	85.0456	86.3864	100.365	6.63491	6.73419	6.37436	6.63339	6.5092	6.62656	6.45142	6.7302	6.51758	6.76059
89887_at	ZNF628	6.55216	7.11839	6.62243	5.48687	7.45159	5.55053	8.62851	6.354	8.76782	6.03651	8.10357	6.16367	9.61994	6.2761	7.17279	7.83081	7.41949	6.13147	5.54733	6.01212	7.59262	8.27147	7.25726	8.77375	5.50813	5.71396	7.54651	6.82791	5.75744	6.39921	7.61847	7.66834	7.54035	8.74709	6.14403	5.83641	6.92244	7.86725	2.71197	2.72736	2.89755	3.10911	3.13222	3.01856	3.26603	2.84253	2.89132	2.47179
9907_at	AP5Z1	20.3437	17.7022	25.1712	22.3744	20.3178	23.0144	13.3249	14.5286	22.4438	21.6039	22.3903	21.472	11.7997	13.5983	22.7782	19.9124	20.6403	17.0601	18.5494	19.904	20.0024	25.2088	18.9375	20.0631	21.1989	25.9489	20.9447	19.7227	14.5165	22.278	19.7024	23.1941	18.2308	21.2459	22.0659	18.7397	19.3619	25.0976	4.34651	4.6537	4.34468	3.73605	4.48824	4.4848	3.56068	4.50958	4.36739	4.2133
4155_at	MBP	56.1981	49.8815	57.0177	56.2187	50.1827	52.6234	69.4519	56.2732	58.2088	53.2026	66.5768	59.2748	48.8164	47.3209	63.3142	64.7761	56.0149	55.6371	55.7695	58.5178	56.052	64.5372	63.9707	75.5666	55.264	54.4053	51.8582	60.4054	60.2395	56.8876	50.6605	55.9112	56.7473	63.6044	50.5891	51.2012	64.4907	65.694	5.81245	5.83334	5.64912	6.11794	5.86317	6.05695	5.60929	5.98446	5.80774	5.80141
196872_at	LINC00638	6.82878	6.9356	5.8843	6.12077	6.74194	5.72898	6.23118	9.14753	6.2571	7.29611	6.82723	6.84227	7.20501	7.07596	8.22548	6.69518	6.17718	7.44188	6.02076	6.51569	6.00689	6.12745	6.34455	6.12201	6.04401	6.35771	6.41117	6.59211	8.28248	7.48166	6.44747	6.22482	7.5892	6.04111	8.84548	6.75699	7.10629	5.33394	2.77163	2.55687	2.75316	2.63951	2.64549	2.7713	2.849	3.0401	2.62695	2.58994
113452_at	TMEM54	4.12519	4.56789	4.69699	4.34339	3.68012	4.86532	3.79389	6.1086	4.6345	4.85282	3.95642	4.58773	4.19061	5.89687	4.6285	4.53401	4.19568	5.73121	4.78283	4.46109	4.29095	4.14379	5.31237	4.2351	5.53066	4.40211	4.81157	4.12462	5.52578	4.37589	3.76533	4.93262	4.09398	4.50503	4.67824	4.48247	4.30166	4.17768	2.04446	2.23174	1.87975	1.92368	2.21241	1.98419	2.06716	2.21054	2.06891	2.25786
286753_at	TUSC5	13.4134	14.1522	13.4317	12.3997	13.5267	12.4076	15.0565	13.8614	17.8892	17.3369	14.134	13.8257	14.8898	13.3821	14.6792	14.3059	15.8759	16.9988	12.397	15.8366	13.4504	12.1702	17.7113	12.1469	13.9606	13.4464	13.4064	15.1515	16.0376	13.4748	14.6907	14.2191	13.7208	13.5056	18.0132	13.4278	15.2276	10.3449	3.74561	3.74757	3.75774	3.91231	4.16101	3.8211	3.89625	3.8757	3.98877	3.63191
161176_at	SYNE3	5.7388	5.63555	6.17619	5.45807	5.64555	5.61743	5.15988	6.22199	5.49108	5.97925	5.47623	6.36855	6.06322	5.07339	6.32642	6.31406	6.13891	6.44374	4.58475	5.44819	7.62651	4.34114	5.30382	4.92695	4.69065	5.44819	5.57272	4.96249	7.33181	5.58516	5.38742	4.83079	4.49423	4.94395	5.79804	5.58205	7.13145	4.21122	2.52075	2.62672	2.49712	2.36734	2.45709	2.45318	2.60008	2.66139	2.61798	2.19684
27102_at	EIF2AK1	131.009	132.594	157.925	144.916	121.928	109.049	149.513	135.326	135.411	109.213	147.19	134.546	141.339	127.42	165.989	144.763	164.336	135.425	132.658	125.732	151.15	182.098	158.221	160.498	143.642	154.409	161.994	140.435	143.457	131.939	136.56	126.024	136.056	156.989	106.351	113.053	154.656	136.809	7.03352	7.30309	6.92989	7.22413	7.08121	7.20154	7.14301	7.37494	7.3605	7.05157
643905_at	PRR21	10.0647	11.0543	10.9427	12.7105	10.9026	11.112	10.5765	9.93197	12.2348	11.6894	11.3296	11.6682	9.4529	11.7087	11.5389	11.5699	11.3637	14.026	11.3302	11.0454	11.6889	12.7878	9.5447	10.1169	10.1095	8.9443	12.4731	9.76295	13.5623	10.5045	10.6476	9.48187	9.49485	10.6108	12.1285	10.7573	9.80237	9.97394	3.33123	3.4519	3.44661	3.40279	3.61292	3.50203	3.24076	3.52843	3.50636	3.5021
4222_at	MEOX1	6.76704	4.04753	7.24405	6.02412	6.67008	6.87646	6.98972	7.69128	7.27134	8.86258	7.44254	6.97487	6.98896	6.27888	6.47759	8.58309	8.62907	6.8872	6.74902	6.6752	6.29727	10.4522	7.45899	8.92422	10.4807	9.40768	7.48166	8.42032	9.77109	14.1545	7.62621	6.71895	5.80208	6.38047	9.11325	10.2692	7.93787	9.13978	2.75853	2.8568	2.7377	2.80524	2.86222	2.89579	2.80508	2.69546	3.10921	2.75468
222255_at	ATXN7L1	24.147	25.9919	26.0314	25.8535	24.7697	28.4983	26.6221	23.136	27.0957	30.6199	27.6806	21.1113	29.7266	24.3977	22.2128	25.4131	28.3653	30.6362	26.1121	28.0167	21.5453	28.7498	24.3088	31.0434	21.2858	25.0442	23.8653	26.3813	23.7274	26.8069	17.9727	26.8589	23.9534	21.4724	29.486	36.2181	29.4838	26.895	4.59377	4.70218	4.6305	4.73455	4.75999	4.7908	4.89368	4.47332	4.82605	4.70665
7102_at	TSPAN7	4.70318	4.7245	4.66415	4.69732	3.9365	5.33216	4.63934	4.843	6.16768	4.56265	4.15087	4.96461	5.62873	5.45393	5.37672	5.56565	5.13806	6.27884	3.32764	4.51046	4.80602	4.70065	4.76829	4.88654	5.51785	3.79689	5.32976	5.61797	4.53505	4.99198	4.87638	3.80116	5.32421	3.76828	4.67035	4.51597	5.44532	4.43646	2.23364	2.22161	1.97691	2.21392	2.62473	2.05341	2.49281	2.42673	2.36122	1.7345
146279_at	TEKT5	5.61171	5.6856	5.28685	5.49453	6.44754	5.86592	4.57094	5.91508	5.4923	5.78109	5.02878	5.34678	4.67972	4.74776	4.71045	5.6856	5.54763	4.95283	5.28759	5.75423	6.34969	5.4922	6.81502	5.458	5.0298	4.9864	5.83724	5.51778	4.80793	5.36738	5.47467	5.05597	6.26197	5.21649	5.73773	4.59071	5.34437	4.77537	2.48844	2.40241	2.68875	2.19249	2.45741	2.33021	2.22642	2.23586	2.47187	2.40261
9956_at	HS3ST2	4.73787	4.17398	3.92177	4.72061	4.18547	4.79936	4.67941	4.45983	4.86856	5.82296	4.53407	4.85231	4.34012	4.98401	4.1715	4.7334	3.99972	5.03766	4.31619	3.88923	4.48898	4.39978	5.00902	5.39375	4.80689	4.39307	3.84796	4.29583	4.83936	3.37434	3.71398	3.82038	4.54869	4.24341	5.13796	3.80769	4.80539	4.82902	2.24424	1.9715	2.06539	2.22633	2.2835	2.18081	2.11773	2.06057	1.9999	2.10976
283871_at	PGP	53.52	62.0604	69.0732	67.2251	55.1866	55.4153	60.2832	53.2195	59.0167	51.0142	58.7158	52.6307	49.758	40.6139	56.0974	47.8374	51.0142	46.8165	61.9539	54.3274	54.7962	57.0732	58.8008	55.267	51.4296	51.0554	67.1146	64.1999	39.1365	54.3095	55.251	50.6507	52.2769	56.9305	49.6241	48.5707	49.7633	54.4275	5.74201	6.11005	5.78625	5.91369	5.88305	5.87568	5.63686	5.80986	5.67283	5.95312
84628_at	NTNG2	8.28006	8.07655	9.30644	8.76676	5.55761	6.70193	8.09588	6.61211	8.09588	6.86167	9.0063	7.65077	7.8205	5.79184	8.13575	7.15229	7.77154	7.36372	8.64204	8.07401	11.0802	11.0289	8.85394	9.34963	8.78268	8.66796	8.51387	9.10266	7.08683	7.96133	7.39269	10.266	7.17212	9.41753	7.13611	7.54791	8.07655	8.35385	3.04964	3.21823	2.47446	3.01719	3.01719	3.17094	2.96726	3.02427	2.9582	3.11137
11177_at	BAZ1A	113.149	125.4	112.31	117.85	107.966	102.051	84.874	108.866	72.7052	86.0507	98.3017	115.543	97.516	128.508	96.401	87.0652	91.7172	110.939	112.081	124.466	119.401	87.441	103.633	96.6552	94.33	101.242	117.567	130.024	107.73	111.914	107.647	103.216	101.909	78.165	110.803	105.164	99.7293	105.093	6.82207	6.81134	6.75443	6.40725	6.18399	6.61914	6.60757	6.59098	6.51912	6.8084
79632_at	FAM184A	5.99102	5.99598	6.7005	6.99687	6.54049	7.64434	6.78926	6.00274	6.91444	9.90453	5.69079	6.47796	9.00949	8.91365	5.9466	8.37714	7.84178	8.58768	6.40911	7.09929	3.58923	5.54924	6.42298	5.27419	5.98697	5.57726	5.92806	6.66778	6.91212	6.50579	7.75092	4.66021	4.73545	3.40832	6.23796	6.09189	6.28336	5.32272	2.5828	2.74427	2.7094	2.76326	2.78961	2.50863	3.17144	2.57207	2.97118	2.68012
1642_at	DDB1	142.488	129.11	130.964	126.883	122.093	134.333	154.869	155.73	125.014	107.779	156.733	133.46	125.404	117.196	141.825	144.803	141.806	132.002	133.824	124.357	156.347	141.33	136.176	159.767	141.172	134.186	132.318	127.894	118.471	120.068	110.616	128.856	120.869	138.021	106.304	126.093	132.309	145.499	7.1547	7.03303	6.93184	7.2749	6.96595	7.29216	6.97044	7.14797	7.14777	7.0642
51029_at	DESI2	135.253	120.171	105.345	105.22	126.678	119.451	127.974	117.758	136.712	109.091	117.106	100.695	114.771	119.328	127.105	115.571	106.495	107.736	138.943	119.839	123.019	117.127	114.022	122.979	132.812	134.386	105.171	99.941	113.219	131.147	124.083	118.1	142.407	125.872	110.988	130.039	118.864	137.174	7.07952	6.71898	6.98502	6.9997	7.095	6.87168	6.84262	6.98988	6.73465	7.11835
784_at	CACNB3	4.6205	4.57438	5.51303	5.15062	5.09761	4.5368	5.88266	4.53806	4.70161	4.45697	4.99832	5.02444	4.68533	4.42489	5.68166	4.82921	4.17962	4.49595	4.89938	5.30732	6.00059	6.31157	5.51515	5.26333	4.47736	6.01463	4.62963	4.7105	4.4195	4.59265	4.41702	4.97175	4.73331	5.29784	4.6215	4.92735	4.97204	4.42576	2.20805	2.46285	2.34982	2.55647	2.23316	2.32144	2.22815	2.50631	2.06337	2.2926
55600_at	ITLN1	6.17567	5.10378	4.69993	4.39182	5.02194	4.40805	5.63883	4.78262	4.16973	3.56479	5.07066	4.82492	5.03495	4.50973	5.50972	4.23241	4.97471	4.96991	4.79372	4.82488	5.06749	4.73462	4.86355	5.41221	4.7648	4.43452	5.68052	5.53572	6.59513	5.28655	4.15584	5.17525	5.44872	5.60108	4.85514	4.83164	4.28024	4.57794	2.62659	2.23264	2.32824	2.4954	2.05995	2.34217	2.33198	2.46198	2.31461	2.26115
10614_at	HEXIM1	61.4593	52.2663	55.2077	60.7684	43.2317	45.5554	48.7256	43.1836	48.7635	49.0122	52.076	52.7363	41.1391	50.3037	49.8304	46.0852	47.4065	43.6833	61.0395	55.2008	40.9233	45.4823	47.8588	56.4815	54.2395	54.6083	50.0822	47.9829	49.5003	52.3042	54.1715	61.8628	48.6272	56.9312	45.2965	51.5218	43.4666	50.281	5.94156	5.7868	5.43402	5.60661	5.60773	5.70255	5.36244	5.63895	5.56701	5.93167
55454_at	CSGALNACT2	5.0488	4.57528	4.8885	4.64892	4.33774	4.4164	4.46724	5.82136	4.46724	5.34359	5.15039	5.28725	3.82052	5.17858	5.13017	4.65475	5.1149	5.3749	5.00026	5.2301	6.26402	5.41031	5.92016	5.57422	5.48275	4.37504	4.58213	4.48786	4.50383	4.16389	5.10783	4.8787	4.54792	4.44409	4.22026	3.90535	5.1682	4.62109	2.33594	2.28939	2.11694	2.15938	2.15938	2.36468	1.93377	2.35901	2.35471	2.322
50485_at	SMARCAL1	37.3129	33.493	38.1449	36.1226	37.0003	39.669	37.2224	30.9643	32.2405	27.1119	39.6111	41.8932	31.5881	36.1709	38.5284	43.7553	40.0424	31.701	45.6635	37.3954	36.7147	45.851	33.7035	41.3784	34.9199	40.4308	24.3052	33.3425	35.3508	31.5763	44.5089	39.4258	38.6189	42.0623	31.1787	40.8584	33.623	47.8949	5.2216	5.25342	5.20947	5.2181	5.0108	5.30783	4.98131	5.26785	5.32346	5.51297
8428_at	STK24	302.344	310.916	316.712	307.551	279.869	288.667	316.113	308.33	332.962	304.461	318.89	299.633	294.462	281.108	342.282	323.886	294.942	312.168	323.503	323.884	325.686	379.315	298.258	331.619	272.534	307.552	333.462	316.014	264.571	297.429	268.086	305.729	287.347	342.804	276.1	246.955	334.905	358.144	8.24005	8.30703	8.12861	8.3043	8.37921	8.31692	8.20194	8.41904	8.20429	8.33764
26353_at	HSPB8	9.45703	8.95564	9.0519	8.97652	6.25554	8.01619	7.34909	9.54043	8.71718	10.3313	8.50186	8.6057	9.08197	9.1464	8.29354	7.70869	8.68982	11.0229	7.73467	8.26558	7.47078	8.93014	11.1228	10.4633	8.73641	7.92776	10.1018	7.17628	10.1772	8.84979	8.11572	8.03964	8.36629	8.73752	8.98983	7.80978	7.3004	7.05321	3.24139	3.17822	2.64513	2.87757	3.12386	3.08778	3.183	3.05199	3.11933	2.95134
6854_at	SYN2	4.58934	5.60814	4.86123	5.25847	5.45661	3.97373	5.67302	5.79923	5.07161	4.66361	4.77107	7.47815	5.56901	6.98739	5.43153	5.44439	4.70397	5.05258	3.57635	5.4256	4.72447	4.77047	4.312	4.83364	5.20046	4.5507	5.58658	4.53669	4.96872	5.15587	5.4335	4.98727	4.98383	4.67892	5.22827	4.35918	5.00725	4.96371	2.19829	2.28132	2.44801	2.50412	2.34244	2.25431	2.47742	2.44136	2.23388	1.83849
84236_at	RHBDD1	20.5618	16.2948	21.4505	21.0405	16.0178	15.3008	19.5048	17.9905	20.7814	14.6212	19.6437	18.3999	20.8628	19.0053	21.3011	19.2126	19.1978	17.1646	18.1621	17.4543	20.2551	20.8175	23.1497	21.5774	15.3512	16.0323	19.3002	18.9887	16.2143	18.3148	21.3882	16.8833	20.9603	22.1656	11.828	18.9256	18.3999	22.0668	4.36189	4.42294	4.00161	4.28576	4.37722	4.29599	4.38286	4.41286	4.26287	4.18286
257106_at	ARHGAP30	427.551	423.786	443.843	459.553	403.115	402.537	486.761	474.515	406.677	393.086	484.691	468.459	391.304	337.018	494.192	490.383	554.302	455.672	394.593	404.342	451.3	497.078	450.445	487.804	410.567	433.638	423.709	486.041	394.909	399.782	394.808	401.252	406.1	427.305	380.368	406.741	461.183	459.872	8.73995	8.79391	8.65505	8.92707	8.66774	8.92092	8.61214	8.94893	9.11453	8.62422
140691_at	TRIM69	4.77926	4.07865	4.76339	4.99327	4.25633	4.19747	4.63173	5.11938	4.37616	4.35877	5.17916	5.36781	5.46372	3.82842	4.96989	4.03591	4.45785	4.09456	5.06288	6.10492	5.3249	6.8595	4.00018	7.02028	4.90656	5.82969	4.45208	4.82159	6.15819	4.94286	3.59258	4.69365	4.43512	5.06961	4.81977	6.93711	5.0807	6.99362	2.25679	2.25199	2.08961	2.21155	2.12967	2.37272	2.44988	2.31321	2.15635	2.33996
6727_at	SRP14	1894.63	2032.38	1802.64	2291.12	1984	1836.43	2077.32	2060.46	1522.88	1867.36	1726.04	1786.12	1092.7	1438.51	1827.87	1944.06	1631.37	1692.5	2201.03	2608.75	1777.25	1463.75	1742.21	1783.84	1571.18	1622.32	1668.8	1770.98	1867.18	1900.08	1927.91	1904.1	1946.11	1884.42	1990.65	1981.24	1832.23	1823.34	10.8877	10.8159	10.9542	11.0205	10.5726	10.7533	10.0937	10.8359	10.6719	11.104
57648_at	KIAA1522	9.78065	9.62708	9.05112	9.4448	9.10582	8.81523	9.66356	9.15315	8.91504	9.58149	10.0222	11.0809	8.48489	9.45042	9.40398	9.06268	10.5759	10.8187	9.69091	9.06718	13.5514	8.86952	8.45106	8.06837	11.4097	8.5764	10.5067	9.10674	12.0649	8.12264	10.1248	9.07174	8.99896	11.5894	9.80035	9.64863	10.2075	6.78835	3.28993	3.1781	3.18679	3.27255	3.15624	3.32512	3.0849	3.23327	3.40271	3.27663
79797_at	ZNF408	9.50057	10.2323	10.0448	10.3134	7.71572	10.5089	12.3672	10.4175	10.0433	11.3822	9.83533	9.28228	8.20849	10.6428	11.2805	11.5195	10.1305	11.13	9.68832	7.79018	9.03762	8.63204	11.1414	10.0823	10.9217	11.3013	11.0852	10.2728	11.2701	10.8326	10.1152	8.96711	11.128	8.84708	11.0009	9.17226	11.3212	10.2973	3.24801	3.32838	2.9478	3.62845	3.32816	3.29797	3.03712	3.49576	3.34063	3.27625
390928_at	PAPL	4.67108	5.1257	5.13017	5.39714	4.74793	5.05178	6.23806	5.13396	5.10921	5.10921	6.40929	4.25838	5.85374	4.75561	4.92711	3.93703	6.21284	5.13017	5.0593	4.67894	4.02779	4.77505	5.0593	5.50137	5.4335	4.76097	4.92519	5.35238	5.32366	5.04301	3.96558	4.71511	5.13017	5.08419	5.08419	5.60669	5.8083	5.39496	2.22376	2.35901	2.2473	2.6411	2.3531	2.68017	2.54936	2.30074	2.63525	2.33894
283212_at	KLHL35	4.58563	5.66489	6.11597	5.7231	4.94403	4.47263	6.3365	5.09288	5.14729	6.05802	6.05174	5.14365	5.21016	5.07815	5.3666	5.02967	5.12953	5.03567	5.38448	4.5197	4.59361	6.11078	6.2136	6.20761	5.55428	5.88144	5.02665	6.10498	5.0208	5.52403	4.92749	4.9208	5.80551	7.89046	5.28726	5.76182	4.57236	5.1163	2.19712	2.61258	2.30569	2.66369	2.36381	2.59735	2.38133	2.42401	2.35883	2.42881
146429_at	SLC22A31	6.62974	8.24347	8.90292	7.90853	7.71056	7.64861	7.57758	7.36603	6.59837	9.25895	7.96165	7.08926	7.06661	8.45745	7.6059	7.54032	6.77032	7.97044	8.24111	7.79336	7.79933	8.05481	7.15	7.07766	6.27959	4.89557	9.07007	7.85301	8.7418	7.31573	7.45228	6.95833	7.48713	8.77209	9.13605	7.29392	7.81584	7.18907	2.72895	3.15428	2.94683	2.92174	2.72211	2.99307	2.82102	2.92712	2.75922	3.04284
219699_at	UNC5B	4.50567	3.94517	5.83064	4.3085	4.04973	4.14032	4.32698	4.13817	4.52228	4.08913	4.42697	3.85253	4.27435	4.17128	4.14777	4.54173	4.612	5.13017	4.48168	3.76189	4.90199	5.01701	3.82699	4.74687	3.63147	3.69616	4.17128	4.02016	3.89254	4.11892	4.51873	5.36671	3.55752	5.02565	3.84868	3.41388	5.242	4.86354	2.17174	2.54365	2.01783	2.11336	2.17705	2.14632	2.0957	2.05234	2.20539	2.16404
23635_at	SSBP2	66.238	67.2437	46.9046	57.1347	56.7318	65.6436	54.6591	53.072	51.614	62.4824	52.0149	54.4802	57.3586	55.7999	54.3314	59.1597	49.4668	52.743	46.3498	53.4803	47.6997	38.535	41.5497	40.5454	48.0275	48.5325	47.1827	42.5876	51.2882	47.4688	58.8049	59.3027	51.8688	50.4719	48.5234	47.7861	48.7998	47.4895	6.04959	5.55166	5.82609	5.77239	5.68969	5.70085	5.84194	5.76371	5.62839	5.53449
5699_at	PSMB10	518.499	524.872	637.436	556.394	484.998	438.659	558.085	564.278	596.887	493.808	529.084	525.176	516.294	463.048	541.105	513.117	472.216	457.416	573.543	552.465	623.06	609.161	584.24	592.333	545.625	532.622	614.778	607.987	486.477	584.262	542.397	542.56	467.071	507.928	504.514	507.896	577.425	614.727	9.0182	9.31614	8.92184	9.12434	9.22131	9.04735	9.01205	9.07977	8.8833	9.16376
8273_at	SLC10A3	39.236	40.0777	48.3929	46.439	41.2055	42.6195	55.5415	47.6081	48.3946	47.827	54.317	48.4674	48.8227	41.5191	63.2797	61.1914	53.1161	47.8233	48.135	51.691	47.3117	67.9926	51.1078	57.0227	51.9218	48.3306	45.5931	52.6973	46.7189	44.7994	48.0405	45.9976	44.6051	56.5716	42.0834	43.9902	53.2026	57.8834	5.29411	5.59672	5.36476	5.79549	5.59677	5.76333	5.60948	5.98367	5.73108	5.58901
79135_at	APOO	66.6103	62.0187	75.9092	70.5759	70.5415	60.1553	73.8037	71.4441	85.4242	80.6747	70.0061	66.8209	78.7816	68.4972	73.7391	63.6984	67.4622	56.5156	81.3265	80.6747	64.4529	69.354	58.6482	58.9891	68.6616	70.7616	67.5442	65.5316	65.602	76.6721	74.6058	80.4133	78.1622	73.8298	77.6929	70.8177	74.8593	77.8207	6.05767	6.2462	6.1404	6.20562	6.41657	6.12941	6.29979	6.20436	6.07601	6.34565
3204_at	HOXA7	5.64686	4.54741	5.63331	4.93191	5.03231	4.63392	4.74889	4.56186	6.1529	6.9594	5.08178	4.97368	4.28471	4.88748	4.84345	4.59784	4.88748	4.6474	5.43674	4.1874	5.93636	5.69265	5.2001	5.56597	5.23284	4.73628	4.38616	5.15922	4.62954	4.5842	4.8381	6.13972	4.58551	4.86541	4.3792	4.64054	4.87072	5.22798	2.49745	2.49398	2.33122	2.24759	2.62127	2.34533	2.0992	2.27603	2.28909	2.44274
387254_at	SLC7A5P2	71.2916	76.2016	64.4161	90.8479	92.7636	95.8225	78.5311	78.2514	77.3554	99.4031	72.9381	98.2831	95.3506	91.3236	74.227	85.4382	84.8264	86.3791	72.3649	76.0931	53.3199	58.2586	61.1592	59.392	65.9458	65.7061	92.5061	61.5731	73.9091	76.6475	76.2418	69.0234	76.8902	76.4654	87.2549	80.7601	76.3072	66.1656	6.15566	6.00935	6.53549	6.29519	6.27343	6.1886	6.57517	6.21387	6.40644	6.17722
8460_at	TPST1	8.90656	9.58238	12.4257	12.869	11.6639	18.899	10.0053	12.7069	11.5398	12.8732	13.3485	9.9833	12.1326	16.7268	12.1993	15.3167	9.63115	10.9839	9.12373	9.66333	11.0959	13.6684	11.7665	12.4324	13.6774	16.0681	15.3678	9.71788	12.9082	12.0157	12.1503	10.7107	10.7107	12.5325	12.3339	10.5484	12.2367	9.84883	3.15487	3.63525	3.54398	3.32269	3.52855	3.73861	3.60082	3.60873	3.26771	3.18962
129787_at	TMEM18	102.176	110.793	88.1481	104.366	84.6718	79.9667	102.263	102.055	88.0221	92.0345	77.2162	80.0228	97.2296	84.2583	83.0076	93.1721	86.4616	97.1314	79.2355	96.9145	93.1365	99.5641	102.32	94.3534	86.4521	87.7453	90.5193	86.0606	94.8037	86.7247	92.7572	80.6324	83.2557	81.4625	113.623	106.151	84.4352	77.5959	6.67492	6.46186	6.40381	6.67615	6.45979	6.27083	6.60332	6.37517	6.43399	6.30808
3508_at	IGHMBP2	52.4183	56.3086	50.7201	48.7534	47.1209	56.4206	48.9651	54.0175	51.9038	53.9466	46.4876	46.313	47.0121	52.8248	53.6943	53.7641	42.5237	54.1746	50.8359	47.6495	54.2487	53.5447	51.036	48.6469	54.8577	48.8316	63.7455	53.731	45.7485	47.3982	48.8838	50.6127	42.59	42.5502	44.5037	46.5253	54.8117	47.3434	5.712	5.66449	5.5583	5.61368	5.69777	5.53877	5.55496	5.7467	5.41019	5.66777
54440_at	SASH3	288.452	254.024	288.749	273.921	230.563	218.758	359.846	285.355	280.034	261.408	345.366	283.368	248.054	227.042	309.839	291.517	283.438	277.481	285.685	256.784	318.672	321.962	278.107	316.527	261.377	289.2	283.044	306.266	247.328	271.547	268.948	282.093	263.251	265.297	263.929	286.851	336.067	332.33	8.17219	8.17367	7.84901	8.49124	8.12946	8.43198	7.95451	8.27538	8.14689	8.15828
26007_at	DAK	9.9013	8.66224	11.8038	11.0807	9.78013	12.0377	9.28729	10.4498	9.09992	10.976	9.23455	9.76345	10.0977	8.52198	10.6436	11.0331	9.75876	11.2025	8.18431	10.1172	9.97929	10.7648	11.7277	9.72308	11.5877	9.03792	10.0652	10.1151	9.97246	8.0552	10.1925	9.52008	11.1996	10.5469	10.9641	9.48189	8.92952	10.3629	3.30762	3.56118	3.28985	3.21526	3.18585	3.20704	3.33595	3.41192	3.2867	3.03286
8728_at	ADAM19	6.18433	7.21558	6.37709	6.36056	6.76396	7.62483	5.62903	7.29516	5.81583	6.42419	5.09682	7.73864	5.94414	6.71465	5.83759	6.08045	6.27256	6.66518	6.8111	6.02539	5.753	6.41749	6.75317	6.07349	5.81567	5.42395	7.25658	6.63464	7.35454	6.61763	5.53209	6.31019	5.14767	5.52139	5.98331	4.65712	6.19837	7.04189	2.62862	2.6729	2.75787	2.49289	2.53998	2.3496	2.57147	2.54537	2.64906	2.76789
9189_at	ZBED1	60.0991	58.5547	63.6488	55.1632	61.3829	54.0687	68.2866	62.3598	55.3405	50.3501	69.813	57.4763	60.1866	55.9575	67.7601	55.9738	66.348	57.5866	75.9001	83.4711	69.8842	61.3623	65.2412	67.2124	64.0466	69.1468	64.2651	52.141	48.6625	51.972	60.3299	64.7696	58.1767	70.3507	53.8508	53.568	57.3017	64.4463	5.90927	5.99206	5.93976	6.09353	5.79026	6.12542	5.91137	6.08236	6.05198	6.24603
23005_at	MAPKBP1	12.7132	12.1156	14.4519	12.0371	14.8445	12.0657	14.4437	12.4551	12.8321	12.4406	12.9524	12.7981	16.2434	14.9228	12.5859	13.0828	12.5009	12.4502	11.9255	13.3741	12.3406	14.0424	13.9634	15.8008	12.3151	13.6219	13.1774	14.6397	14.3048	12.9507	12.0913	11.5549	12.699	13.4058	13.0605	14.0093	12.4559	12.9293	3.66825	3.85319	3.89185	3.85237	3.68169	3.69515	4.02178	3.65373	3.64396	3.57597
9324_at	HMGN3	540.837	569.983	419.609	495.099	540.017	579.017	451.466	463.818	484.714	584.555	533.664	549.013	515.135	510.733	474.447	551.064	500.58	531.535	550.388	591.903	462.676	407.04	479.896	524.916	524.791	545.148	497.211	501.24	545.025	537.013	591.66	499.963	557.025	489.524	485.264	532.717	474.457	511.042	9.07905	8.7129	9.07686	8.81847	8.92099	9.05979	9.00881	8.8901	8.96746	9.10431
30062_at	RAX	5.70065	5.05611	4.66674	5.91758	4.7847	5.28845	5.2001	5.90298	4.25054	5.2468	5.25588	5.98272	5.36164	5.04573	5.19999	5.47954	5.90298	6.20694	4.78521	4.67502	5.06697	4.38918	4.7084	4.76942	4.89177	4.32219	6.07449	4.85852	4.54173	5.33839	4.43559	5.0321	4.43532	3.98895	6.081	5.40446	4.90366	4.01736	2.51113	2.22241	2.25843	2.37854	2.08765	2.39393	2.42267	2.37851	2.56144	2.25858
26231_at	LRRC29	40.7529	43.7154	51.4118	43.7482	43.1568	36.6792	39.3079	44.2409	37.7854	48.6995	41.8549	43.2119	45.4814	47.2608	41.8405	46.7398	37.0374	42.969	37.9164	38.608	44.3521	41.4188	40.5993	35.1921	36.1632	34.8332	48.873	46.7351	43.0896	38.889	38.5538	34.9107	36.1018	37.7222	43.0482	41.9462	43.3569	33.271	5.34883	5.68403	5.43152	5.29675	5.23976	5.38732	5.5072	5.38683	5.21091	5.24475
1780_at	DYNC1I1	4.18938	4.59434	4.90741	4.96013	5.33181	5.26023	4.43592	6.14934	4.80106	5.27341	4.84061	4.71446	5.48201	6.44764	5.78244	4.93468	4.1409	5.97888	5.60454	4.49134	4.72396	4.58814	6.14934	4.46939	5.34508	4.16433	4.85056	4.71446	4.65432	4.0915	4.79871	5.2531	4.91659	3.98123	5.42051	4.49668	4.7972	4.1123	2.06674	2.29496	2.41462	2.14923	2.26335	2.27519	2.4547	2.53168	2.04994	2.4866
9338_at	TCEAL1	73.7025	76.33	77.8087	80.6683	112.681	84.7375	77.9804	70.1438	69.9222	80.0142	82.4438	79.9471	79.5041	87.3072	78.5471	100.198	61.6405	72.6316	83.2649	95.0764	70.3699	66.7964	72.9183	72.4108	75.6626	66.5641	83.4352	73.218	68.3562	70.3699	101.694	71.8185	91.6195	71.9912	77.2758	89.3839	79.0256	65.667	6.20364	6.28186	6.8161	6.28504	6.12768	6.36534	6.31296	6.29549	5.94581	6.37964
374470_at	C12orf42	5.52736	5.17558	5.43978	4.61805	5.03952	4.82418	5.41467	4.56504	4.98271	6.07627	4.47288	5.37676	4.85326	4.77549	4.92916	5.44695	5.44547	5.52347	4.1326	5.24923	5.00736	5.26846	5.6516	4.50164	4.54597	3.85099	5.38224	4.19109	5.63203	4.592	4.87729	4.58347	4.86218	4.99427	4.73255	4.22426	4.75197	4.53896	2.46659	2.44355	2.33329	2.43687	2.31693	2.1612	2.27895	2.30134	2.44506	2.04705
128272_at	ARHGEF19	35.1207	34.5959	43.1949	45.047	31.5702	35.9898	37.8899	39.0721	39.4459	41.0185	37.9459	39.905	34.8471	28.7242	38.1565	37.0332	43.3271	37.1673	37.6472	32.391	35.6029	36.6401	41.2159	49.8636	38.3866	37.3739	34.0708	48.4409	28.8852	39.6242	30.6336	36.4251	37.1673	33.3565	33.3613	32.5437	39.6998	44.3452	5.13425	5.43279	4.98049	5.24374	5.3018	5.24587	5.12297	5.25386	5.4372	5.23447
92305_at	TMEM129	36.9478	34.1377	38.6962	39.746	39.3398	32.9563	34.5196	33.2117	35.2047	40.2619	38.6688	34.4411	38.1424	33.7616	32.6655	33.5279	36.916	35.8652	39.0661	35.3846	42.6469	39.9932	38.4757	44.0182	36.5013	40.3557	35.9	35.2548	31.7967	34.6825	35.7704	37.0242	33.2942	35.025	33.8301	37.3952	31.3291	38.8884	5.20742	5.27412	5.29792	5.10934	5.1377	5.2731	5.25333	5.0297	5.20618	5.28785
79188_at	TMEM43	105.135	87.8526	92.4879	85.4324	85.2243	82.392	109.439	110.363	109.33	104.998	102.012	100.925	87.3563	89.4879	123.237	115.904	102.767	88.8988	102.416	103.075	110.716	121.659	107.603	113.779	109.262	123.684	105.926	107.757	84.5882	89.8823	100.351	102.45	101.909	113.591	83.0814	90.7339	108.111	116.25	6.7161	6.53119	6.41319	6.77399	6.77255	6.67259	6.44884	6.94529	6.68324	6.6783
6882_at	TAF11	155.848	166.241	140.913	160.666	163.258	218.497	135.803	153.58	131.314	151.186	155.669	170.64	148.36	176.49	132.924	150.538	169.072	160.164	151.64	182.496	140.197	122.499	150.716	155.05	147.014	147.697	173.74	155.483	155.088	170.976	153.158	153.852	170.925	150.722	176.264	211.435	141.917	150.952	7.284	7.13866	7.35101	7.08537	7.03687	7.28234	7.21296	7.05445	7.40149	7.24451
130589_at	GALM	25.1998	20.0151	40.2637	46.2516	30.8117	26.381	41.4986	33.8653	30.0659	37.675	29.2076	29.155	30.4549	27.0912	30.5421	30.4698	33.4557	28.4601	32.4815	31.7103	27.9818	36.8201	36.9801	33.4862	28.8567	35.3999	25.3052	31.5611	31.4949	34.3692	30.2692	38.1868	30.3489	31.6197	34.4384	36.764	33.365	34.0357	4.65534	5.33141	4.9454	5.37499	4.91006	4.86827	4.9286	4.93273	5.06418	5.02155
3383_at	ICAM1	22.2026	15.6077	20.7615	15.3919	15.3582	16.3357	19.2974	23.3015	17.0224	15.3873	21.9508	17.1977	18.751	19.597	19.9729	20.9969	19.7062	15.7585	18.6905	14.7519	25.6003	24.2284	20.2106	19.5162	20.3925	24.077	21.6888	19.345	16.7972	20.9698	18.936	19.1765	19.417	19.7106	24.0092	22.9606	19.628	29.3385	4.47266	4.37584	3.94094	4.27033	4.08936	4.4562	4.2289	4.31997	4.30058	4.22423
5884_at	RAD17	54.4482	52.4819	56.1194	64.7429	54.1036	60.1542	62.2975	52.8322	60.4643	67.0262	62.0118	58.7175	64.0955	51.324	57.7163	54.8349	60.8907	58.4683	52.6617	59.0429	52.5337	76.6373	56.4615	60.3829	56.5781	70.6299	42.1576	50.1226	48.2599	50.8842	54.5729	57.7547	59.7508	69.7533	61.3398	60.7851	65.9469	61.6514	5.76681	5.81043	5.75765	5.9611	5.91801	5.95447	6.00215	5.85091	5.92815	5.71868
440695_at	ETV3L	19.7751	19.1562	19.4628	15.2974	15.6769	15.579	18.3414	19.2618	17.7887	17.4888	17.5938	17.1172	18.593	24.3287	19.4598	20.0983	16.6338	19.4022	18.3195	18.2401	18.8089	18.8715	20.098	17.0163	22.1423	18.6531	22.0953	20.5424	22.2585	17.7011	20.3099	16.5771	16.758	18.0816	18.7897	17.1261	17.6296	16.3578	4.30561	4.28265	3.97056	4.19704	4.15289	4.13699	4.21669	4.28242	4.05605	4.19531
80830_at	APOL6	15.0951	16.1155	17.7039	15.8987	16.1531	16.8632	16.9934	17.7724	17.7823	18.7709	16.2493	17.7237	15.3581	14.7403	17.3794	14.4616	16.139	14.8943	14.4348	16.1092	17.7428	18.959	14.472	17.4713	16.9591	19.0595	14.073	18.0595	19.6884	22.6551	17.0373	19.829	17.4579	17.2647	18.5169	18.7487	19.16	19.2959	3.91601	4.146	4.01374	4.0869	4.15237	4.02231	3.94092	4.11931	4.01248	3.85148
51663_at	ZFR	336.883	313.633	280.238	254.316	339.527	378.119	300.093	306.339	344.714	354.682	307.937	270.104	310.713	281.216	300.067	344.962	373.634	254.093	340.593	282.264	281.42	300.067	272.58	328.618	331.251	314.856	270.746	268.172	304.251	319.883	307.459	343.422	305.966	342.183	293.707	302.427	308.065	319.146	8.3961	8.13051	8.40738	8.22927	8.42926	8.26649	8.27944	8.22914	8.54548	8.41191
6929_at	TCF3	77.6369	79.844	91.6973	102.168	113.678	131.826	98.5893	100.32	77.7152	124.287	102.631	126.161	94.6502	103.59	101.192	115.653	113.59	112.613	98.6308	110.688	84.8626	90.4257	94.7265	92.3867	98.2182	119.762	87.2148	74.9491	101.153	81.39	100.312	95.7181	103.67	106.525	90.2061	94.9037	89.6981	99.0416	6.27867	6.51881	6.82881	6.62336	6.28013	6.68132	6.56453	6.66095	6.82769	6.62397
441234_at	ZNF716	4.36192	5.20261	4.22134	5.2224	5.28143	4.98809	4.02189	7.66507	4.62994	4.51287	4.92808	4.55375	4.62361	4.87301	5.20907	5.27647	4.79709	5.68555	4.56405	4.77628	5.6794	4.40043	4.93568	4.46824	5.379	5.07442	4.69955	4.8499	5.12157	4.87063	4.35486	4.84308	4.87301	4.35489	5.67696	4.8138	4.79709	4.7508	2.12496	2.0777	2.40093	2.00787	2.21099	2.30102	2.20902	2.38102	2.26216	2.19032
10446_at	LRRN2	5.38521	5.35667	5.41146	5.19878	6.03159	5.92571	5.32986	4.93951	5.78912	5.43008	5.11493	5.40498	5.81784	6.44896	4.96442	5.94291	5.85335	5.6951	4.70907	5.35667	6.31795	5.26164	4.75227	5.47004	5.43928	5.09729	5.98883	5.48583	5.78259	5.95958	6.43234	5.14959	6.21488	5.842	6.36141	4.41049	5.36288	4.36443	2.429	2.43602	2.59254	2.4141	2.53334	2.35471	2.54048	2.31162	2.54926	2.23544
10900_at	RUNDC3A	5.23618	5.79833	4.29385	5.38056	5.50844	5.2001	4.92886	5.3484	4.80958	5.50707	4.90809	4.69873	5.44841	5.10469	5.23506	5.28474	5.4161	5.14527	5.18484	5.21593	5.56646	5.12856	5.26353	4.89374	5.65253	4.13065	8.07569	4.95217	6.97755	5.04155	4.84858	5.32731	4.46165	5.15978	5.20173	4.28669	4.46786	4.57142	2.38852	2.10227	2.46164	2.30125	2.26591	2.29516	2.44583	2.38821	2.43726	2.3743
192134_at	B3GNT6	6.42589	7.56942	7.89477	6.68458	8.37486	7.60209	7.03853	6.98165	6.15626	8.99824	7.22671	6.70714	6.91566	7.52409	7.55749	8.21708	6.98008	7.1544	6.96189	7.03991	6.36318	6.99238	8.06661	7.10539	8.50021	7.81806	7.54913	6.40125	7.69048	6.24336	8.64235	6.71695	6.74306	6.05037	7.0943	6.55146	7.01448	7.07177	2.6839	2.9809	3.06607	2.81527	2.62206	2.85334	2.78987	2.91791	2.80324	2.79948
11004_at	KIF2C	7.00601	11.2807	9.47817	6.89021	5.99593	6.59049	6.91751	7.28763	7.6946	6.00521	6.88097	6.54106	7.18303	8.11342	7.27282	6.98132	6.94848	7.84427	6.56615	6.83526	7.81753	6.70072	8.31606	7.34313	6.43667	7.01054	7.07238	6.77563	9.46667	7.07234	7.2179	6.35864	7.73995	5.89766	8.58691	6.36439	7.33245	6.4737	2.80859	3.24461	2.58398	2.79025	2.94385	2.78261	2.84459	2.86252	2.7967	2.71505
124930_at	ANKRD13B	10.3287	10.2497	12.6105	10.6176	10.2277	11.0416	10.8648	12.282	13.0403	12.3535	10.8215	12.2102	9.40074	10.5111	10.8562	10.2581	11.8916	11.1848	12.397	10.7512	10.7621	13.7201	12.6751	11.2895	9.65863	11.3602	10.2304	9.95803	10.3916	12.6409	10.2943	13.2408	9.85588	12.0265	10.0426	11.7915	9.86069	10.4756	3.36859	3.65655	3.35441	3.44159	3.70491	3.43583	3.23277	3.44045	3.57187	3.63191
146542_at	ZNF688	18.5235	16.4322	30.128	28.0604	19.4274	22.6641	25.7022	21.1241	22.8081	28.2355	28.4106	26.701	26.8585	17.6888	26.6577	25.8957	22.8504	15.3629	24.2382	25.0242	23.5777	28.5503	24.3244	26.1412	24.2308	22.2726	23.5873	25.133	17.6034	26.7275	22.6501	22.773	24.165	27.9841	21.1763	22.1872	25.2353	22.7555	4.21128	4.91303	4.28002	4.68382	4.51148	4.82836	4.74731	4.73648	4.51415	4.59921
10884_at	MRPS30	136.481	141.839	148.465	166.802	150.77	149.938	160.736	137.269	152.592	155.264	159.506	155.463	156.171	138.13	147.913	156.518	125.63	149.811	125.849	159.331	136.331	118.057	142.067	157.076	139.658	135.268	155.669	133.421	149.976	153.694	168.935	118.411	164.21	149.586	143.905	143.973	168.521	129.211	7.09255	7.21398	7.23621	7.32855	7.25353	7.31746	7.28699	7.2086	6.97303	6.97555
150678_at	MYEOV2	5.09681	4.19756	4.34897	3.83147	4.14542	5.09487	4.63554	5.38341	4.21699	5.60386	4.48041	4.75901	4.84667	5.669	4.36192	4.90987	4.93996	4.34425	4.59589	4.18841	4.98892	4.32612	4.77021	3.98199	4.75276	4.27837	5.03389	4.44772	5.66892	4.68037	4.96668	4.46133	4.75447	4.4658	4.76655	4.28715	4.15904	4.01617	2.34959	2.12067	2.05152	2.21274	2.07622	2.16363	2.27699	2.12496	2.3045	2.20034
2784_at	GNB3	9.87185	8.76719	8.65161	8.67705	9.28382	10.5994	7.60955	9.02396	8.84018	9.75657	9.45898	8.48941	8.21312	9.85336	8.0681	8.89968	9.09854	9.67249	7.52644	10.9239	8.56275	9.43638	10.3775	7.81152	8.60682	8.56693	8.5158	8.78835	10.2303	9.41105	8.21538	6.35281	9.00197	8.31441	9.52252	8.23962	9.0817	7.92698	3.30332	3.11297	3.21472	2.92781	3.14408	3.24168	3.03793	3.01223	3.18564	2.91197
8625_at	RFXANK	78.4209	70.1804	102.537	85.838	83.2288	69.9709	84.5594	75.5647	73.7514	73.7629	84.1616	83.4302	73.1483	61.6104	78.6042	71.979	81.0488	78.8334	80.4817	82.4163	76.4531	79.7279	88.9917	89.5803	68.3522	78.9156	81.3367	97.0494	71.0568	72.1724	74.1519	76.1849	65.3657	71.9153	65.5448	63.8219	81.0921	81.8381	6.29317	6.68001	6.37901	6.40189	6.2046	6.39509	6.19275	6.29653	6.34072	6.33059
8646_at	CHRD	7.00526	6.73115	7.53412	7.02853	7.02232	6.14245	7.42509	6.66134	7.04741	8.32201	6.54306	7.04404	7.22563	6.48408	6.93256	10.144	6.38791	8.24514	5.84163	7.91401	6.8055	7.39269	8.69899	6.64813	6.53889	5.62429	9.25771	6.60794	8.24514	6.74418	7.21986	6.9985	6.35933	6.83048	6.27601	6.819	6.57419	5.77805	2.80844	2.91344	2.81195	2.89241	2.81709	2.70997	2.85312	2.79339	2.67534	2.54637
57546_at	PDP2	5.63293	5.4238	6.10584	7.24389	5.88162	4.70047	6.95514	5.19851	6.28714	6.56545	5.63869	6.01029	6.90846	5.1279	6.62587	5.98988	6.16558	5.53712	5.64202	5.70272	6.06549	7.14696	6.24236	6.36854	5.36804	7.73139	5.54652	6.95469	5.44258	5.98861	6.07645	6.16289	6.34367	6.16792	6.39194	6.93711	6.16818	7.15099	2.49388	2.61019	2.55621	2.79808	2.6524	2.49536	2.78836	2.72811	2.62424	2.49621
7442_at	TRPV1	4.30817	4.10734	4.44862	4.95133	5.33837	5.77916	4.07988	4.11347	4.9947	5.97272	4.43	3.7502	4.49754	4.72829	4.05877	4.45656	5.98679	3.85827	4.75268	4.82713	4.07968	5.05933	5.9692	5.06287	4.6147	5.50469	4.36883	5.13084	4.16863	5.55675	3.78548	4.84441	4.27068	4.05392	4.30739	5.00554	4.69583	6.93438	2.10708	2.15336	2.4164	2.02853	2.3204	2.14731	2.16913	2.02104	2.58178	2.24874
56980_at	PRDM10	47.9772	43.9089	37.0088	42.3228	39.0494	43.5705	40.4616	42.7862	35.8757	38.945	36.6721	38.5041	38.0467	37.8058	40.7559	40.703	38.6984	40.036	43.2274	40.6631	34.0756	34.9268	34.4841	39.3854	41.9088	48.8067	36.4986	45.8037	38.461	46.7773	39.1523	43.8318	35.4343	38.0629	45.9018	56.0931	36.0478	48.7749	5.58428	5.2098	5.28723	5.33848	5.16494	5.19661	5.2497	5.34894	5.2742	5.43388
84787_at	SUV420H2	42.1911	31.8789	41.8464	34.6455	37.9986	41.1323	38.8914	38.6273	45.6302	41.0571	36.3259	36.4441	35.2921	33.5084	34.8638	29.7909	39.9373	36.3481	40.1342	31.8603	39.0541	46.1721	38.3621	38.985	38.9606	34.9617	37.6315	37.9603	31.7086	38.1693	32.2287	39.4156	35.2774	33.5877	34.3879	31.4785	37.474	32.9926	5.39887	5.38703	5.24787	5.28138	5.51192	5.18293	5.14127	5.12366	5.31966	5.32676
10768_at	AHCYL1	118.562	115.15	99.8059	94.5438	103.322	99.7431	90.8712	94.6946	98.0477	93.0931	105.021	95.3899	99.4347	102.083	102.973	95.5379	91.3871	84.6836	114.094	104.146	104.708	94.6453	89.6578	98.2467	98.4849	95.0736	94.5084	108.947	85.0801	105.028	97.4127	99.8563	109.597	103.476	84.0677	101.377	98.346	111.87	6.8895	6.64105	6.691	6.50575	6.61541	6.71453	6.63568	6.68612	6.51392	6.83408
5550_at	PREP	27.4861	22.8419	28.1925	24.1399	23.9877	23.7281	26.283	26.2133	26.4431	22.1461	28.5769	25.8921	21.8418	20.1136	28.1883	29.4318	26.6814	24.096	25.8731	27.104	25.8229	26.5665	27.4897	30.4868	26.2391	26.8255	29.4605	27.8377	21.8295	23.941	26.0192	28.3908	23.659	24.144	22.6121	22.4553	32.1659	31.389	4.78063	4.81724	4.58423	4.71606	4.72482	4.83678	4.44902	4.81702	4.73776	4.69338
54760_at	PCSK4	22.3391	23.7366	18.8016	20.3296	16.3945	14.4304	19.2087	20.0771	18.6874	18.2167	18.5535	19.6867	17.3822	24.4731	16.804	19.7837	17.6615	22.813	15.3828	16.3134	17.1972	18.7316	18.9893	20.0006	16.4834	17.4469	20.1581	18.4322	19.0335	19.4605	18.0363	16.5112	16.1924	16.4493	18.3348	15.2972	19.6171	14.0565	4.4815	4.23278	4.03514	4.26369	4.224	4.21362	4.11954	4.07073	4.14253	3.94325
26148_at	C10orf12	56.0473	54.8051	56.6075	53.3204	54.5254	56.6379	54.869	52.7161	56.2606	64.3952	47.7428	60.5405	62.9887	59.5762	57.3226	58.0151	60.4321	65.7725	60.1713	49.4879	53.9281	51.6758	60.8564	49.0586	61.4821	47.2987	71.5004	55.9278	67.6318	57.9596	52.3192	54.6668	53.2248	53.8203	55.8107	50.6682	62.1804	47.4178	5.80857	5.82292	5.76886	5.77792	5.81405	5.57721	5.97702	5.84103	5.91724	5.911
63917_at	GALNT11	71.267	63.2816	72.0058	83.7592	74.4421	72.6868	69.2082	67.6344	71.9633	72.1704	71.0704	76.1316	67.0689	54.4803	84.9735	77.5914	75.6505	73.3826	74.4547	74.5668	72.5585	72.7207	80.0782	87.5551	59.3037	64.0375	65.7459	76.2773	59.9761	61.6482	67.1997	66.6103	78.7761	85.1545	63.8424	73.5731	75.751	80.9319	6.15516	6.17004	6.21805	6.11287	6.16919	6.15118	6.06757	6.40894	6.24128	6.21829
80380_at	PDCD1LG2	4.84835	4.01706	4.63865	4.27816	5.43405	4.2218	6.23727	5.38363	4.30639	4.86644	4.60771	4.84356	4.87361	4.47816	4.78294	4.7582	4.30194	4.27364	4.09691	4.38055	4.96811	4.05194	4.54793	4.71705	4.31429	4.69193	3.85828	5.85553	4.65227	4.82306	3.6229	4.88226	4.76001	5.50152	4.78465	4.71166	4.46213	4.5639	2.27749	2.2137	2.44203	2.64091	2.10648	2.20405	2.28499	2.2579	2.10499	2.03454
22873_at	DZIP1	4.9465	4.9282	4.57969	4.63184	4.47709	4.71254	4.56264	4.60017	4.48891	4.82684	4.51234	4.36508	4.76111	4.60309	4.25749	4.90657	5.27491	4.9465	4.61964	5.07951	5.22704	4.31619	4.28976	3.68315	5.57117	4.38761	4.37517	4.10236	4.77739	4.18277	5.11034	4.3882	4.78735	5.15334	5.75842	5.01316	4.60422	4.61223	2.30641	2.19525	2.16256	2.18987	2.16637	2.17388	2.2513	2.09	2.39915	2.20778
222183_at	SRRM3	4.38734	4.3073	5.36477	4.6711	5.12052	4.65328	4.9775	4.2662	5.97928	4.35877	5.01417	4.98892	4.28023	4.4448	4.64173	3.83697	5.01623	4.73242	5.06316	4.49372	4.27068	4.7088	4.76649	5.42065	5.0905	5.21403	4.50981	4.98438	4.65615	5.82324	4.37769	4.95346	5.59935	4.36407	4.63825	5.12655	5.1354	4.31617	2.13335	2.42352	2.35629	2.31542	2.57997	2.32601	2.09769	2.21466	2.3266	2.34004
10328_at	EMC8	143.403	131.144	150.237	148.357	136.066	115.491	123.422	126.69	127.361	116.669	160.559	136.9	136.532	124.314	125.604	113.302	125.511	120.961	142.211	132.701	142.58	141.47	133.028	125.28	133.086	125.827	138.116	132.284	115.013	122.555	135.862	132.752	110.91	128.76	126.994	117.68	122.086	150.884	7.16393	7.2311	7.08817	6.94746	6.99278	7.32696	7.0931	6.97274	6.97167	7.15189
8383_at	OR1A1	4.14431	4.30217	5.21785	4.24094	4.676	4.18012	4.4732	4.79806	4.6251	5.4437	4.60637	5.1845	5.28009	5.53476	5.13017	6.20001	4.91723	4.78091	5.52453	5.82196	3.89824	4.35601	5.2001	4.79334	5.17365	3.91242	4.70953	4.1402	5.33525	4.93601	4.72146	4.10547	5.06784	4.64513	4.78306	3.95274	4.72123	4.66667	2.05113	2.38346	2.22527	2.16131	2.20948	2.20363	2.40056	2.35901	2.29785	2.46585
23585_at	TMEM50A	234.747	206.712	183.09	151.381	182.207	138.635	196.266	193.528	173.736	157.463	208.698	171.715	213.987	204.962	211.594	210.222	219.682	203.906	185.414	207.218	198.093	198.752	200.714	210.885	185.841	176.094	196.356	186.179	194.035	196.945	197.689	198.312	194.442	198.822	166.608	169.115	204.999	212.991	7.87496	7.51641	7.50943	7.61667	7.44075	7.70528	7.74138	7.72516	7.77928	7.53461
64744_at	SMAP2	286.701	280.182	277.342	289.541	272.977	341.355	212.135	270.93	230.492	220.257	315.549	330.281	261.231	274.215	267.777	329.696	277.608	341.37	270.588	270.355	297.318	280.701	269.866	281.258	263.8	271.059	280.333	252.054	310.262	235.989	252.006	199.59	225.826	256.304	240.864	218.014	248.735	291.169	8.1634	8.11552	8.09263	7.72884	7.84857	8.30172	8.02918	8.06489	8.1169	8.07995
9563_at	H6PD	10.8804	10.3212	13.265	10.4515	9.48182	9.07769	11.9674	11.9431	11.4822	11.2175	12.4613	12.7016	12.2204	10.3997	13.0304	11.4819	11.4058	11.239	11.2459	12.4899	13.701	13.7614	12.4203	15.7819	11.6709	10.6202	11.158	13.243	12.2514	12.1609	10.4773	12.311	9.31436	13.1798	11.1734	9.82701	13.0768	13.7588	3.44366	3.72955	3.24516	3.58104	3.52132	3.63938	3.61122	3.70381	3.5117	3.49133
741_at	ZNHIT2	11.4351	16.4322	14.3182	18.0745	14.1649	16.7603	15.8608	15.4291	17.4925	17.9805	15.9151	21.5499	14.4286	13.4875	15.7134	14.482	15.8628	16.8596	15.149	11.8467	14.5405	13.897	17.8989	15.8452	14.2343	13.0303	18.7153	16.2328	15.7275	13.698	13.2945	13.4502	15.4505	15.4994	13.7603	14.0323	18.3801	16.5668	3.51539	3.83978	3.82425	3.98739	4.12866	3.99233	3.85086	3.97392	3.98757	3.92115
3882_at	KRT32	6.74933	7.8374	7.24202	8.00022	7.15353	7.95551	6.43349	6.80558	6.62655	8.04421	6.34899	7.20021	7.45703	8.94808	6.0697	6.99885	7.06799	7.61397	6.90324	7.32195	7.18771	6.40175	8.86916	7.17578	7.18612	5.98606	6.80558	7.51649	8.15581	6.59005	5.98883	6.48708	6.29881	7.61397	7.27318	7.18312	7.3004	6.78735	2.75474	2.85639	2.83865	2.6856	2.72826	2.66653	2.8986	2.60163	2.8213	2.78727
246119_at	TTTY10	4.96701	4.52613	7.76487	4.57201	5.28941	5.61122	5.63657	5.18231	4.66078	5.47188	5.51592	5.57865	5.39281	5.47094	5.62604	4.97407	6.93711	5.18827	5.24366	4.59818	4.26245	6.33575	6.41767	7.09281	4.92348	5.33472	5.65074	4.88061	6.66221	5.02733	5.57919	5.54308	5.19014	7.02922	4.88273	7.85025	5.3991	5.50964	2.31238	2.95696	2.40311	2.49482	2.22057	2.4636	2.43104	2.49212	2.79434	2.39058
5696_at	PSMB8	405.808	427.531	463.564	406.4	349.711	314.354	391.39	407.049	377.632	358.845	399.826	387.16	385.853	320.998	381.418	352.456	341.684	358.415	426.887	376.21	394.031	428.318	356.583	352.131	351.704	350.858	396.371	448.115	356.027	438.955	383.653	376.77	357.118	377.958	396.613	350.519	370.47	399.951	8.66465	8.85662	8.45002	8.61246	8.56084	8.64323	8.59191	8.57523	8.41652	8.73771
1137_at	CHRNA4	24.0853	22.7611	24.2351	22.6944	21.3767	20.7012	22.4225	24.8792	22.5797	25.8902	23.0241	24.3512	22.418	23.5054	24.8859	22.8595	22.0494	22.9628	21.2328	23.8189	21.4262	25.2608	27.0421	22.5185	24.2481	21.2826	24.7047	23.3668	23.6695	22.2406	21.3285	20.8883	21.4963	20.7193	22.0025	17.4817	23.3984	19.172	4.59008	4.59902	4.41797	4.48688	4.49696	4.52508	4.48658	4.63726	4.46267	4.40823
123169_at	LEO1	24.2738	21.9564	27.0433	24.7829	23.2454	19.5872	25.6529	21.9188	25.1273	21.4087	22.8425	21.7762	26.3073	20.9346	23.2668	24.1658	21.8871	19.673	23.7428	20.3486	21.7104	20.5786	22.5936	23.2874	20.8827	21.2631	20.0392	16.1601	16.3139	18.5335	24.0309	23.428	23.1792	27.153	25.9698	24.9728	22.8921	26.9511	4.60133	4.7572	4.53887	4.68105	4.65118	4.51365	4.71739	4.5402	4.45201	4.56942
7054_at	TH	4.26529	3.88794	4.63526	3.90597	4.51887	5.39739	4.69176	6.32819	5.54412	4.35877	4.79012	4.86771	4.82488	4.97722	4.26529	3.94368	4.0801	4.54398	6.07085	4.67475	4.31771	5.09482	4.77728	5.64366	3.75683	4.66614	4.54398	5.07403	4.45221	5.02733	4.26561	5.02762	3.90345	6.21088	4.38604	5.34671	4.16215	4.33551	2.09264	2.21265	2.17596	2.23013	2.47096	2.26006	2.27049	2.09264	2.02861	2.6019
115019_at	SLC26A9	5.30281	5.27292	5.06238	4.42671	4.77455	4.90229	4.79049	4.59287	5.53722	4.98206	4.48872	5.20803	5.6485	5.19324	5.11328	4.17787	4.35454	5.12971	4.81698	3.99071	4.62781	4.3862	4.68487	6.35352	5.54543	4.98519	4.02161	4.9401	4.54173	5.09948	4.67487	4.8088	4.87644	6.56208	4.66555	5.31303	3.8005	4.17506	2.40676	2.33981	2.25537	2.26017	2.46916	2.16631	2.49787	2.35425	2.12252	2.26813
79784_at	MYH14	7.96438	8.42111	8.32696	7.7824	7.57909	6.61224	7.06012	7.58856	7.82585	8.18519	7.60935	7.64134	9.07197	9.66659	8.74952	7.14927	7.68391	7.9972	6.9217	7.3068	8.08526	8.13487	8.60354	6.81319	7.95535	7.20885	8.98523	8.30237	8.0197	8.14784	7.2817	6.86529	7.9003	6.8114	9.8312	8.05719	8.36678	6.84409	2.99356	3.05779	2.92202	2.81969	2.96825	2.92777	3.18142	3.1292	2.94184	2.79113
10311_at	DSCR3	86.2314	75.5555	94.0021	93.1306	88.6536	86.197	94.7209	86.4982	80.763	72.3162	95.0196	92.5722	91.9438	84.9891	105.888	112.075	94.8545	91.5206	88.5977	84.0184	98.216	109.254	92.8941	107.304	81.5313	96.2208	107.711	87.7572	77.7594	90.9929	87.7495	84.7165	85.0853	96.2092	80.4655	78.7806	97.2489	99.9041	6.43014	6.55462	6.47011	6.56561	6.33562	6.57015	6.52268	6.72639	6.56764	6.4692
90050_at	FAM181A	5.29782	5.50265	5.13017	4.66903	5.03265	5.47222	5.21559	5.6985	6.47916	5.53009	5.54627	5.54164	5.44841	5.92756	5.72181	5.76468	5.16868	6.01128	5.42938	5.39787	5.08755	6.17884	6.08153	4.7757	4.88903	4.29346	5.98849	5.567	6.32616	4.81809	5.4096	4.9545	5.77217	5.63434	5.21573	4.90004	5.71955	4.75187	2.4054	2.35901	2.33132	2.38283	2.69581	2.47152	2.44583	2.51647	2.3698	2.44079
23632_at	CA14	4.38506	4.98836	3.80153	4.61291	4.89302	5.91753	3.81581	4.30542	4.47811	5.87261	4.41406	4.72263	5.70688	5.38129	4.65006	4.72575	4.52492	4.54163	4.50059	5.43224	5.13881	3.87551	4.80026	4.48288	5.20749	4.89996	4.66249	4.07941	5.63942	4.72874	4.84856	5.62766	4.78337	4.16213	4.94857	4.81254	3.86096	4.54498	2.1326	1.92658	2.29073	1.93199	2.16289	2.14211	2.5127	2.21725	2.17789	2.17011
27335_at	EIF3K	851.669	914.448	849.804	1076.53	915.75	940.757	871.33	887.653	735.514	969.416	839.264	932.064	803.624	818.398	898.293	863.503	830.334	991.777	822.435	955.514	795.588	772.186	797.736	890.066	815.6	897.881	913.698	975.778	874.319	900.459	969.991	824.176	918.847	882.065	892.664	877.131	948.777	866.974	9.73415	9.73099	9.83881	9.76708	9.52261	9.71298	9.65038	9.81104	9.69755	9.68376
125931_at	CEACAM20	4.46674	4.24341	4.03742	4.29394	4.68206	5.37586	4.15862	4.38733	5.00979	4.9817	4.76462	4.86771	4.65854	4.23196	4.31523	5.42817	4.56252	4.25669	4.79338	4.18714	4.0463	5.0677	5.42313	4.69326	4.65854	3.92892	4.4043	4.01646	6.518	4.57006	4.03774	3.75979	4.84844	3.85424	5.18089	4.1151	4.51058	3.87043	2.15922	2.01344	2.22714	2.05611	2.32475	2.25236	2.21988	2.10944	2.18983	2.26104
10881_at	ACTL7A	4.40242	4.53827	4.81648	4.65807	4.33827	4.34725	4.32827	4.54173	4.43242	5.04322	4.44478	4.97677	5.35139	5.1569	4.51522	4.82331	4.32013	5.41645	4.52678	5.05226	4.78345	4.64191	4.84819	4.58441	4.41434	3.55115	4.94549	4.42557	5.59415	5.04346	4.02307	4.65697	4.17222	4.81347	4.95557	4.58417	4.71497	4.44939	2.1383	2.26798	2.11712	2.11379	2.14809	2.15211	2.41991	2.1748	2.11107	2.17848
27129_at	HSPB7	4.06945	5.94943	5.72577	5.10739	5.01149	4.58158	5.10739	5.3756	4.51571	5.80964	4.9566	4.94748	4.9179	5.20281	4.58398	5.52664	5.08255	5.16925	4.71778	5.29947	6.41432	4.97576	5.69997	4.30025	4.9366	4.69532	4.92676	4.87638	5.54816	4.41449	5.03286	4.46739	4.39724	4.01049	4.63343	4.7639	4.10654	4.46787	2.02483	2.51747	2.32524	2.35259	2.17495	2.30935	2.29804	2.1966	2.34555	2.23811
127343_at	DMBX1	5.34132	7.27134	5.37379	5.98619	4.55027	7.17721	5.12957	7.21294	7.3193	6.18091	5.93427	6.43168	6.3675	6.79626	5.36527	5.11439	5.51587	7.4947	5.99607	5.65508	6.00569	6.19923	5.48353	5.86714	6.9324	5.3388	5.48353	6.42233	6.44234	4.79782	5.49582	4.85901	5.62546	5.62914	5.77735	4.74905	5.97453	6.07969	2.4172	2.42594	2.18595	2.35884	2.87171	2.56907	2.67073	2.42365	2.46359	2.58402
83892_at	KCTD10	81.33	77.775	83.0879	75.671	80.9879	75.495	88.7509	76.2766	77.3262	69.9581	89.9746	100.962	97.6456	89.3552	99.5972	80.7773	82.4558	86.8683	87.4269	90.6138	89.3097	92.2076	103.846	129.542	78.4903	80.097	81.5085	76.2446	80.4725	81.4221	83.6174	109.666	104.422	100.119	77.4106	78.0405	81.2343	92.7402	6.34572	6.37657	6.33963	6.47169	6.27289	6.49145	6.60948	6.63803	6.36555	6.45001
656_at	BMP8B	4.51709	5.54652	4.69993	4.72061	4.676	4.86603	4.57	5.02405	3.97094	4.80034	4.80106	6.1059	5.164	5.62546	3.56579	6.31406	4.91723	5.06268	4.82488	5.56525	5.3644	4.88321	5.09573	4.68918	4.4742	4.63134	4.77304	4.46362	6.62778	4.2542	4.35564	6.02685	4.58219	4.5071	4.94295	3.89899	5.3991	5.16448	2.17539	2.23264	2.22527	2.19219	1.98948	2.26335	2.36849	1.83422	2.29785	2.27049
5720_at	PSME1	821.23	806.035	920.182	882.26	771.304	729.6	882.561	915.856	928.444	842.078	813.083	858.508	883.054	698.014	897.688	780.995	776.592	720.143	863.148	870.407	839.037	986.691	713.54	774.171	821.802	847.47	903.551	941.541	806.891	914.461	774.542	818.46	806.583	848.103	834.067	793.921	908.842	938.436	9.68164	9.84577	9.59116	9.78555	9.85867	9.66726	9.78636	9.81007	9.60101	9.75346
467_at	ATF3	4.44476	5.46692	4.90395	4.72032	4.80193	5.04112	4.37441	5.30787	4.64549	4.69092	4.48872	4.5248	3.7186	5.9854	4.483	5.37311	5.29041	5.76795	4.05101	4.76204	4.72301	4.84925	5.70059	4.78202	4.9152	3.85162	4.58637	4.81473	5.53712	5.0598	4.62231	5.67644	4.32642	4.6157	4.38382	4.61165	4.41624	4.53904	2.15211	2.29394	2.26361	2.12909	2.21583	2.16631	1.89476	2.16446	2.40338	2.01828
84572_at	GNPTG	75.3924	75.5846	83.8588	77.7773	74.0298	72.6252	73.1122	79.8196	72.7247	67.7518	82.5113	70.8305	64.8769	68.0668	77.3495	70.9227	66.8858	62.7857	70.8947	70.7795	79.4902	74.6294	89.9016	86.7247	73.3886	75.6064	76.1733	94.5294	53.4616	68.97	70.2773	74.0781	73.6928	72.8859	66.6928	72.9847	68.9578	74.4879	6.23635	6.38989	6.21003	6.19204	6.18437	6.36652	6.01963	6.27332	6.06363	6.14761
149699_at	GTSF1L	4.33288	5.01881	4.20628	4.86081	4.37603	3.84473	5.35452	4.12333	3.64824	4.40544	4.09006	4.99365	4.22877	4.83302	4.29994	4.68691	4.98741	5.06991	3.80937	5.19667	3.92141	4.50822	4.42622	4.04546	8.56799	8.82108	4.44761	4.03349	3.82236	3.53812	4.09454	3.6602	6.65812	5.16788	4.40435	3.89341	4.57499	4.68547	2.11533	2.07254	2.12962	2.42076	1.8672	2.03212	2.08024	2.10432	2.31829	1.92955
5564_at	PRKAB1	37.7774	35.7367	46.5085	42.5405	40.4016	37.4378	43.1892	42.9894	46.5368	43.7712	42.3827	39.4397	43.277	38.042	60.0179	53.0931	42.7202	45.7317	40.1338	41.5624	40.64	46.6025	40.8792	43.8604	41.1258	41.0986	47.3131	44.3614	35.7217	40.1862	43.1048	49.4966	45.4478	48.9089	39.9611	38.1208	39.135	44.1169	5.23945	5.53942	5.33634	5.4326	5.5403	5.4054	5.43553	5.90732	5.41685	5.32674
84318_at	CCDC77	10.4467	10.1561	7.8958	8.0471	8.67621	12.704	9.29988	7.45787	8.80555	8.94311	9.45501	9.02883	7.66412	9.11792	8.63412	6.66223	7.10299	7.54398	8.68028	6.7782	7.98849	10.9234	8.44829	8.69226	6.86919	10.7912	7.67835	8.92314	8.57224	9.49532	8.05444	7.83238	10.9568	9.66074	8.349	10.4285	7.98301	10.6482	3.38497	2.98108	3.11706	3.21721	3.13841	3.24108	2.93812	3.11005	2.82843	3.11774
440955_at	TMEM89	17.0897	17.875	17.5767	16.9788	16.8591	18.2987	15.8617	17.5617	16.9921	20.492	17.2269	22.3081	19.9417	17.9689	21.0842	19.2126	17.2466	18.6668	16.2553	16.0244	21.4458	17.0267	16.9788	14.513	17.1906	12.3184	16.3777	15.1061	18.127	16.5784	18.6488	16.4727	13.7585	17.5432	18.5778	13.0577	20.3356	17.2269	4.09505	4.13559	4.07545	3.98748	4.08679	4.10659	4.31772	4.39809	4.10824	4.02284
219539_at	YPEL4	5.45344	4.90505	5.20004	5.63021	5.25005	5.29096	5.14004	5.22886	5.34795	5.14897	4.49011	5.02369	5.09429	5.16726	5.16366	5.65812	4.83514	6.28115	4.20757	5.03677	4.79156	4.72623	5.65232	4.64339	4.98372	4.85897	5.97279	5.84437	5.17826	5.06161	5.85665	5.49985	5.09848	5.31053	4.65227	4.79936	5.6368	4.65078	2.44717	2.37852	2.39233	2.36178	2.41899	2.16675	2.34888	2.36839	2.27356	2.07299
824_at	CAPN2	1077.49	1064.75	975.893	857.409	913.948	883.081	1030.89	1074.08	1036.82	934.24	1062.96	1008.05	967.007	991.172	1004.28	752.847	892.053	927.541	999.475	1052.75	1097.71	1083.62	1047.99	1129.8	1092.48	1118.36	987.276	1076.27	1046.07	1093.91	864.376	1060.92	1074.33	1160.8	955.581	974.547	1113.8	1144.53	10.0735	9.93058	9.83597	10.0097	10.018	10.0539	9.91738	9.97194	9.80099	9.96503
200197_at	C1orf126	5.11497	4.93601	5.21639	4.59168	5.25969	5.72387	6.17343	5.54737	4.80106	4.67247	5.98521	4.76812	6.14043	5.19392	5.05435	5.77434	5.39722	3.92499	5.07509	5.73056	4.78351	5.17635	4.63102	5.2001	4.84962	5.2041	5.35034	5.98241	4.92693	5.28353	4.97214	5.74696	4.74768	5.2431	5.75811	5.34053	5.2186	4.99792	2.35473	2.38305	2.39498	2.62607	2.26335	2.5814	2.61834	2.33752	2.43222	2.34343
390265_at	OR10G7	5.41482	6.91734	7.7372	8.01513	6.98229	6.96054	7.08667	7.17562	6.2745	7.2808	6.77504	7.90235	7.28454	8.31165	6.99595	6.99661	7.01321	7.81666	6.94617	6.7157	6.86408	7.67005	7.28896	6.73731	7.18082	5.36167	6.50214	6.72925	10.4194	6.86606	5.83673	6.75138	6.32033	5.53586	7.47313	6.12874	6.66297	5.54944	2.43691	2.95181	2.8037	2.82511	2.6495	2.76023	2.86484	2.80652	2.81008	2.79622
55735_at	DNAJC11	16.1618	18.191	21.6674	21.3166	17.9752	21.5288	17.7072	18.4452	15.8682	17.2048	19.056	24.8432	17.7863	20.2426	17.9506	22.8899	18.4732	21.4884	16.5194	20.7039	18.4615	16.6403	18.7094	19.9569	17.7994	15.2929	20.3025	19.6253	19.819	17.2262	17.4127	15.033	16.892	17.7589	16.9785	19.7581	20.3449	16.9725	4.01452	4.43746	4.16794	4.14626	3.98807	4.25218	4.15269	4.16596	4.20736	4.04609
10650_at	SLMO1	6.49628	6.85762	6.85749	6.76742	6.04533	6.60994	6.02361	7.22752	6.35143	8.24887	5.98883	7.37453	7.46654	7.84461	6.52608	6.43261	6.22004	5.89656	6.84295	5.71655	6.59023	6.83652	6.37395	6.52187	6.63507	5.10123	6.99832	5.27958	6.16858	6.03989	7.12648	6.61189	6.25806	5.51073	6.43421	5.53012	7.21838	5.28976	2.69961	2.77768	2.59582	2.59063	2.66708	2.58227	2.90044	2.70622	2.63692	2.77462
343406_at	OR10R2	5.83817	4.93934	5.13017	5.72776	5.24083	5.35386	5.24227	6.32563	5.37209	5.90768	4.84843	6.0983	5.11551	5.90763	5.75326	7.6025	4.94597	5.94749	4.25686	5.94749	6.46726	4.41292	5.31961	5.2745	5.43477	4.91389	5.66604	5.34923	6.03497	6.19607	5.5817	4.39461	5.49389	5.47068	4.99949	5.59386	5.25495	4.54325	2.54552	2.35901	2.3898	2.39019	2.42548	2.27752	2.35488	2.52438	2.30625	2.08979
55729_at	ATF7IP	100.733	96.0118	86.5007	75.2682	76.2513	84.2221	101.281	87.8088	84.0388	81.8128	90.6345	87.8946	84.6852	86.0301	81.8478	81.181	75.346	80.9266	84.0809	77.7625	91.7756	90.0211	83.8683	79.0628	67.2739	78.7842	83.1156	79.3883	81.0334	76.019	66.9088	93.2495	83.4339	98.3076	80.3823	103.186	91.5188	104.326	6.65439	6.43464	6.25269	6.66221	6.39298	6.50199	6.40404	6.35487	6.23546	6.39371
5539_at	PPY	5.54576	5.98624	5.05515	4.93542	4.43107	5.2001	5.15811	6.56532	4.91619	6.02726	5.94391	5.93196	5.40442	6.14023	5.44508	4.91512	6.68431	5.15652	3.87382	4.30809	5.40143	4.97758	5.2001	5.33952	5.76734	4.98247	5.00937	5.48817	5.7861	5.54652	5.4335	5.03761	4.75355	4.52456	5.02715	4.17563	5.33521	3.86988	2.47139	2.33776	2.14766	2.36684	2.29754	2.57141	2.43414	2.44495	2.74078	1.95376
283948_at	NHLRC4	17.0702	19.6151	17.6169	14.6796	16.7903	14.9478	16.6916	18.2058	17.5853	16.9217	18.0225	18.9203	21.0672	19.4494	16.6721	17.9418	16.8401	19.8027	17.3435	16.5327	17.8721	16.7097	18.6884	14.9653	16.6162	15.5245	24.7403	18.1952	20.3963	16.3183	19.8873	17.4085	14.4814	15.0557	17.8858	12.4373	18.0832	15.7371	4.09341	4.13889	4.06956	4.06105	4.1363	4.17172	4.39693	4.05936	4.07383	4.11632
2634_at	GBP2	217.056	205.507	259.55	217.185	218.415	194.133	205.974	229.771	218.222	204.448	197.709	182.595	232.312	202.79	234.252	252.614	230.295	190.561	232.02	187.051	250.741	289.514	213.303	228.749	237.379	227.916	268.042	256.097	212.804	280.959	220.124	228	213.326	205.117	224.13	252.856	236.069	231.795	7.76192	8.01987	7.77093	7.68632	7.76966	7.62723	7.85992	7.87191	7.84734	7.85811
10613_at	ERLIN1	105.003	106.91	113.668	102.054	110.946	125.347	114.194	152.671	93.3037	91.1572	128.666	116.311	107.014	130.69	114.941	136.403	110.797	118.195	112.623	104.146	136.806	112.633	119.701	109.187	105.743	103.626	131.541	111.419	107.381	112.041	119.139	103.634	114.833	104.066	119.093	101.122	112.749	112.067	6.71428	6.82868	6.79371	6.83534	6.54386	7.00749	6.74165	6.84475	6.79177	6.81536
5770_at	PTPN1	85.907	79.825	83.7851	86.6699	71.638	77.5742	89.8607	79.8292	97.7561	96.0229	91.9212	94.2639	84.9291	81.8453	82.7861	91.8239	82.0272	65.2206	93.8459	90.3555	94.8225	106.631	88.9927	95.9554	103.367	111.164	81.4428	80.3807	87.995	84.8294	73.5629	91.6941	89.8128	100.526	86.7966	100.383	88.0277	96.607	6.4247	6.38862	6.16265	6.48962	6.61112	6.52233	6.40819	6.37132	6.35803	6.55222
9496_at	TBX4	4.66362	4.89353	4.69993	4.30533	5.13818	5.06807	4.86734	6.20029	4.95392	5.19132	5.56702	5.25631	4.69806	4.16832	4.49693	5.51369	4.49272	4.994	4.81338	5.67177	4.91544	4.15689	4.97521	4.22507	4.36237	4.52954	5.07306	4.95	5.65303	4.53284	5.23273	5.10723	4.58417	4.88843	4.80358	4.91177	5.53574	4.92325	2.22145	2.23264	2.36126	2.28313	2.30857	2.47691	2.23206	2.16894	2.16759	2.26705
340390_at	KIAA1875	9.75271	12.637	10.8011	11.5119	9.20864	10.0264	11.7835	11.9995	11.3902	10.8544	11.3198	11.6059	12.0663	12.8417	10.4035	11.5943	13.9339	13.7457	10.9642	10.2531	11.0712	11.1303	11.9229	11.0171	11.7564	9.97357	14.4969	13.7788	14.0438	10.7982	11.0371	11.5606	12.3713	11.6586	11.6707	10.5566	11.6364	10.2497	3.2858	3.43311	3.20299	3.5587	3.50972	3.50077	3.59291	3.37899	3.80052	3.45473
124912_at	SPACA3	10.411	11.2269	10.724	9.82614	10.1257	10.8508	11.1192	10.5654	11.097	11.7877	10.1947	11.5099	11.0589	11.62	9.67356	10.2466	10.2893	13.3647	10.1276	8.69774	10.6106	10.5576	12.1747	9.3852	11.0268	9.35354	11.2229	9.6057	10.1503	9.94185	9.46241	9.59882	9.58078	9.76869	10.1408	9.59852	10.3375	8.59421	3.38004	3.42278	3.33996	3.47498	3.47209	3.34975	3.46714	3.27405	3.36308	3.34022
7589_at	ZSCAN21	39.4069	39.8546	42.4826	40.3655	41.0738	37.6496	39.7637	38.3277	42.8592	39.9492	39.4781	31.2445	39.0142	35.4246	44.2186	39.6195	41.0346	40.5668	52.4234	41.9853	42.9561	42.5142	43.7254	44.7532	40.0433	41.1971	37.8449	38.7296	34.2525	32.2471	40.8645	36.0932	36.9084	39.9593	31.6314	43.4494	39.3731	42.4535	5.30038	5.4088	5.36015	5.31338	5.42153	5.30298	5.28593	5.46658	5.35877	5.71214
2834_at	PRLHR	12.2737	13.5888	14.0757	14.7652	12.8518	10.8319	13.187	14.779	14.276	14.565	13.0678	13.6563	13.1233	15.8465	13.0523	13.9324	12.9859	16.2224	11.3916	11.0109	11.8758	12.99	13.9466	11.7868	12.7476	12.5664	13.5111	12.5701	13.829	12.5565	13.8978	12.3716	12.6892	13.2546	12.7552	12.4243	14.1073	12.8961	3.6175	3.81513	3.6839	3.72104	3.83552	3.70795	3.71406	3.70623	3.69888	3.5099
197335_at	WDR90	9.61636	10.0621	9.56362	10.3631	9.56212	10.1509	9.02358	10.2609	8.87309	9.98059	8.83352	11.0181	9.72394	10.9184	8.30901	9.81081	10.7246	11.8994	9.66382	8.3107	10.4327	9.33111	11.4977	10.6877	9.61878	10.099	9.23658	8.26135	9.44136	9.08159	8.54581	8.25085	9.81231	10.5157	8.78029	9.13779	8.97247	9.66174	3.26549	3.25756	3.25733	3.1737	3.14944	3.14299	3.28154	3.05468	3.42286	3.27259
1850_at	DUSP8	11.3538	13.4507	12.8321	13.1217	11.7458	11.7055	13.7641	14.1892	14.1601	13.2706	13.0613	14.58	12.3426	12.4535	11.7976	12.9428	13.9436	14.1182	12.3092	12.4134	12.9255	13.8135	14.2701	12.6789	11.8504	10.9723	13.0751	12.7639	12.6845	11.8957	12.993	11.3582	12.6458	12.2356	12.6695	12.0746	13.6702	12.2008	3.5051	3.68169	3.55407	3.78284	3.82376	3.70723	3.62558	3.56042	3.80153	3.62167
140576_at	S100A16	22.0926	21.8347	25.4805	21.3394	21.5955	21.9086	21.5792	21.3741	20.2939	22.7092	22.0281	22.0354	21.6398	26.1412	23.1634	21.9588	22.9302	25.319	22.2503	20.2814	21.6943	23.4293	24.7601	20.6836	22.1387	19.6929	30.378	25.4461	25.7423	21.8526	20.0331	20.3956	22.0158	19.9143	23.716	17.4912	21.4458	19.6772	4.46549	4.67132	4.43266	4.43157	4.34298	4.46127	4.43562	4.53378	4.51918	4.47575
4598_at	MVK	71.4042	72.379	71.4336	74.1617	62.5919	68.3909	72.6228	79.8794	70.8555	79.4183	63.8219	78.7481	72.1654	73.4662	70.5675	68.7529	70.8637	83.4714	72.572	66.642	64.4025	70.8437	76.0248	67.5676	69.2328	58.8686	93.9378	76.4622	76.5578	73.2303	63.5557	67.0066	64.4031	65.0001	70.2371	67.9098	71.1657	64.8327	6.15794	6.15853	5.9679	6.18235	6.14681	5.99598	6.17323	6.14093	6.14697	6.18134
7289_at	TULP3	11.8964	10.6986	11.8644	12.1593	11.2804	13.5276	12.4556	8.92637	18.9004	12.8415	11.0961	11.6578	9.10306	9.80718	11.5273	14.43	19.1923	14.9142	11.9802	11.9781	12.2669	13.1507	8.55289	15.6814	12.5425	13.5281	10.6743	13.7164	10.1612	11.0735	11.5942	10.9542	11.8104	14.5092	11.5376	11.5208	11.852	12.7629	3.57246	3.56856	3.49574	3.63872	4.24034	3.47198	3.18635	3.52698	4.26246	3.58258
4881_at	NPR1	6.74014	6.65976	6.93879	7.0328	6.29465	6.88059	6.41429	7.12338	7.00944	7.80894	6.10154	6.82375	6.35489	7.23846	6.56739	6.71226	6.7786	7.31512	6.81609	5.87404	6.6848	6.99828	6.98521	6.35637	7.0871	5.9441	6.35002	6.35628	7.32841	6.00857	6.33279	6.38855	6.25149	6.38496	6.36335	6.00399	6.74029	5.82501	2.75278	2.79468	2.65413	2.68129	2.8093	2.60917	2.66787	2.71532	2.76099	2.76894
1510_at	CTSE	5.55555	5.38249	5.2306	4.619	5.57516	5.66598	5.9941	5.81649	4.96763	6.48014	5.24145	5.3626	5.3333	5.10271	5.54652	5.23968	5.81633	4.76302	5.40849	4.74502	5.02083	5.01565	5.69997	4.76302	5.34615	5.3574	5.66598	5.1221	7.40372	4.72317	5.3288	4.64727	5.56513	3.90149	6.01767	5.58183	5.93675	4.26346	2.47393	2.38698	2.47901	2.58354	2.31256	2.38997	2.41503	2.47158	2.54011	2.43523
54083_at	LRRC3DN	5.44179	5.54652	5.28542	4.93007	4.97079	4.56672	5.19576	5.92083	5.02599	6.50338	5.54652	5.22489	5.37207	5.19123	4.88076	5.32261	5.19152	5.52514	4.31203	6.54106	5.02733	5.19123	5.567	4.33115	5.46509	4.6619	6.63954	4.55871	5.15718	5.42777	5.2246	5.50404	5.13017	5.64721	5.49579	5.03321	5.07462	4.46205	2.44408	2.40202	2.31348	2.37733	2.32941	2.47158	2.42548	2.28711	2.37616	2.10837
8498_at	RANBP3	48.8001	51.1303	64.4931	59.9909	58.4407	61.2878	57.7387	54.7556	56.5101	62.6123	54.8973	53.523	55.2539	46.2406	56.8833	54.7162	65.6921	58.8829	59.0561	51.4027	55.4694	57.3524	61.1192	67.4623	57.4787	52.9033	44.3902	46.9225	54.3539	52.3826	50.5086	60.0512	53.49	60.6507	57.9319	62.3198	53.4594	56.0703	5.60881	6.01107	5.8689	5.85147	5.82044	5.77866	5.78801	5.82993	6.03765	5.88401
2797_at	GNRH2	13.1669	15.2596	12.2332	13.1181	10.2862	13.4771	12.4805	10.6768	11.4315	14.4303	10.6187	12.9567	12.0523	11.0911	12.3976	12.886	11.855	12.3161	12.0802	11.8789	12.6355	15.0651	12.0689	11.1954	11.6909	10.7741	14.1075	12.228	15.3664	13.3004	11.9505	11.8003	10.1791	11.2075	12.8526	10.3926	12.7623	10.2803	3.71885	3.61273	3.36264	3.64161	3.51494	3.40853	3.59123	3.63199	3.56743	3.59457
735_at	C9	4.97386	5.6631	5.63084	5.22113	5.23528	6.13897	5.92562	5.63833	5.34634	5.72533	5.34636	5.3014	6.53065	6.78987	6.41486	6.06051	5.47413	6.54418	5.51963	5.00899	6.61534	5.21712	5.72301	5.09602	5.71127	5.75943	6.28769	6.05585	5.63653	5.92959	5.87728	5.49784	5.74868	5.00858	5.84831	5.22791	5.81969	4.52732	2.31437	2.49335	2.38827	2.56697	2.41855	2.41856	2.70723	2.68142	2.45263	2.46457
55860_at	ACTR10	388.97	398.323	383.067	368.467	393.153	378.538	342.924	323.069	363.856	376.962	378.357	353.554	415.175	383.729	395.435	378.514	377.08	357.845	393.608	364.349	366.566	380.514	348.655	368.019	388.72	397.737	359.844	374.875	366.629	391.939	386.627	398.145	413.806	415.277	393.155	396.74	370.368	386.722	8.60351	8.58145	8.61895	8.42174	8.50722	8.5636	8.69757	8.6273	8.55873	8.62062
79444_at	BIRC7	10.3542	10.4625	8.15921	9.73164	13.3258	11.3428	10.276	10.751	12.1444	12.1959	10.5363	9.25104	10.2777	9.11605	10.6834	10.2531	12.938	9.79593	11.0958	11.3869	9.94497	13.9874	9.55539	10.0187	10.0289	10.2274	9.93977	11.5206	10.6231	8.56825	10.0621	10.9833	10.5805	12.0782	8.50657	12.9038	9.95076	9.38961	3.37215	3.02843	3.73615	3.3612	3.60222	3.3973	3.36144	3.4173	3.69354	3.47194
83643_at	CCDC3	6.39314	7.72029	7.02696	6.80762	6.95623	6.49521	6.63573	6.89844	6.10128	6.32026	6.8399	6.55025	7.27858	8.99314	6.74214	7.17372	7.03327	7.49315	5.79573	6.73534	6.84284	6.85207	7.92519	6.35756	6.49402	6.58899	7.33404	7.18821	6.94691	6.16619	8.36949	6.11224	6.54957	7.08985	6.61947	6.66684	7.06312	7.12666	2.67653	2.8129	2.79831	2.73026	2.60911	2.77397	2.86366	2.75321	2.81419	2.53499
146177_at	VWA3A	46.8672	53.5358	45.3563	45.2235	43.9633	43.8601	43.7186	54.5033	51.5142	57.4886	40.2361	52.993	45.7291	62.6539	49.377	47.9063	47.0545	56.0206	47.0931	46.3393	45.8037	46.0245	47.8403	41.7313	47.1702	41.656	52.6349	47.7773	55.6358	47.2524	41.3314	41.1542	47.6984	41.859	47.4693	42.6535	39.8935	37.7805	5.55051	5.50323	5.45823	5.45017	5.6869	5.33042	5.51504	5.62577	5.55626	5.55744
200172_at	SLFNL1	6.49628	7.29066	6.93569	6.43651	6.39906	5.44266	6.68613	7.13533	5.17512	5.57814	6.68613	7.25372	6.29927	6.90955	5.10651	7.08674	6.83431	6.0958	5.32684	6.58071	6.70752	6.24413	6.68613	4.68629	6.32821	5.30941	7.15567	7.94406	7.27307	6.47358	6.38199	5.49112	6.43508	6.04756	6.35064	7.11364	6.942	5.82889	2.69961	2.79404	2.67786	2.74117	2.37159	2.74117	2.65518	2.35234	2.77279	2.41328
154810_at	AMOTL1	5.60712	6.12795	5.70511	6.00039	5.81556	5.9134	6.09898	5.98737	6.55689	5.59712	5.87806	5.20724	6.97665	5.94093	6.344	5.38976	5.65133	5.8222	6.84494	6.1736	6.20456	6.86078	5.95378	6.42711	6.0896	5.26502	6.01894	5.83713	5.96866	5.96327	4.98107	5.9511	5.84709	7.5978	5.25109	6.11801	5.97326	5.84328	2.48726	2.51225	2.53992	2.60857	2.71301	2.55534	2.80253	2.66539	2.49859	2.77504
90226_at	UCN2	5.81979	5.09213	5.55532	5.44806	7.15459	6.22672	5.32939	5.72932	5.58892	5.77499	5.61517	5.94625	6.58081	4.69469	5.28953	4.81948	5.49355	5.6278	5.71974	4.95028	5.71359	5.54779	4.8854	7.29195	5.5257	4.8264	4.47423	5.2176	4.46602	4.91778	5.60035	7.48906	5.7601	6.07574	5.74622	5.06774	5.62292	5.55597	2.54097	2.47387	2.83887	2.41397	2.48257	2.48933	2.71827	2.40314	2.45774	2.51595
390066_at	OR52D1	4.3077	5.25498	4.79871	5.71418	5.17222	5.62627	4.00617	5.13052	4.80354	5.09222	4.80992	5.68311	4.74587	4.97991	4.86159	4.91381	4.80722	5.60332	4.98013	4.67519	4.47795	4.6076	4.99911	5.26455	4.74063	4.68424	4.86159	3.80113	6.55947	5.23401	4.52854	4.70236	4.79693	4.37396	5.41961	6.44419	5.80333	5.75322	2.10692	2.26265	2.37078	2.00222	2.2641	2.26601	2.24667	2.28143	2.2652	2.31618
51096_at	UTP18	206.85	208.501	210.076	198.225	242.812	216.185	196.562	209.758	233.654	242.546	213.798	177.433	208.228	175.21	208.754	220.767	209.331	190.119	213.645	202.651	205.615	205.212	211.661	213.207	220.671	220.251	199.096	203.45	200.626	259.242	209.548	240.538	186.627	216.865	211.354	193.371	189.418	202.17	7.69244	7.71477	7.9237	7.61884	7.86823	7.7401	7.70202	7.70566	7.70964	7.73907
[truncated: 217 more columns]
