# Supplementary material for: Differences in genome-wide gene expression response in peripheral blood mononuclear cells between young and old men upon caloric restriction
Source: Genes Nutr. 2016 May 6;11:13. doi: 10.1186/s12263-016-0528-0 (PMC4968441; doi:10.1186/s12263-016-0528-0)
Supplement: Additional file 3: — Gene expression file with expression analysis (A) baseline, (B) response to intervention in old men compared to response to intervention in young men, and (C) genes in old towards a young expression profile. (ZIP 4761 kb) [file 12263_2016_528_MOESM3_ESM.zip › Supplemental data 3/Genes&Nutrition_R2_Supplemental_data_2C_Gene_expression_analysis_Figure_4&5_Response_Old[1].xlsx]

## Sheet: Response in Old
	gene name	RMA - affy (unlogged scale): A143_07_NUGO_009_T0.CEL (t0w_Young; p009)	RMA - affy (unlogged scale): A143_08_NUGO_009_T2.CEL (t3w_Young; p009)	RMA - affy (unlogged scale): A143_17_NUGO_019_T0.CEL (t0w_Young; p019)	RMA - affy (unlogged scale): A143_18_NUGO_019_T2.CEL (t3w_Young; p019)	RMA - affy (unlogged scale): A143_19_NUGO_020_T0.CEL (t0w_Young; p020)	RMA - affy (unlogged scale): A143_20_NUGO_020_T2.CEL (t3w_Young; p020)	RMA - affy (unlogged scale): A143_25_NUGO_029_T0.CEL (t0w_Young; p029)	RMA - affy (unlogged scale): A143_26_NUGO_029_T2.CEL (t3w_Young; p029)	RMA - affy (unlogged scale): A143_29_NUGO_031_T0.CEL (t0w_Young; p031)	RMA - affy (unlogged scale): A143_30_NUGO_031_T2.CEL (t3w_Young; p031)	RMA - affy (unlogged scale): A143_31_NUGO_033_T0.CEL (t0w_Young; p033)	RMA - affy (unlogged scale): A143_32_NUGO_033_T2.CEL (t3w_Young; p033)	RMA - affy (unlogged scale): A143_33_NUGO_038_T0.CEL (t0w_Young; p038)	RMA - affy (unlogged scale): A143_34_NUGO_038_T2.CEL (t3w_Young; p038)	RMA - affy (unlogged scale): A143_35_NUGO_039_T0.CEL (t0w_Young; p039)	RMA - affy (unlogged scale): A143_36_NUGO_039_T2.CEL (t3w_Young; p039)	RMA - affy (unlogged scale): A143_41_NUGO_048_T0.CEL (t0w_Young; p048)	RMA - affy (unlogged scale): A143_42_NUGO_048_T2.CEL (t3w_Young; p048)	RMA - affy (unlogged scale): A143_43A_NUGO_053_T0.CEL (t0w_Young; p053)	RMA - affy (unlogged scale): A143_44A_NUGO_053_T2.CEL (t3w_Young; p053)	RMA - affy (unlogged scale): A143_01_NUGO_001_T0.CEL (t0w_Old; p001)	RMA - affy (unlogged scale): A143_02_NUGO_001_T2.CEL (t3w_Old; p001)	RMA - affy (unlogged scale): A143_09_NUGO_014_T0.CEL (t0w_Old; p014)	RMA - affy (unlogged scale): A143_10_NUGO_014_T2.CEL (t3w_Old; p014)	RMA - affy (unlogged scale): A143_11_NUGO_016_T0.CEL (t0w_Old; p016)	RMA - affy (unlogged scale): A143_12_NUGO_016_T2.CEL (t3w_Old; p016)	RMA - affy (unlogged scale): A143_13_NUGO_017_T0.CEL (t0w_Old; p017)	RMA - affy (unlogged scale): A143_14_NUGO_017_T2.CEL (t3w_Old; p017)	RMA - affy (unlogged scale): A143_15_NUGO_018_T0.CEL (t0w_Old; p018)	RMA - affy (unlogged scale): A143_16_NUGO_018_T2.CEL (t3w_Old; p018)	RMA - affy (unlogged scale): A143_23_NUGO_024_T0.CEL (t0w_Old; p024)	RMA - affy (unlogged scale): A143_24_NUGO_024_T2.CEL (t3w_Old; p024)	RMA - affy (unlogged scale): A143_27_NUGO_030_T0.CEL (t0w_Old; p030)	RMA - affy (unlogged scale): A143_28_NUGO_030_T2.CEL (t3w_Old; p030)	RMA - affy (unlogged scale): A143_37_NUGO_044_T0.CEL (t0w_Old; p044)	RMA - affy (unlogged scale): A143_38_NUGO_044_T2.CEL (t3w_Old; p044)	RMA - affy (unlogged scale): A143_39_NUGO_045_T0.CEL (t0w_Old; p045)	RMA - affy (unlogged scale): A143_40_NUGO_045_T2.CEL (t3w_Old; p045)	Log 2(t0w_Young; p009)	Log 2 (t0w_Young; p019)	Log 2 (t0w_Young; p020)	Log 2 (t0w_Young; p029)	Log 2 (t0w_Young; p031)	Log 2 (t0w_Young; p033)	Log 2 (t0w_Young; p038)	Log 2 (t0w_Young; p039)	Log 2 (t0w_Young; p048)	Log 2 (t0w_Young; p053)
4957_at	ODF2	24.9844	24.6753	24.1503	25.6532	16.5768	21.5764	25.8827	21.3187	16.5773	21.9744	21.6744	19.0161	13.4044	16.5139	21.4199	20.4462	25.2845	18.7948	22.7128	19.8063	19.4225	21.6083	15.467	22.5728	17.9048	25.3221	20.3958	25.8854	12.6756	17.5975	18.0416	23.0654	15.6427	18.7682	18.5621	20.459	20.1532	25.4459	4.64296	4.59397	4.05109	4.69391	4.05114	4.43792	3.74464	4.42088	4.66018	4.50544
79782_at	LRRC31	4.5005	4.63104	5.21903	4.66462	3.58992	5.47721	4.99914	5.19719	4.36582	4.06311	4.33719	4.53269	4.84421	4.9266	4.74235	5.57268	4.58345	4.42392	5.02258	4.71895	3.42456	4.00898	5.42296	3.53516	5.98883	3.91017	5.07483	3.99316	5.86021	4.60143	5.60747	3.68275	5.52364	3.92892	5.53438	4.40782	5.40093	4.90695	2.17009	2.38378	1.84395	2.32168	2.12625	2.11676	2.27626	2.2456	2.19644	2.32843
585_at	BBS4	15.3171	15.692	13.4848	15.5577	18.7356	16.3263	17.9596	12.1082	15.3722	18.3948	15.6427	15.1788	15.8665	15.2623	14.4801	15.2232	15.4619	14.0013	16.1708	17.4525	13.4366	18.3587	16.9645	19.5709	11.3961	15.4653	12.7723	14.7685	16.1473	18.8003	15.2556	15.3348	16.317	18.2695	14.238	20.633	11.0212	18.315	3.93707	3.75326	4.22771	4.16669	3.94225	3.96742	3.98791	3.856	3.95065	4.01532
2810_at	SFN	6.72531	7.60898	8.82123	7.37301	8.28194	6.07648	8.06746	8.84864	7.26487	6.44334	7.2604	7.22989	7.27673	7.59747	7.32941	6.80629	6.75262	6.77518	6.67553	7.41429	8.73299	7.97046	8.24993	6.93676	8.46277	7.29681	10.5778	8.3486	8.47179	7.83211	7.37301	6.87473	7.46774	6.3336	8.29279	5.3665	7.36281	5.9165	2.7496	3.14098	3.04997	3.01211	2.86094	2.86005	2.86329	2.8737	2.75545	2.73888
5360_at	PLTP	9.07578	12.2707	8.05238	8.11572	10.4407	8.52728	9.88479	10.0806	9.29171	9.05474	9.06933	8.05093	9.47627	9.05505	10.6628	11.5943	9.88479	9.69104	8.82767	8.0617	10.6665	9.36258	14.3495	9.47038	9.60288	9.87784	9.82312	9.13955	10.5632	8.94917	10.2522	9.70106	12.8901	9.66074	11.7823	8.8174	13.7906	10.2785	3.18202	3.00942	3.38414	3.30521	3.21594	3.181	3.24432	3.41451	3.30521	3.14203
2531_at	KDSR	76.0234	85.4583	106.63	110.014	93.3165	85.1984	78.019	79.8774	91.3581	92.4029	66.8037	77.1195	85.5868	79.9386	100.397	91.7408	71.6878	75.3954	96.4389	82.4589	66.0928	81.5867	72.776	87.1065	60.7502	82.4178	64.5407	67.0597	81.1607	98.6315	82.9864	112.289	90.2238	82.9544	77.9554	80.1308	66.2982	86.1388	6.24837	6.73646	6.54406	6.28575	6.51346	6.06186	6.41932	6.64957	6.16366	6.59154
6837_at	MED22	25.0358	22.1718	30.8161	29.4992	21.247	26.6262	31.508	28.4872	27.9442	21.7256	32.9161	30.8955	24.8075	23.1672	28.9346	30.2742	32.9168	28.3204	23.3642	25.9334	22.6171	28.5437	25.537	29.604	19.8189	28.0986	25.9965	23.3715	21.7321	23.8434	21.0413	31.8889	21.5494	26.8872	17.6262	22.2702	24.0088	25.9599	4.64592	4.94561	4.40919	4.97765	4.80447	5.04072	4.63271	4.85473	5.04075	4.54623
9066_at	SYT7	16.048	14.5375	16.1191	14.3828	13.7037	14.5375	13.9783	15.8628	17.4557	16.1806	12.637	14.3744	14.8529	13.8902	14.2919	13.2607	16.4723	16.048	17.3387	14.9301	14.1709	15.4371	16.1375	16.6741	13.1752	15.3478	12.8132	15.2007	11.2042	13.8108	13.3514	16.6517	14.5792	13.5174	12.9517	16.1088	12.4734	15.8455	4.00432	4.0107	3.77649	3.80511	4.12563	3.65958	3.89267	3.83712	4.04197	4.11593
81669_at	CCNL2	21.9381	22.6257	24.6827	25.8346	23.4604	28.1237	22.1839	26.1273	30.6755	28.8186	23.6843	27.4135	24.6708	26.5695	27.078	20.7846	25.2572	26.4612	26.8177	25.5183	23.4243	28.0386	24.4417	25.1232	23.8026	26.9606	17.8296	21.7807	18.0463	27.3792	22.1063	24.209	21.2213	23.9317	21.2944	25.6588	25.1848	26.6931	4.45537	4.62543	4.55215	4.47144	4.93901	4.56586	4.62473	4.75905	4.65862	4.74511
1235_at	CCR6	21.1123	16.2067	30.2856	43.2272	18.9555	32.225	42.6198	32.431	24.7313	41.3532	21.8126	28.5243	32.0528	25.5021	38.1534	26.8843	18.969	19.3177	32.3723	32.7195	8.08494	26.0796	17.6116	23.1366	17.6356	22.2117	24.462	28.9232	27.5726	30.0919	30.1156	46.1886	24.9425	38.6992	21.9644	23.8719	16.3998	23.9045	4.40001	4.92056	4.24454	5.41345	4.62827	4.44709	5.00238	5.25374	4.24557	5.01669
4216_at	MAP3K4	133.245	146.922	153.927	165.663	143.399	170.193	158.747	142.872	162.089	186.253	137.015	155.597	148.792	122.935	149.068	152.391	185.396	167.119	160.786	151.58	123.016	145.746	137.396	155.225	129.651	137.773	122.746	155.507	122.329	150.255	140.077	159.911	131.292	148.891	135.852	148.867	149.053	156.567	7.05794	7.2661	7.16389	7.31059	7.34064	7.09819	7.21715	7.21983	7.53447	7.329
55315_at	SLC29A3	49.6131	56.7829	52.5879	54.4493	47.8901	43.4651	47.5107	50.6398	56.6999	47.482	48.8629	44.6378	44.1288	49.1512	49.8955	55.5424	50.4989	46.8673	44.3667	55.2674	64.3968	49.672	66.7326	59.2581	54.6453	52.861	61.0306	48.6119	38.8428	38.2262	50.5319	46.8631	53.0312	46.7711	58.5824	43.3182	56.3553	48.848	5.63265	5.71666	5.58165	5.57018	5.82527	5.61067	5.46365	5.64084	5.65818	5.47141
9575_at	CLOCK	20.2288	22.4241	23.8574	24.1637	18.3561	24.4332	24.719	22.2976	22.3745	20.895	26.657	25.2643	20.0198	19.2972	25.2746	28.3279	32.746	25.2966	23.8564	27.2007	20.3896	21.9639	19.3342	26.4676	22.2491	26.3198	19.5553	30.9743	22.1631	29.0801	17.1795	21.3684	20.0626	20.4999	19.6341	22.5507	25.1353	23.9547	4.33834	4.57636	4.19819	4.62755	4.48378	4.73644	4.32336	4.65962	5.03325	4.5763
55171_at	TBCCD1	13.0899	17.3231	15.9872	15.541	12.8455	12.5742	12.0317	14.5958	12.3371	11.4531	15.982	14.2017	10.6667	13.3021	15.7595	14.0611	10.5317	15.5264	12.0376	13.3462	14.7996	9.884	12.3771	11.333	13.0956	12.0247	18.0587	12.9629	19.6826	11.9363	13.7118	11.9828	18.2494	12.1808	14.9884	14.8686	11.3071	12.347	3.71039	3.99885	3.68319	3.58877	3.62493	3.99838	3.41505	3.97815	3.39666	3.58947
781_at	CACNA2D1	4.41177	4.72432	5.1377	4.78007	4.24162	4.81304	4.96884	4.3473	4.45981	5.27902	4.46658	5.17353	4.74313	4.47355	5.19207	5.06551	5.03329	5.31451	5.05136	4.49471	5.00056	5.06922	4.64156	4.97596	5.25682	4.5538	5.3941	3.88146	5.07996	4.42036	5.8876	4.08692	5.16146	4.46	4.64626	4.49454	5.32652	3.97627	2.14136	2.36112	2.08462	2.31291	2.15698	2.15917	2.24584	2.37631	2.3315	2.33667
90019_at	SYT8	12.083	12.3206	15.9438	12.41	11.7566	13.1057	11.2831	13.6095	12.4992	10.4696	10.6589	11.9971	13.3225	13.2642	11.6306	12.3349	11.5407	12.3182	12.3987	17.7999	14.697	12.0547	16.534	14.4516	11.8943	10.5811	14.9698	14.1852	14.6905	12.9344	11.4805	10.6737	12.6916	10.397	15.7322	11.7962	14.1288	11.6278	3.59491	3.99493	3.5554	3.49609	3.64377	3.41399	3.7358	3.53985	3.52866	3.63212
26219_at	OR1J4	3.26579	4.73893	3.70449	4.04202	3.36348	4.3261	3.76858	4.96474	5.37403	4.49147	3.93954	4.84203	5.44841	4.49133	4.50797	4.2784	3.97098	4.12207	4.07524	4.13131	4.25661	4.16451	5.30144	4.27838	4.02167	3.12304	4.5624	4.23927	5.64503	4.15624	4.8169	4.02432	4.04704	4.54597	5.49083	3.16699	4.50101	3.40856	1.70743	1.88928	1.74995	1.91402	2.426	1.97803	2.44583	2.17248	1.9895	2.02688
27156_at	RTDR1	5.94	4.58895	4.83882	5.1121	5.75441	4.46411	5.04256	5.43444	5.67099	5.36662	5.46757	6.31043	5.88456	6.08558	4.79448	4.83378	4.95441	6.94711	5.09219	5.53249	5.30201	5.009	5.97665	4.61032	7.06284	4.55886	7.33221	4.93049	7.52516	6.01455	5.21334	5.26066	5.10342	4.62803	5.29961	5.2182	5.62994	5.19533	2.57046	2.27466	2.52467	2.33416	2.5036	2.4509	2.55693	2.26137	2.30871	2.34829
203062_at	TSNARE1	4.80742	5.71785	5.62517	5.27367	6.09757	5.96872	6.05071	6.55696	6.14146	6.01464	6.28302	5.27395	5.791	5.52454	6.39876	6.57472	6.35184	8.12086	5.62054	4.95554	5.83095	6.18586	7.36469	5.73007	6.5459	5.1637	6.0553	5.45576	9.10637	7.30735	5.89754	6.01552	6.40759	5.56545	8.60246	6.45866	5.80194	5.43937	2.26526	2.4919	2.60823	2.5971	2.61858	2.65146	2.53381	2.67779	2.66717	2.49071
2267_at	FGL1	12.8062	13.5315	12.2134	12.397	13.511	13.8592	12.5103	12.951	13.6566	13.501	11.9268	13.6064	13.3795	13.5122	14.0252	16.6386	13.4933	14.8386	12.4539	11.8791	13.8592	11.3814	15.1804	14.513	15.5686	13.7111	17.2258	13.9415	13.7917	14.1679	12.1345	11.6215	13.2295	13.0276	15.3113	11.9126	13.847	12.9299	3.67877	3.61039	3.75606	3.64505	3.77153	3.57613	3.74195	3.80995	3.75417	3.63853
1984_at	EIF5A	175.639	193.83	221.356	223.567	182.409	152.684	337.827	268.778	114.619	137.83	246.153	216.804	142.753	137.513	231.271	145.514	189.316	307.277	176.988	235.872	108.567	205.365	181.601	184.875	181.638	173.554	139.918	232.33	108.006	193.737	133.535	157.659	147.378	190.119	142.542	180.065	227.33	212.698	7.45647	7.79023	7.51103	8.40014	6.84071	7.94341	7.15738	7.85344	7.56465	7.46751
2528_at	FUT6	10.1823	11.8554	12.6507	11.6684	9.54054	11.5248	10.7326	11.6577	12.1704	12.9205	9.83533	11.8214	12.8632	11.8799	12.1204	10.8114	11.8607	13.8266	9.34455	11.1628	10.5132	11.7377	16.4705	12.559	11.5995	9.93745	11.078	10.5451	14.6887	10.2145	11.7167	11.0128	11.9267	11.3439	14.3384	12.6492	12.6439	9.64173	3.34799	3.66115	3.25407	3.42393	3.6053	3.29797	3.68517	3.59937	3.56812	3.22412
79829_at	NAA40	32.3789	34.1289	29.2079	27.9918	30.7969	34.0237	35.1887	29.698	31.905	39.6533	28.7192	24.8599	32.0484	25.1119	30.3673	29.6936	33.8617	34.6381	28.7317	26.6155	29.0726	31.1819	30.8342	34.6459	24.7051	30.8779	28.1228	31.5917	24.3787	26.1386	28.2057	28.9697	28.4625	34.0636	27.5595	30.9565	29.2677	33.7398	5.01698	4.86829	4.94471	5.13704	4.99571	4.84394	5.00218	4.92445	5.08158	4.84457
91754_at	NEK9	171.709	158.125	165.207	159.986	173.406	168.985	178.921	161.912	167.935	175.526	163.566	168.529	159.825	160.858	149.502	177.093	189.596	173.651	169.919	157.889	139.953	171.943	158.679	173.378	153.363	157.237	148.82	169.867	147.48	152.286	148.828	163.008	142.775	154.216	145.967	174.511	166.621	167.701	7.42383	7.36813	7.43801	7.48318	7.39176	7.35373	7.32035	7.22403	7.56679	7.4087
283643_at	C14orf80	14.6422	14.344	20.6255	18.3782	16.7622	15.8104	15.3801	15.2548	18.522	17.3756	14.4576	14.6626	13.6318	15.503	15.6579	14.9847	16.7405	14.7423	15.894	15.5873	14.3298	18.1093	15.9007	15.5513	13.9288	14.9671	14.1372	18.5307	13.3808	14.7381	15.2243	15.7939	14.9513	17.3382	12.7216	14.1173	16.6069	16.0419	3.87206	4.36635	4.06714	3.94299	4.21117	3.85375	3.7689	3.96882	4.06527	3.99041
266629_at	SEC14L3	3.56199	5.05801	3.98912	4.60187	5.25304	4.77978	4.84198	4.29169	4.24453	3.97094	4.25378	4.97499	5.17796	5.94235	5.54455	5.00365	4.80403	5.92461	5.52249	4.91596	5.3991	4.96862	5.30927	5.04579	7.27934	3.76007	5.58161	5.2468	5.53754	4.96297	4.8833	5.28436	5.53613	4.23955	5.21987	4.54173	4.99626	3.75523	1.83268	1.99607	2.39315	2.2756	2.08561	2.08875	2.37238	2.47107	2.26424	2.46532
100505993_at	TMEM210	59.9455	53.1386	60.508	56.7151	54.187	52.7672	51.3664	66.8019	68.6206	60.0716	56.9352	73.8727	47.9419	71.6625	55.1566	53.4123	56.9721	71.3444	47.9066	48.8685	59.6253	53.0765	59.8037	57.4351	65.0153	45.4538	68.9962	55.8949	83.4879	57.8583	56.4935	54.9352	57.8257	50.9485	60.9075	56.4433	53.396	50.6202	5.90558	5.91905	5.75987	5.68275	6.10057	5.83125	5.58322	5.78546	5.83218	5.58215
10289_at	EIF1B	415.532	427.892	358.704	417.283	416.046	406.111	406.267	406.702	401.332	434.146	388.732	418.039	414.626	470.329	432.874	402.708	378.46	394.366	366.661	375.447	400.993	346.05	386.409	353.493	423.374	393.748	472.442	398.632	463.878	416.31	438.177	420.241	433.016	393.479	449.455	435.197	406.535	413.263	8.69881	8.48665	8.7006	8.66628	8.64865	8.60263	8.69567	8.7578	8.564	8.5183
11237_at	RNF24	9.00202	8.82531	9.03742	8.38386	9.82499	8.71439	8.64135	11.3291	7.30428	7.25361	9.5415	8.95876	9.81537	10.8902	8.55826	7.47716	6.58953	6.64222	7.34521	8.0188	9.52411	7.93561	10.1042	9.3984	11.3851	8.60429	11.9701	8.20667	7.50269	8.3273	11.5468	10.556	9.02598	8.18587	7.65494	7.7736	9.73704	8.3273	3.17025	3.17591	3.29646	3.11126	2.86874	3.25422	3.29504	3.09732	2.72018	2.8768
23046_at	KIF21B	47.5501	43.1105	52.6647	54.2961	46.3014	49.0142	59.4827	48.0045	68.4607	59.279	57.8511	59.4629	37.6458	36.1202	60.0452	64.5477	65.039	60.7572	41.9486	50.7537	45.9214	51.9641	42.4854	56.0711	42.2027	45.9406	36.6181	48.4317	44.5405	40.8424	48.8776	42.9828	46.5913	55.5931	45.7405	52.9878	54.0668	67.7773	5.57138	5.71876	5.53298	5.8944	6.0972	5.85427	5.23442	5.90798	6.02323	5.39055
149473_at	CCDC24	13.0038	13.3531	12.9049	13.5201	14.41	14.9163	14.3462	15.4891	14.7445	18.1916	13.512	12.6782	17.3046	15.2898	17.4694	15.5549	13.7865	15.8056	16.1757	15.9658	17.5533	15.5882	15.7428	15.0249	17.4694	19.5979	17.3988	14.7276	18.4959	16.2328	16.366	14.5361	18.4725	17.2133	17.3239	12.1003	16.5158	15.0271	3.70086	3.68985	3.849	3.84259	3.88211	3.75617	4.11308	4.12676	3.78518	4.01575
207063_at	DHRSX	7.22077	6.657	5.51571	6.18448	6.33342	6.81728	5.47247	5.39501	6.72358	6.8496	5.82037	6.3618	5.06337	5.70877	5.86604	5.37284	4.87747	5.75643	5.40699	6.5259	6.01662	5.92363	5.74844	5.72635	6.84611	5.92564	5.2075	5.5938	6.84033	6.09014	6.99515	5.76544	6.75709	5.68323	5.97652	5.16654	7.25906	6.257	2.85215	2.46355	2.66299	2.45219	2.74923	2.54111	2.3401	2.55239	2.28613	2.43483
63941_at	NECAB3	13.7972	12.637	14.0911	14.6763	11.1257	13.0703	8.82711	11.7832	11.3489	9.77309	10.8067	10.8984	9.96414	6.61992	12.4777	13.2054	11.175	11.9569	10.3466	11.5222	14.659	11.6597	14.0799	11.6067	12.5814	10.5122	14.354	12.7617	12.2485	13.1072	13.4984	8.82814	12.8071	12.2483	12.0146	11.3397	12.8262	11.3139	3.78631	3.81671	3.47583	3.14194	3.50448	3.43385	3.31675	3.64128	3.4822	3.37108
7091_at	TLE4	208.915	214.731	155.827	153.7	180.415	183.23	169.465	172.561	161.332	169.267	193.222	190.485	179.366	195.273	186.276	195.249	160.431	166.058	177.972	186.736	188.844	157.553	174	185.357	209.076	188.772	198.377	179.916	214.561	186.147	202.711	182.469	192.996	180.174	181.381	191.564	197.906	175.694	7.70677	7.2838	7.49518	7.40484	7.33389	7.59411	7.48676	7.5413	7.32581	7.47551
54487_at	DGCR8	26.6281	23.337	28.7926	26.7036	25.6188	25.6307	27.7995	27.0155	25.2944	23.7504	24.8372	23.8445	22.4632	21.0258	25.461	25.1528	32.9377	26.8001	27.3533	27.5015	25.0399	30.7599	27.7651	32.3285	25.2097	30.045	21.0194	20.882	18.8469	18.2756	20.762	22.9514	22.7203	20.8247	21.6443	23.3548	24.0107	30.9133	4.73488	4.84763	4.67913	4.79699	4.66075	4.63443	4.48949	4.67022	5.04167	4.77364
8515_at	ITGA10	6.05786	7.27134	7.40917	7.16094	6.92566	6.33458	7.26314	7.37012	7.38943	7.75235	5.97811	11.0981	8.47268	6.98739	6.77427	6.31406	6.36073	8.30179	7.54586	7.1211	7.44077	6.98792	7.63971	7.59998	8.83705	6.49774	7.48756	7.51915	7.50265	5.86361	7.38177	5.92539	7.57673	6.14811	8.42562	7.25984	8.88297	7.24574	2.59881	2.88931	2.79195	2.86059	2.88546	2.57969	3.08282	2.76007	2.66919	2.91569
9401_at	RECQL4	9.60022	11.0294	11.6923	11.3756	9.75275	11.0798	10.0983	9.61878	9.47741	12.0199	9.49341	9.9833	10.6542	10.656	8.92927	9.38888	8.90148	8.70369	10.2975	13.1995	11.5203	11.6964	11.883	11.3	12.2094	8.60442	10.6542	10.1679	10.2076	8.87414	10.3912	9.33999	10.7079	10.0006	9.68514	9.61838	11.2916	9.52179	3.26307	3.54748	3.28581	3.33605	3.24449	3.24693	3.41335	3.15854	3.15404	3.36423
55253_at	TYW1	42.2438	58.0932	50.046	53.074	59.6008	55.8316	46.5595	49.33	55.0142	42.0975	55.8128	48.1007	83.2247	41.0087	60.1661	59.7893	64.9333	47.9089	50.6721	46.3056	54.5878	71.7564	77.3037	70.8483	39.4196	56.2247	43.2238	42.1984	47.2002	63.462	46.0883	61.1195	26.658	45.9941	45.5983	48.3826	51.9879	54.5931	5.40067	5.64518	5.89726	5.541	5.78173	5.80252	6.37894	5.91088	6.02089	5.66312
3843_at	IPO5	96.8404	94.2329	109.046	97.0774	115.006	83.8826	94.2773	102.405	105.215	92.6458	100.482	104.383	84.8123	75.496	93.1477	122.835	107.05	93.387	89.4778	92.6408	98.8037	109.361	93.9488	89.7722	67.7019	85.6992	76.0106	87.8009	62.751	84.3414	75.3791	77.0142	81.6945	87.0875	79.0658	83.4358	95.9089	118.433	6.59754	6.76879	6.84557	6.55884	6.71719	6.65079	6.4062	6.54145	6.74214	6.48346
115362_at	GBP5	206.012	184.201	250.24	202.198	160.646	160.15	302.449	251.645	267.014	242.601	141.515	173.96	192.992	131.878	248.057	201.643	171.291	143.962	180.652	211.96	247.272	444.607	347.083	336.665	221.297	239.866	183.566	217.572	292.701	328.205	231.776	283.11	246.941	236.59	277.249	334.659	297.167	316.81	7.68658	7.96717	7.32774	8.24055	8.06077	7.14481	7.5924	7.95453	7.4203	7.49707
128954_at	GAB4	4.76041	4.27443	4.42149	4.72061	4.37213	4.12813	4.62718	4.32697	4.40265	4.51566	5.13892	4.58952	4.3781	4.46146	4.39745	4.91723	5.88791	5.04413	5.2569	5.03773	4.11789	5.02641	4.86617	4.42839	4.24122	3.7182	4.73999	4.67971	3.93775	4.67418	3.45702	4.17498	4.14349	4.59423	3.87969	5.30986	4.05168	5.13892	2.25109	2.14453	2.12834	2.21013	2.13837	2.36147	2.1303	2.13667	2.55775	2.39421
4507_at	MTAP	13.8966	11.0234	12.9799	14.2187	14.824	12.5012	14.914	13.893	16.9952	14.9729	12.6045	12.8044	12.6912	13.4137	13.5801	12.4167	11.9236	12.0864	15.3116	14.3678	12.9869	13.5655	11.1695	12.4163	11.7817	13.2718	12.592	12.8317	14.1678	16.1136	13.8408	14.7414	12.3539	12.9689	12.1339	13.5747	13.3718	14.8701	3.79666	3.69821	3.88986	3.89859	4.08705	3.65586	3.66576	3.76342	3.57575	3.93656
26515_at	FXC1	43.0786	40.8612	42.0924	46.4879	48.7272	44.4852	50.3168	43.5154	57.1177	46.2825	47.0551	49.1721	44.5142	35.6946	43.573	47.3517	48.7415	47.5227	39.4411	41.3108	40.9436	47.0931	42.4879	45.6749	35.6877	36.8066	43.8396	48.7247	31.9986	40.4315	37.4737	40.3037	48.113	45.6458	34.4429	44.4787	51.6783	53.6046	5.4289	5.39549	5.60665	5.65297	5.83586	5.55628	5.47619	5.44536	5.60708	5.30163
6601_at	SMARCC2	54.0545	49.3896	64.876	65.5579	62.2247	65.1721	69.0724	67.683	57.9231	58.9947	63.6262	71.9071	56.3591	60.6755	63.5002	64.827	81.3563	55.5646	73.3835	63.6195	58.9747	70.1201	57.0836	71.6486	56.8423	59.3298	64.5189	62.5731	56.9632	56.389	53.7629	59.6895	53.2062	62.1195	49.1222	61.7367	69.9969	76.118	5.75634	6.01961	5.95942	6.11004	5.85607	5.99155	5.81658	5.98869	6.34618	6.19738
909_at	CD1A	15.3567	16.6961	15.155	13.0767	12.9164	9.97333	11.7921	14.3147	10.2809	11.4799	12.4328	11.7002	12.408	14.1014	12.969	15.3079	10.0807	11.5293	11.5802	12.7491	17.5467	12.3426	14.7757	13.7517	13.9277	10.2872	21.4022	15.6546	11.3217	12.0497	14.2495	16.1402	17.2803	11.9969	12.5969	11.7308	14.9718	15.5412	3.94079	3.92172	3.69114	3.55975	3.3619	3.63608	3.6332	3.697	3.33353	3.53359
92691_at	TMEM169	11.2533	11.7166	7.65923	9.04305	12.268	11.8175	12.997	9.98122	10.1419	12.4024	9.87703	9.87923	11.2016	7.88707	10.6985	9.59409	8.77285	8.82737	10.3466	8.241	8.06051	7.6788	8.07627	8.27611	9.17814	10.6085	9.23832	9.81874	11.2218	10.6199	8.0286	12.3701	8.04322	11.4134	8.20967	9.45384	11.0634	13.2559	3.49227	2.9372	3.61683	3.70011	3.34226	3.30408	3.48563	3.41933	3.13305	3.37108
324_at	APC	7.88697	7.27134	6.31978	6.01981	6.89038	9.0165	6.7191	5.9905	6.80921	6.41117	7.54117	6.33747	6.19387	7.08062	5.54652	5.31298	7.11748	7.10646	8.56295	7.0257	5.47114	6.84599	5.40372	5.70312	6.48001	6.44254	5.145	7.29837	5.40023	5.54652	6.04798	7.61999	6.86374	6.49251	5.88655	6.39906	6.1125	6.52209	2.97947	2.65987	2.78458	2.74827	2.76749	2.91479	2.63084	2.47158	2.83137	3.09811
10652_at	YKT6	34.5974	30.4243	40.5367	38.092	28.5072	27.4408	32.6041	37.2188	30.7259	31.8566	35.1456	33.4035	35.0406	29.7467	32.2151	29.8346	30.0227	30.7515	37.7893	28.7143	32.685	38.1707	32.0318	34.2221	26.2803	31.5608	35.4688	36.0473	28.029	33.0754	26.1934	29.2955	29.6924	32.0768	31.912	30.1991	31.3721	33.0934	5.11259	5.34116	4.83325	5.02698	4.94138	5.13527	5.13096	5.00967	4.90798	5.23991
7633_at	ZNF79	5.47139	5.8903	6.14914	4.93596	5.20932	4.93939	4.98273	4.74892	7.72202	5.73106	4.80106	5.51227	5.25852	6.13116	7.44188	5.54822	5.73373	5.48133	5.51623	5.52028	5.28158	5.83833	4.31619	6.3422	4.75151	5.7834	5.43732	5.13787	5.07008	5.25667	5.68558	5.93743	4.2671	4.76814	4.50909	5.86836	5.87865	5.68304	2.45191	2.62039	2.3811	2.31694	2.94898	2.26335	2.39466	2.89567	2.51947	2.46368
5188_at	PET112	31.2002	30.0559	29.4139	35.3647	30.9483	32.5409	31.2961	31.5387	30.4137	25.8863	34.1509	25.8649	33.8721	28.281	30.8928	34.8206	30.5948	25.5341	31.7917	29.1669	34.1365	37.4175	25.1868	30.1328	25.6606	29.0565	25.9654	29.3346	22.2495	29.7886	31.3097	31.3974	28.0138	31.1495	25.567	24.1229	33.8005	35.0018	4.96348	4.87843	4.95179	4.96791	4.92665	5.09385	5.08202	4.9492	4.93521	4.99058
51146_at	A4GNT	6.4303	8.54236	8.41361	8.33618	7.35996	7.49177	7.42858	7.62455	8.49197	8.09948	7.23011	7.14953	7.01299	7.30433	7.70011	6.47599	7.52659	7.65532	7.19256	8.14054	8.38605	8.41611	7.88432	6.58392	8.26082	6.44761	6.60505	7.3004	9.08162	8.09488	8.78977	8.28626	7.30022	7.18816	8.61692	8.32148	9.40796	6.75729	2.68489	3.07273	2.8797	2.89309	3.0861	2.85402	2.81003	2.94488	2.912	2.84651
672_at	BRCA1	7.7691	9.0773	11.159	9.10546	8.87168	10.323	10.6792	9.21732	6.76348	9.29784	8.56921	8.6969	8.2464	11.8526	7.5586	8.80015	7.37121	7.91341	9.20584	8.66316	11.9145	8.8007	11.1365	9.04679	9.29906	8.10924	9.03222	9.81906	8.09588	8.3458	10.7729	7.9479	7.04803	7.7759	10.6835	7.489	11.357	10.6418	2.95775	3.48013	3.14921	3.41673	2.75777	3.09916	3.04376	2.91812	2.8819	3.20255
54567_at	DLL4	4.14825	5.04548	5.62546	5.29171	4.47292	4.34326	5.86139	4.28347	5.80572	5.92878	4.89999	4.91915	6.00554	4.5772	5.61049	4.21848	5.2004	4.91567	5.00859	4.84678	3.9957	6.14584	4.01701	5.28779	4.62941	4.25222	4.20121	4.20919	4.60408	6.62922	4.41385	4.38716	5.18053	4.88328	4.74093	6.58889	4.41146	4.11013	2.0525	2.49197	2.16122	2.55124	2.53747	2.29278	2.58629	2.48813	2.37862	2.3244
11091_at	WDR5	31.5094	27.8248	36.4528	48.8427	25.4854	39.0142	33.1415	26.1338	35.3856	33.9748	42.2601	31.6988	26.8258	23.3972	30.2207	35.1712	34.5932	28.1358	37.8364	26.5086	26.6424	30.7539	27.643	28.5639	22.2651	32.9608	30.7497	31.3582	26.921	27.3411	25.823	31.9881	28.7435	31.9903	28.6315	33.067	30.5349	36.2521	4.97771	5.18796	4.6716	5.05057	5.14509	5.40122	4.74555	4.91747	5.11242	5.2417
4478_at	MSN	451.071	367.709	390.84	357.449	315.999	328.473	414.797	399.011	348.632	328.618	380.869	383.991	348.226	363.641	352.715	392.887	452.016	352.476	399.537	359.438	377.603	394.948	345.072	412.933	373.736	354.373	351.841	430.297	344.956	354.563	319.271	371.24	287.453	350.425	314.366	304.264	398.705	402.793	8.81721	8.61044	8.30378	8.69626	8.44556	8.57315	8.44388	8.46236	8.82023	8.64219
[truncated: 217 more columns]
