# Supplementary material for: Differences in genome-wide gene expression response in peripheral blood mononuclear cells between young and old men upon caloric restriction
Source: Genes Nutr. 2016 May 6;11:13. doi: 10.1186/s12263-016-0528-0 (PMC4968441; doi:10.1186/s12263-016-0528-0)
Supplement: Additional file 4: — Gene Set Enrichment Analysis outputs for (A) old men compared to young men before intervention, (B) response to intervention in young men, (C) response to intervention in old men, and (D) response to intervention in old men compared to response to intervention in young men. (ZIP 75 kb) [file 12263_2016_528_MOESM4_ESM.zip]

Archive with 4 entries (4 files):
- Supplemental data 4/Genes&Nutrition_Revisions_Supplemental data 3A_GSEA-report_Baseline OldvsYoung.xlsx
- Supplemental data 4/Genes&Nutrition_Revisions_Supplemental data 3B_GSEA-report_ Response Young.xlsx
- Supplemental data 4/Genes&Nutrition_Revisions_Supplemental data 3C_GSEA-report_Response Old.xlsx
- Supplemental data 4/Genes&Nutrition_Revisions_Supplemental data 3D_GSEA-report_Response OldvsYoung.xlsx
