# Supplementary material for: Differences in genome-wide gene expression response in peripheral blood mononuclear cells between young and old men upon caloric restriction
Source: Genes Nutr. 2016 May 6;11:13. doi: 10.1186/s12263-016-0528-0 (PMC4968441; doi:10.1186/s12263-016-0528-0)
Supplement: Additional file 4: — Gene Set Enrichment Analysis outputs for (A) old men compared to young men before intervention, (B) response to intervention in young men, (C) response to intervention in old men, and (D) response to intervention in old men compared to response to intervention in young men. (ZIP 75 kb) [file 12263_2016_528_MOESM4_ESM.zip › Supplemental data 4/Genes&Nutrition_Revisions_Supplemental data 3A_GSEA-report_Baseline OldvsYoung.xlsx]

## Sheet: gsea_reports
GSEA_report_UP Baseline OldvsYoung
NAME	FDR q-val
WIP_HS_INTERFERON_ALPHA-BETA_SIGNALING	0.0126503
REACT_TRAF3-DEPENDENT IRF ACTIVATION PATHWAY	0.0161064
KEGG_PERTUSSIS	0.0180963
KEGG_AFRICAN TRYPANOSOMIASIS	0.0185723
KEGG_STAPHYLOCOCCUS AUREUS INFECTION	0.0203604
REACT_INTERFERON SIGNALING	0.026452
REACT_CHEMOKINE RECEPTORS BIND CHEMOKINES	0.0270776
KEGG_LYSOSOME	0.0303243
REACT_NEGATIVE REGULATORS OF RIG-I_MDA5 SIGNALING	0.0323264
WIP_HS_TYPE_II_INTERFERON_SIGNALING_(IFNG)	0.0330164
REACT_INTERFERON ALPHA_BETA SIGNALING	0.0509462
NCI_UPA_UPAR_PATHWAY	0.0519342
KEGG_RHEUMATOID ARTHRITIS	0.0520296
WIP_HS_SENESCENCE_AND_AUTOPHAGY	0.0543515
KEGG_MALARIA	0.055745
KEGG_CYTOKINE-CYTOKINE RECEPTOR INTERACTION	0.0561045
REACT_RIG-I_MDA5 MEDIATED INDUCTION OF IFN-ALPHA_BETA PATHWAYS	0.0582707
KEGG_LEISHMANIASIS	0.0623535
REACT_INTERLEUKIN-1 SIGNALING	0.0662906
WIP_HS_COMPLEMENT_AND_COAGULATION_CASCADES	0.0812719
REACT_RESPONSE TO ELEVATED PLATELET CYTOSOLIC CA2+	0.0844873
REACT_PLATELET DEGRANULATION	0.0848828
REACT_TRAF6 MEDIATED IRF7 ACTIVATION	0.122745
KEGG_COMPLEMENT AND COAGULATION CASCADES	0.12497
BIOC_P53HYPOXIAPATHWAY	0.125002
REACT_CYTOKINE SIGNALING IN IMMUNE SYSTEM	0.125286
WIP_HS_SELENIUM_PATHWAY	0.126663
NCI_DELTANP63PATHWAY	0.127374
NCI_TAP63PATHWAY	0.130424
KEGG_INFLUENZA A	0.136105
KEGG_TOLL-LIKE RECEPTOR SIGNALING PATHWAY	0.168265
REACT_FORMATION OF FIBRIN CLOT (CLOTTING CASCADE)	0.182744
WIP_HS_VITAMIN_B12_METABOLISM	0.183224
REACT_PEROXISOMAL LIPID METABOLISM	0.183968
REACT_NCAM1 INTERACTIONS	0.184184
NCI_TOLL_ENDOGENOUS_PATHWAY	0.187762
BIOC_PTDINSPATHWAY	0.18886
WIP_HS_INTRINSIC_PATHWAY_FOR_APOPTOSIS	0.189941
WIP_HS_APOPTOSIS_MODULATION_BY_HSP70	0.193634
WIP_HS_GPCRS,_CLASS_A_RHODOPSIN-LIKE	0.196861
WIP_HS_GPCRS,_OTHER	0.200899
NCI_INTEGRIN_CS_PATHWAY	0.206999
KEGG_RIG-I-LIKE RECEPTOR SIGNALING PATHWAY	0.208084
REACT_GPCR LIGAND BINDING	0.208661
NCI_IL8CXCR1_PATHWAY	0.209021
REACT_CLASS A_1 (RHODOPSIN-LIKE RECEPTORS)	0.209193
REACT_G ALPHA (I) SIGNALLING EVENTS	0.210026
NCI_P38ALPHABETADOWNSTREAMPATHWAY	0.210125
KEGG_CYTOSOLIC DNA-SENSING PATHWAY	0.210837
NCI_IL1PATHWAY	0.211173
WIP_HS_REGULATION_OF_TOLL-LIKE_RECEPTOR_SIGNALING_PATHWAY	0.211718
WIP_HS_ADIPOGENESIS	0.213956
WIP_HS_CYTOKINES_AND_INFLAMMATORY_RESPONSE	0.215774
WIP_HS_TOLL-LIKE_RECEPTOR_SIGNALING_PATHWAY	0.219141
KEGG_SPHINGOLIPID METABOLISM	0.219793
NRF2_TARGETS	0.220635
REACT_G ALPHA (S) SIGNALLING EVENTS	0.22212
WIP_HS_OXIDATIVE_STRESS	0.224834
KEGG_VITAMIN DIGESTION AND ABSORPTION	0.22655
KEGG_TUBERCULOSIS	0.232372
BIOC_IL1RPATHWAY	0.237137
NCI_NECTIN_PATHWAY	0.237332
NCI_AP1_PATHWAY	0.239367
REACT_METABOLISM OF LIPIDS AND LIPOPROTEINS	0.239659
KEGG_PPAR SIGNALING PATHWAY	0.240547
KEGG_PHAGOSOME	0.241072
REACT_PEPTIDE LIGAND-BINDING RECEPTORS	0.241366
REACT_ACTIVATED TAK1 MEDIATES P38 MAPK ACTIVATION	0.241723
REACT_INTRINSIC PATHWAY FOR APOPTOSIS	0.242162
KEGG_CHEMOKINE SIGNALING PATHWAY	0.243262
REACT_NF-KB ACTIVATION THROUGH FADD_RIP-1 PATHWAY MEDIATED BY CASPASE-8 AND -10	0.244119
REACT_SIGNAL AMPLIFICATION	0.24473
GSEA_report_DOWN Baseline OldvsYoung
NAME	FDR q-val
REACT_INFLUENZA VIRAL RNA TRANSCRIPTION AND REPLICATION	0
REACT_EUKARYOTIC TRANSLATION TERMINATION	0
REACT_EUKARYOTIC TRANSLATION ELONGATION	0
REACT_FORMATION OF A POOL OF FREE 40S SUBUNITS	0
REACT_VIRAL MRNA TRANSLATION	0
REACT_GTP HYDROLYSIS AND JOINING OF THE 60S RIBOSOMAL SUBUNIT	0
REACT_PEPTIDE CHAIN ELONGATION	0
REACT_L13A-MEDIATED TRANSLATIONAL SILENCING OF CERULOPLASMIN EXPRESSION	0
WIP_HS_CYTOPLASMIC_RIBOSOMAL_PROTEINS	0
REACT_TRANSLATION	0
REACT_CAP-DEPENDENT TRANSLATION INITIATION	0
REACT_3 -UTR-MEDIATED TRANSLATIONAL REGULATION	0
REACT_EUKARYOTIC TRANSLATION INITIATION	0
REACT_NONSENSE MEDIATED DECAY ENHANCED BY THE EXON JUNCTION COMPLEX	0
REACT_NONSENSE MEDIATED DECAY INDEPENDENT OF THE EXON JUNCTION COMPLEX	0
REACT_REGULATION OF GENE EXPRESSION IN BETA CELLS	0
KEGG_RIBOSOME	0
REACT_NONSENSE-MEDIATED DECAY	0
REACT_REGULATION OF BETA-CELL DEVELOPMENT	0
REACT_INSULIN SYNTHESIS AND PROCESSING	0
REACT_METABOLISM OF PROTEINS	0.000624461
REACT_FORMATION OF THE TERNARY COMPLEX, AND SUBSEQUENTLY, THE 43S COMPLEX	0.000725908
KEGG_RIBOSOME BIOGENESIS IN EUKARYOTES	0.00166791
REACT_METABOLISM OF MRNA	0.00179215
REACT_TRANSLATION INITIATION COMPLEX FORMATION	0.0020587
REACT_METABOLISM OF RNA	0.00212994
REACT_GENE EXPRESSION	0.00215491
REACT_RIBOSOMAL SCANNING AND START CODON RECOGNITION	0.00217619
REACT_ACTIVATION OF THE MRNA UPON BINDING OF THE CAP-BINDING COMPLEX AND EIFS, AND SUBSEQUENT BINDING TO 43S	0.00612072
KEGG_CYSTEINE AND METHIONINE METABOLISM	0.0124836
KEGG_PRIMARY IMMUNODEFICIENCY	0.0134137
WIP_HS_ELECTRON_TRANSPORT_CHAIN	0.0149048
KEGG_RNA TRANSPORT	0.0216413
REACT_MRNA SPLICING - MAJOR PATHWAY	0.0312061
KEGG_AMINOACYL-TRNA BIOSYNTHESIS	0.0366038
REACT_TRNA AMINOACYLATION	0.0367021
REACT_MRNA SPLICING	0.0459514
WIP_HS_TRANSLATION_FACTORS	0.0461677
REACT_MRNA PROCESSING	0.0461705
REACT_ACTIVATION OF THE PRE-REPLICATIVE COMPLEX	0.0465794
REACT_MRNA SPLICING - MINOR PATHWAY	0.046641
REACT_PROCESSING OF CAPPED INTRON-CONTAINING PRE-MRNA	0.0514108
REACT_DNA STRAND ELONGATION	0.0514573
BIOC_CTLA4PATHWAY	0.052368
REACT_RESPIRATORY ELECTRON TRANSPORT, ATP SYNTHESIS BY CHEMIOSMOTIC COUPLING, AND HEAT PRODUCTION BY UNCOUPLING PROTEINS.	0.0523903
KEGG_PROTEIN EXPORT	0.0560302
REACT_FORMATION AND MATURATION OF MRNA TRANSCRIPT	0.0692339
REACT_RESPIRATORY ELECTRON TRANSPORT	0.0710097
BIOC_VEGFPATHWAY	0.0717865
WIP_HS_DNA_REPLICATION	0.0718983
WIP_HS_TRNA_AMINOACYLATION	0.0721651
REACT_DIABETES PATHWAYS	0.0723457
REACT_G2_M CHECKPOINTS	0.0727542
REACT_EXTENSION OF TELOMERES	0.0844544
KEGG_TYROSINE METABOLISM	0.0855969
WIP_HS_MRNA_PROCESSING	0.086645
REACT_ASPARAGINE N-LINKED GLYCOSYLATION	0.0893989
KEGG_PARKINSON'S DISEASE	0.0904561
REACT_MITOCHONDRIAL TRNA AMINOACYLATION	0.0932595
WIP_HS_ASPARAGINE_N-LINKED_GLYCOSYLATION	0.0936857
KEGG_MRNA SURVEILLANCE PATHWAY	0.0937938
KEGG_PROGESTERONE-MEDIATED OOCYTE MATURATION	0.115376
REACT_ACTIVATION OF ATR IN RESPONSE TO REPLICATION STRESS	0.116051
REACT_SYNTHESIS OF SUBSTRATES IN N-GLYCAN BIOSYTHESIS	0.121051
BIOC_TCRPATHWAY	0.121474
REACT_INTERACTIONS OF VPR WITH HOST CELLULAR PROTEINS	0.12924
REACT_CHROMOSOME MAINTENANCE	0.136035
REACT_INTERACTIONS OF REV WITH HOST CELLULAR PROTEINS	0.139868
KEGG_T CELL RECEPTOR SIGNALING PATHWAY	0.140286
WIP_HS_GENERIC_TRANSCRIPTION_PATHWAY	0.14068
NCI_IL2_STAT5PATHWAY	0.144112
REACT_ASSOCIATION OF TRIC_CCT WITH TARGET PROTEINS DURING BIOSYNTHESIS	0.145028
KEGG_SPLICEOSOME	0.151342
REACT_NUCLEAR IMPORT OF REV PROTEIN	0.152063
NCI_CD8TCRPATHWAY	0.155325
REACT_CYTOSOLIC TRNA AMINOACYLATION	0.157819
REACT_DEADENYLATION-DEPENDENT MRNA DECAY	0.165994
REACT_LAGGING STRAND SYNTHESIS	0.167842
KEGG_DNA REPLICATION	0.16797
BIOC_AMIPATHWAY	0.168402
KEGG_RNA POLYMERASE	0.169832
REACT_MITOTIC M-M_G1 PHASES	0.170364
REACT_TELOMERE C-STRAND (LAGGING STRAND) SYNTHESIS	0.171436
REACT_ACTIVATION OF CHAPERONES BY IRE1ALPHA	0.171537
BIOC_CSKPATHWAY	0.1726
REACT_POST-TRANSLATIONAL PROTEIN MODIFICATION	0.172744
REACT_REGULATION OF GLUCOKINASE BY GLUCOKINASE REGULATORY PROTEIN	0.173296
REACT_LATE PHASE OF HIV LIFE CYCLE	0.191629
REACT_METABOLISM OF NON-CODING RNA	0.19279
REACT_HIV LIFE CYCLE	0.192952
WIP_HS_OXIDATIVE_PHOSPHORYLATION	0.19357
REACT_COOPERATION OF PREFOLDIN AND TRIC_CCT IN ACTIN AND TUBULIN FOLDING	0.194885
REACT_PREFOLDIN MEDIATED TRANSFER OF SUBSTRATE TO CCT_TRIC	0.195364
REACT_IMMUNOREGULATORY INTERACTIONS BETWEEN A LYMPHOID AND A NON-LYMPHOID CELL	0.195494
REACT_REV-MEDIATED NUCLEAR EXPORT OF HIV-1 RNA	0.196035
REACT_DNA REPLICATION	0.196054
REACT_FORMATION OF TUBULIN FOLDING INTERMEDIATES BY CCT_TRIC	0.206379
REACT_SNRNP ASSEMBLY	0.222716
REACT_M PHASE	0.232541
REACT_GENERIC TRANSCRIPTION PATHWAY	0.234138
REACT_GAP-FILLING DNA REPAIR SYNTHESIS AND LIGATION IN GG-NER	0.246996
