# Supplementary material for: Differences in genome-wide gene expression response in peripheral blood mononuclear cells between young and old men upon caloric restriction
Source: Genes Nutr. 2016 May 6;11:13. doi: 10.1186/s12263-016-0528-0 (PMC4968441; doi:10.1186/s12263-016-0528-0)
Supplement: Additional file 4: — Gene Set Enrichment Analysis outputs for (A) old men compared to young men before intervention, (B) response to intervention in young men, (C) response to intervention in old men, and (D) response to intervention in old men compared to response to intervention in young men. (ZIP 75 kb) [file 12263_2016_528_MOESM4_ESM.zip › Supplemental data 4/Genes&Nutrition_Revisions_Supplemental data 3B_GSEA-report_ Response Young.xlsx]

## Sheet: gsea_reports
GSEA_report_UP Young
NAME	FDR q-val
WIP_HS_MRNA_PROCESSING	0.00223576
WIP_HS_PROCESSING_OF_CAPPED_INTRON-CONTAINING_PRE-MRNA	0.00358315
WIP_HS_RNA_POLYMERASE_I,_RNA_POLYMERASE_III,_AND_MITOCHONDRIAL_TRANSCRIPTION	0.00515768
REACT_3 -UTR-MEDIATED TRANSLATIONAL REGULATION	0.0128587
REACT_FORMATION OF A POOL OF FREE 40S SUBUNITS	0.0130073
REACT_MRNA SPLICING - MAJOR PATHWAY	0.0134079
NCI_AR_TF_PATHWAY	0.0137862
REACT_PEPTIDE CHAIN ELONGATION	0.0144753
REACT_L13A-MEDIATED TRANSLATIONAL SILENCING OF CERULOPLASMIN EXPRESSION	0.0144897
REACT_GENE EXPRESSION	0.0148171
REACT_GTP HYDROLYSIS AND JOINING OF THE 60S RIBOSOMAL SUBUNIT	0.0151859
REACT_MRNA SPLICING	0.0155092
REACT_PROCESSING OF CAPPED INTRON-CONTAINING PRE-MRNA	0.0181876
REACT_VPR-MEDIATED NUCLEAR IMPORT OF PICS	0.0181912
REACT_EUKARYOTIC TRANSLATION ELONGATION	0.0193243
REACT_GENERIC TRANSCRIPTION PATHWAY	0.0201056
REACT_INFLUENZA VIRAL RNA TRANSCRIPTION AND REPLICATION	0.0205736
REACT_VIRAL MRNA TRANSLATION	0.0206672
KEGG_RIBOSOME	0.0226699
REACT_NONSENSE MEDIATED DECAY INDEPENDENT OF THE EXON JUNCTION COMPLEX	0.023422
REACT_RNA POLYMERASE I TRANSCRIPTION	0.0272501
REACT_DOUBLE-STRAND BREAK REPAIR	0.0279665
REACT_MRNA PROCESSING	0.0318411
REACT_EUKARYOTIC TRANSLATION TERMINATION	0.0338157
REACT_INTERACTIONS OF VPR WITH HOST CELLULAR PROTEINS	0.0429343
KEGG_SPLICEOSOME	0.0434996
WIP_HS_CYTOPLASMIC_RIBOSOMAL_PROTEINS	0.0564089
REACT_FORMATION AND MATURATION OF MRNA TRANSCRIPT	0.0572337
REACT_RIBOSOMAL SCANNING AND START CODON RECOGNITION	0.0727716
REACT_REGULATION OF GLUCOKINASE BY GLUCOKINASE REGULATORY PROTEIN	0.0737256
REACT_REGULATION OF GENE EXPRESSION IN BETA CELLS	0.0812297
REACT_TRANSCRIPTION	0.103205
REACT_LATE PHASE OF HIV LIFE CYCLE	0.104505
REACT_REGULATION OF BETA-CELL DEVELOPMENT	0.108553
REACT_TRANSLATION INITIATION COMPLEX FORMATION	0.109482
REACT_EUKARYOTIC TRANSLATION INITIATION	0.111142
REACT_REV-MEDIATED NUCLEAR EXPORT OF HIV-1 RNA	0.112322
REACT_RNA POLYMERASE I TRANSCRIPTION TERMINATION	0.114086
REACT_TRANSPORT OF MATURE MRNA DERIVED FROM AN INTRON-CONTAINING TRANSCRIPT	0.114864
REACT_INTERACTIONS OF REV WITH HOST CELLULAR PROTEINS	0.122658
REACT_NUCLEAR IMPORT OF REV PROTEIN	0.122741
REACT_CAP-DEPENDENT TRANSLATION INITIATION	0.122884
REACT_NONSENSE-MEDIATED DECAY	0.124239
REACT_TRANSLATION	0.129002
KEGG_RNA DEGRADATION	0.130137
REACT_HIV LIFE CYCLE	0.13128
REACT_DEADENYLATION-DEPENDENT MRNA DECAY	0.13144
REACT_NONSENSE MEDIATED DECAY ENHANCED BY THE EXON JUNCTION COMPLEX	0.136951
REACT_FORMATION OF THE TERNARY COMPLEX, AND SUBSEQUENTLY, THE 43S COMPLEX	0.139333
REACT_RNA POLYMERASE I PROMOTER CLEARANCE	0.143018
REACT_RNA POLYMERASE I, RNA POLYMERASE III, AND MITOCHONDRIAL TRANSCRIPTION	0.14551
REACT_MRNA 3-END PROCESSING	0.14749
REACT_RNA POLYMERASE I TRANSCRIPTION INITIATION	0.148906
REACT_CENTROSOME MATURATION	0.14997
KEGG_FANCONI ANEMIA PATHWAY	0.149995
REACT_CLEAVAGE OF GROWING TRANSCRIPT IN THE TERMINATION REGION	0.150941
REACT_RECRUITMENT OF MITOTIC CENTROSOME PROTEINS AND COMPLEXES	0.151061
REACT_TRANSPORT OF MATURE TRANSCRIPT TO CYTOPLASM	0.152676
REACT_POST-ELONGATION PROCESSING OF INTRON-CONTAINING PRE-MRNA	0.15313
REACT_G2_M TRANSITION	0.16047
REACT_LOSS OF PROTEINS REQUIRED FOR INTERPHASE MICROTUBULE ORGANIZATIONÂ FROM THE CENTROSOME	0.164373
REACT_LOSS OF NLP FROM MITOTIC CENTROSOMES	0.166274
REACT_RNA POLYMERASE II TRANSCRIPTION TERMINATION	0.166735
REACT_MITOTIC G2-G2_M PHASES	0.180154
WIP_HS_ENERGY_METABOLISM	0.182795
REACT_POST-ELONGATION PROCESSING OF THE TRANSCRIPT	0.182838
BIOC_CARM_ERPATHWAY	0.18514
BIOC_IL7PATHWAY	0.18828
REACT_RNA POLYMERASE II TRANSCRIPTION	0.213802
NCI_PI3KCIAKTPATHWAY	0.225583
WIP_HS_MITOCHONDRIAL_GENE_EXPRESSION	0.227018
REACT_ACTIVATION OF THE MRNA UPON BINDING OF THE CAP-BINDING COMPLEX AND EIFS, AND SUBSEQUENT BINDING TO 43S	0.23065
NCI_HDAC_CLASSI_PATHWAY	0.237467
REACT_TAT-MEDIATED HIV-1 ELONGATION ARREST AND RECOVERY	0.23757
REACT_RNA POLYMERASE II PRE-TRANSCRIPTION EVENTS	0.239682
REACT_FORMATION OF HIV-1 ELONGATION COMPLEX IN THE ABSENCE OF HIV-1 TAT	0.24163
REACT_TAT-MEDIATED ELONGATION OF THE HIV-1 TRANSCRIPT	0.242841
REACT_NEPHRIN INTERACTIONS	0.244337
REACT_PAUSING AND RECOVERY OF TAT-MEDIATED HIV-1 ELONGATION	0.245066
REACT_FORMATION OF HIV-1 ELONGATION COMPLEX CONTAINING HIV-1 TAT	0.245712
GSEA_report_DOWN Young
NAME	FDR q-val
WIP_HS_TYPE_II_INTERFERON_SIGNALING_(IFNG)	0
KEGG_LYSOSOME	0
REACT_INTERFERON SIGNALING	0.00114957
REACT_INTERFERON GAMMA SIGNALING	0.00153276
WIP_HS_PROTEASOME_DEGRADATION	0.00210737
KEGG_PROTEASOME	0.00846072
REACT_REGULATION OF ORNITHINE DECARBOXYLASE (ODC)	0.00935975
WIP_HS_LEUKOCYTE_TARBASE	0.0121135
NCI_UPA_UPAR_PATHWAY	0.0122749
REACT_INTERFERON ALPHA_BETA SIGNALING	0.0124748
REACT_UBIQUITIN-DEPENDENT DEGRADATION OF CYCLIN D1	0.0128395
REACT_VPU MEDIATED DEGRADATION OF CD4	0.0134429
KEGG_PHAGOSOME	0.0135315
REACT_UBIQUITIN-DEPENDENT DEGRADATION OF CYCLIN D	0.0136628
NCI_IL12_2PATHWAY	0.0159704
KEGG_NATURAL KILLER CELL MEDIATED CYTOTOXICITY	0.0176384
REACT_CDK-MEDIATED PHOSPHORYLATION AND REMOVAL OF CDC6	0.0180476
REACT_CYTOKINE SIGNALING IN IMMUNE SYSTEM	0.0187019
REACT_DEGRADATION OF BETA-CATENIN BY THE DESTRUCTION COMPLEX	0.0240752
REACT_SCF-BETA-TRCP MEDIATED DEGRADATION OF EMI1	0.0242837
KEGG_STAPHYLOCOCCUS AUREUS INFECTION	0.0249709
BIOC_FMLPPATHWAY	0.02527
REACT_SIGNALING BY WNT	0.0253484
REACT_REGULATION OF ACTIVATED PAK-2P34 BY PROTEASOME MEDIATED DEGRADATION	0.0255777
KEGG_GALACTOSE METABOLISM	0.0258053
KEGG_OTHER GLYCAN DEGRADATION	0.025923
REACT_AUTODEGRADATION OF THE E3 UBIQUITIN LIGASE COP1	0.0265759
KEGG_PENTOSE PHOSPHATE PATHWAY	0.027218
REACT_SCF(SKP2)-MEDIATED DEGRADATION OF P27_P21	0.0272313
REACT_CDT1 ASSOCIATION WITH THE CDC6_ORC_ORIGIN COMPLEX	0.0278234
REACT_GLUCOSE METABOLISM	0.0296046
NCI_ALPHASYNUCLEIN_PATHWAY	0.0299719
REACT_ASSEMBLY OF THE PRE-REPLICATIVE COMPLEX	0.0301977
REACT_REGULATION OF APOPTOSIS	0.0314977
KEGG_PERTUSSIS	0.0322222
REACT_VIF-MEDIATED DEGRADATION OF APOBEC3G	0.0322257
BIOC_AT1RPATHWAY	0.0351532
REACT_STABILIZATION OF P53	0.0358192
NCI_INTEGRIN2_PATHWAY	0.0368006
REACT_P53-INDEPENDENT DNA DAMAGE RESPONSE	0.0369798
WIP_HS_REGULATION_OF_TOLL-LIKE_RECEPTOR_SIGNALING_PATHWAY	0.0371772
NCI_GMCSF_PATHWAY	0.0372359
REACT_P53-INDEPENDENT G1_S DNA DAMAGE CHECKPOINT	0.037928
REACT_REGULATION OF DNA REPLICATION	0.0379609
WIP_HS_TOLL-LIKE_RECEPTOR_SIGNALING_PATHWAY	0.0417414
REACT_UBIQUITIN MEDIATED DEGRADATION OF PHOSPHORYLATED CDC25A	0.0425768
NCI_IL8CXCR2_PATHWAY	0.0426258
REACT_REMOVAL OF LICENSING FACTORS FROM ORIGINS	0.0426703
KEGG_TUBERCULOSIS	0.042697
KEGG_OSTEOCLAST DIFFERENTIATION	0.0428963
KEGG_RHEUMATOID ARTHRITIS	0.0430767
WIP_HS_OXIDATIVE_STRESS	0.0431622
WIP_HS_IL-3_SIGNALING_PATHWAY	0.0435167
REACT_DESTABILIZATION OF MRNA BY AUF1 (HNRNP D0)	0.0437393
REACT_APOPTOSIS	0.0439899
KEGG_LEISHMANIASIS	0.0441066
REACT_ORC1 REMOVAL FROM CHROMATIN	0.0441157
WIP_HS_INTRINSIC_PATHWAY_FOR_APOPTOSIS	0.0442096
REACT_SWITCHING OF ORIGINS TO A POST-REPLICATIVE STATE	0.0450208
WIP_HS_INTERFERON_ALPHA-BETA_SIGNALING	0.0468201
NCI_PRLSIGNALINGEVENTSPATHWAY	0.0490202
KEGG_INFLUENZA A	0.0492454
NCI_ANTHRAXPATHWAY	0.0496527
NCI_ERBB2ERBB3PATHWAY	0.049817
KEGG_GRAFT-VERSUS-HOST DISEASE	0.0499055
REACT_CYCLIN E ASSOCIATED EVENTS DURING G1_S TRANSITION	0.0501954
KEGG_GLYCOLYSIS _ GLUCONEOGENESIS	0.0507715
NCI_ENDOTHELINPATHWAY	0.0508985
KEGG_MUCIN TYPE O-GLYCAN BIOSYNTHESIS	0.0518466
REACT_SYNTHESIS OF DNA	0.052492
REACT_P53-DEPENDENT G1_S DNA DAMAGE CHECKPOINT	0.0526778
REACT_P53-DEPENDENT G1 DNA DAMAGE RESPONSE	0.052738
NCI_TXA2PATHWAY	0.0528788
NCI_IL12_STAT4PATHWAY	0.054261
KEGG_MALARIA	0.0579404
KEGG_TOLL-LIKE RECEPTOR SIGNALING PATHWAY	0.0581706
REACT_SIGNALLING TO RAS	0.0595365
NCI_CD8TCRDOWNSTREAMPATHWAY	0.0597591
REACT_G1_S DNA DAMAGE CHECKPOINTS	0.060883
KEGG_AMINO SUGAR AND NUCLEOTIDE SUGAR METABOLISM	0.0618935
REACT_AUTODEGRADATION OF CDH1 BY CDH1_APC_C	0.0624898
WIP_HS_PROSTAGLANDIN_SYNTHESIS_AND_REGULATION	0.0640842
WIP_HS_MUSCLE_CELL_TARBASE	0.0641166
REACT_METABOLISM OF AMINO ACIDS AND DERIVATIVES	0.0645249
WIP_HS_SQUAMOUS_CELL_TARBASE	0.0645482
REACT_S PHASE	0.0711092
REACT_TRANSPORT TO THE GOLGI AND SUBSEQUENT MODIFICATION	0.0714944
REACT_CYCLIN A_CDK2-ASSOCIATED EVENTS AT S PHASE ENTRY	0.0718403
REACT_GPVI-MEDIATED ACTIVATION CASCADE	0.072058
KEGG_DRUG METABOLISM - OTHER ENZYMES	0.0721616
NRF2_TARGETS	0.0721942
REACT_GLUCONEOGENESIS	0.0725062
REACT_M_G1 TRANSITION	0.0726917
NCI_VEGFR1_2_PATHWAY	0.0727816
REACT_APC_C_CDH1 MEDIATED DEGRADATION OF CDC20 AND OTHER APC_C_CDH1 TARGETED PROTEINS IN LATE MITOSIS_EARLY G1	0.0734511
WIP_HS_INTEGRIN-MEDIATED_CELL_ADHESION	0.0735558
REACT_DNA REPLICATION PRE-INITIATION	0.0742083
KEGG_ANTIGEN PROCESSING AND PRESENTATION	0.07468
NCI_S1P_S1P3_PATHWAY	0.0776408
WIP_HS_PROTEINS_AND_DNA_SEQUENCES_IN_CARDICAC_STRUCTURES	0.0790214
NCI_TCRCALCIUMPATHWAY	0.0791333
KEGG_ALZHEIMER'S DISEASE	0.0800395
REACT_PLATELET ACTIVATION TRIGGERS	0.0812279
REACT_G1_S TRANSITION	0.082199
NCI_AMB2_NEUTROPHILS_PATHWAY	0.0828726
REACT_APC_C_CDC20 MEDIATED DEGRADATION OF MITOTIC PROTEINS	0.0842503
KEGG_TYPE I DIABETES MELLITUS	0.0845615
KEGG_CITRATE CYCLE (TCA CYCLE)	0.0846608
WIP_HS_EICOSANOID_SYNTHESIS	0.0849193
REACT_APC_C_CDC20 MEDIATED DEGRADATION OF SECURIN	0.0852903
WIP_HS_LYMPHOCYTE_TARBASE	0.0854441
REACT_MITOTIC G1-G1_S PHASES	0.0855788
WIP_HS_MEMBRANE_TRAFFICKING	0.0858303
KEGG_CHAGAS DISEASE (AMERICAN TRYPANOSOMIASIS)	0.085894
KEGG_ARGININE AND PROLINE METABOLISM	0.0860518
KEGG_HEPATITIS C	0.0860894
BIOC_PROTEASOMEPATHWAY	0.0908618
WIP_HS_SIGNAL_TRANSDUCTION_OF_S1P_RECEPTOR	0.0922101
WIP_HS_ADIPOCYTE_TARBASE	0.0947449
REACT_TRANSFERRIN ENDOCYTOSIS AND RECYCLING	0.0948152
BIOC_RACCYCDPATHWAY	0.0951462
KEGG_CELL ADHESION MOLECULES (CAMS)	0.0952294
BIOC_SPPAPATHWAY	0.0952346
WIP_HS_EPITHELIUM_TARBASE	0.0952903
PPARA_TARGETS	0.0954664
REACT_INSULIN RECEPTOR RECYCLING	0.0972003
BIOC_TOLLPATHWAY	0.0982183
NCI_AR_NONGENOMIC_PATHWAY	0.0986202
KEGG_VIBRIO CHOLERAE INFECTION	0.0991307
REACT_ACTIVATION OF APC_C AND APC_C_CDC20 MEDIATED DEGRADATION OF MITOTIC PROTEINS	0.0998754
REACT_INTERLEUKIN RECEPTOR SHC SIGNALING	0.100033
NCI_THROMBIN_PAR1_PATHWAY	0.100188
NCI_AVB3_OPN_PATHWAY	0.100808
NCI_IL8CXCR1_PATHWAY	0.102136
NCI_CERAMIDE_PATHWAY	0.102502
WIP_HS_GLYCOLYSIS_AND_GLUCONEOGENESIS	0.102647
NCI_PDGFRBPATHWAY	0.106327
REACT_TRAF6 MEDIATED INDUCTION OF NFKB AND MAP KINASES UPON TLR7_8 OR 9 ACTIVATION	0.107548
BIOC_GSK3PATHWAY	0.10798
WIP_HS_MAPK_CASCADE	0.108267
REACT_REGULATION OF APC_C ACTIVATORS BETWEEN G1_S AND EARLY ANAPHASE	0.109877
REACT_APC_C-MEDIATED DEGRADATION OF CELL CYCLE PROTEINS	0.110313
KEGG_GLYCEROLIPID METABOLISM	0.112076
WIP_HS_SIGNALING_OF_HEPATOCYTE_GROWTH_FACTOR_RECEPTOR	0.112931
REACT_TOLL LIKE RECEPTOR 7_8 (TLR7_8) CASCADE	0.114467
REACT_INTRINSIC PATHWAY FOR APOPTOSIS	0.115771
KEGG_MINERAL ABSORPTION	0.116319
REACT_REGULATION OF MITOTIC CELL CYCLE	0.117537
REACT_AMINO ACID TRANSPORT ACROSS THE PLASMA MEMBRANE	0.122173
REACT_MYD88 DEPENDENT CASCADE INITIATED ON ENDOSOME	0.122288
REACT_TOLL LIKE RECEPTOR 9 (TLR9) CASCADE	0.129079
REACT_SEMAPHORIN INTERACTIONS	0.129092
KEGG_FC GAMMA R-MEDIATED PHAGOCYTOSIS	0.129208
NCI_PTP1BPATHWAY	0.131734
REACT_CLASS A_1 (RHODOPSIN-LIKE RECEPTORS)	0.135305
BIOC_PYK2PATHWAY	0.135459
REACT_CELL SURFACE INTERACTIONS AT THE VASCULAR WALL	0.13571
BIOC_METPATHWAY	0.135874
REACT_CTLA4 INHIBITORY SIGNALING	0.136474
REACT_IRON UPTAKE AND TRANSPORT	0.136625
KEGG_ALLOGRAFT REJECTION	0.140104
WIP_HS_COMPLEMENT_AND_COAGULATION_CASCADES	0.141225
BIOC_ERK5PATHWAY	0.141788
KEGG_FRUCTOSE AND MANNOSE METABOLISM	0.142295
WIP_HS_TRANSPORT_OF_INORGANIC_CATIONS-ANIONS_AND_AMINO_ACIDS-OLIGOPEPTIDES	0.142822
KEGG_PATHOGENIC ESCHERICHIA COLI INFECTION	0.146896
KEGG_TYPE II DIABETES MELLITUS	0.146934
KEGG_AMYOTROPHIC LATERAL SCLEROSIS (ALS)	0.146951
REACT_MEMBRANE TRAFFICKING	0.147246
REACT_GLYCOLYSIS	0.147656
BIOC_VEGFPATHWAY	0.14779
WIP_HS_NUCLEOTIDE_METABOLISM	0.148182
KEGG_VEGF SIGNALING PATHWAY	0.148791
KEGG_BLADDER CANCER	0.149384
KEGG_CARDIAC MUSCLE CONTRACTION	0.149598
KEGG_AUTOIMMUNE THYROID DISEASE	0.150383
REACT_METABOLISM OF CARBOHYDRATES	0.152849
KEGG_EPITHELIAL CELL SIGNALING IN HELICOBACTER PYLORI INFECTION	0.153882
KEGG_FAT DIGESTION AND ABSORPTION	0.155591
WIP_HS_GPCRS,_CLASS_A_RHODOPSIN-LIKE	0.15764
NCI_MAPKTRKPATHWAY	0.158596
REACT_INTERLEUKIN-2 SIGNALING	0.160986
KEGG_MEASLES	0.161158
KEGG_FATTY ACID ELONGATION	0.161585
KEGG_REGULATION OF ACTIN CYTOSKELETON	0.161609
REACT_CDC20_PHOSPHO-APC_C MEDIATED DEGRADATION OF CYCLIN A	0.161667
REACT_MAP KINASE ACTIVATION IN TLR CASCADE	0.162041
NCI_LYSOPHOSPHOLIPID_PATHWAY	0.162062
REACT_LYSOSOME VESICLE BIOGENESIS	0.16207
WIP_HS_ASPARAGINE_N-LINKED_GLYCOSYLATION	0.162221
KEGG_CHEMOKINE SIGNALING PATHWAY	0.162333
KEGG_FC EPSILON RI SIGNALING PATHWAY	0.162492
WIP_HS_APOPTOSIS	0.162725
WIP_HS_FOLATE_METABOLISM	0.163326
KEGG_OXIDATIVE PHOSPHORYLATION	0.163649
KEGG_PANCREATIC CANCER	0.164016
REACT_HEMOSTASIS	0.166312
REACT_AMYLOIDS	0.166506
KEGG_ADIPOCYTOKINE SIGNALING PATHWAY	0.170633
KEGG_AFRICAN TRYPANOSOMIASIS	0.17066
REACT_TRAF6 MEDIATED INDUCTION OF PROINFLAMMATORY CYTOKINES	0.170727
KEGG_NEUROACTIVE LIGAND-RECEPTOR INTERACTION	0.171851
KEGG_SHIGELLOSIS	0.173479
WIP_HS_METABOLISM_OF_CARBOHYDRATES	0.174706
REACT_SIGNALLING TO ERKS	0.176759
NCI_TOLL_ENDOGENOUS_PATHWAY	0.177011
NCI_P38ALPHABETAPATHWAY	0.177291
REACT_FORMATION OF PLATELET PLUG	0.1773
REACT_N-GLYCAN ANTENNAE ELONGATION IN THE MEDIAL_TRANS-GOLGI	0.17802
KEGG_STEROID BIOSYNTHESIS	0.179843
REACT_PLATELET DEGRANULATION	0.181626
KEGG_PORPHYRIN AND CHLOROPHYLL METABOLISM	0.186753
REACT_RESPIRATORY ELECTRON TRANSPORT	0.188695
REACT_GPCR LIGAND BINDING	0.189987
NCI_ERBB1_DOWNSTREAM_PATHWAY	0.190601
KEGG_VALINE, LEUCINE AND ISOLEUCINE DEGRADATION	0.192923
KEGG_BACTERIAL INVASION OF EPITHELIAL CELLS	0.193226
KEGG_PANCREATIC SECRETION	0.19347
KEGG_SPHINGOLIPID METABOLISM	0.198193
REACT_REGULATION OF MRNA STABILITY BY PROTEINS THAT BIND AU-RICH ELEMENTS	0.198793
NCI_FASPATHWAY	0.199444
NCI_NETRIN_PATHWAY	0.199897
WIP_HS_IL-5_SIGNALING_PATHWAY	0.202425
KEGG_SALMONELLA INFECTION	0.202473
WIP_HS_ANGIOGENESIS_OVERVIEW	0.202675
REACT_ACTIVATION OF KAINATE RECEPTORS UPON GLUTAMATE BINDING	0.203229
NCI_LYMPHANGIOGENESIS_PATHWAY	0.203416
BIOC_KERATINOCYTEPATHWAY	0.205561
WIP_HS_IL-4_SIGNALING_PATHWAY	0.207138
WIP_HS_FATTY_ACID,_TRIACYLGLYCEROL,_AND_KETONE_BODY_METABOLISM	0.207339
KEGG_GLYCEROPHOSPHOLIPID METABOLISM	0.207979
WIP_HS_CELL_SURFACE_INTERACTIONS_AT_THE_VASCULAR_WALL	0.20844
WIP_HS_IL-6_SIGNALING_PATHWAY	0.209741
WIP_HS_FLUOROPYRIMIDINE_ACTIVITY	0.211749
REACT_BASIGIN INTERACTIONS	0.214032
REACT_PLATELET ACTIVATION	0.217459
REACT_IMMUNOREGULATORY INTERACTIONS BETWEEN A LYMPHOID AND A NON-LYMPHOID CELL	0.218049
REACT_TOLL LIKE RECEPTOR 3 (TLR3) CASCADE	0.218893
KEGG_COMPLEMENT AND COAGULATION CASCADES	0.219191
WIP_HS_ANGIOGENESIS	0.219755
KEGG_STARCH AND SUCROSE METABOLISM	0.220237
WIP_HS_TRYPTOPHAN_METABOLISM	0.223904
KEGG_METABOLISM OF XENOBIOTICS BY CYTOCHROME P450	0.224864
NCI_EPOPATHWAY	0.225761
NCI_INTEGRIN3_PATHWAY	0.226648
WIP_HS_SELENIUM_PATHWAY	0.229288
WIP_HS_RANKL-RANK_SIGNALING_PATHWAY	0.229873
KEGG_VIRAL MYOCARDITIS	0.229983
KEGG_PARKINSON'S DISEASE	0.230136
REACT_SIGNAL TRANSDUCTION BY L1	0.230503
NCI_RAC1_REG_PATHWAY	0.230541
NCI_CXCR3PATHWAY	0.231054
WIP_HS_ESTROGEN_SIGNALING_PATHWAY	0.231227
REACT_TRIGLYCERIDE BIOSYNTHESIS	0.233372
BIOC_TIDPATHWAY	0.233784
REACT_INTERLEUKIN-3, 5 AND GM-CSF SIGNALING	0.236973
WIP_HS_DNA_DAMAGE_RESPONSE_(ONLY_ATM_DEPENDENT)	0.238219
KEGG_MELANOMA	0.239864
BIOC_ECMPATHWAY	0.239939
KEGG_TOXOPLASMOSIS	0.243252
NCI_TCPTP_PATHWAY	0.24689
KEGG_ENDOCYTOSIS	0.247632
KEGG_DORSO-VENTRAL AXIS FORMATION	0.247659
WIP_HS_ALPHA_6_BETA_4_SIGNALING_PATHWAY	0.248151
REACT_CELL JUNCTION ORGANIZATION	0.248885
NCI_HIF1_TFPATHWAY	0.249476
