# Supplementary material for: Differences in genome-wide gene expression response in peripheral blood mononuclear cells between young and old men upon caloric restriction
Source: Genes Nutr. 2016 May 6;11:13. doi: 10.1186/s12263-016-0528-0 (PMC4968441; doi:10.1186/s12263-016-0528-0)
Supplement: Additional file 4: — Gene Set Enrichment Analysis outputs for (A) old men compared to young men before intervention, (B) response to intervention in young men, (C) response to intervention in old men, and (D) response to intervention in old men compared to response to intervention in young men. (ZIP 75 kb) [file 12263_2016_528_MOESM4_ESM.zip › Supplemental data 4/Genes&Nutrition_Revisions_Supplemental data 3C_GSEA-report_Response Old.xlsx]

## Sheet: gsea_reports
GSEA_report_UP Old
NAME	FDR q-val
REACT_NUCLEAR IMPORT OF REV PROTEIN	0.00958119
NCI_CD8TCRPATHWAY	0.0102328
REACT_REGULATION OF GLUCOKINASE BY GLUCOKINASE REGULATORY PROTEIN	0.0109562
REACT_REV-MEDIATED NUCLEAR EXPORT OF HIV-1 RNA	0.011228
REACT_VPR-MEDIATED NUCLEAR IMPORT OF PICS	0.0120215
WIP_HS_TRNA_AMINOACYLATION	0.0179212
REACT_INTERACTIONS OF REV WITH HOST CELLULAR PROTEINS	0.0196126
REACT_MITOTIC G2-G2_M PHASES	0.0230273
REACT_RECRUITMENT OF MITOTIC CENTROSOME PROTEINS AND COMPLEXES	0.0233314
REACT_INTERACTIONS OF VPR WITH HOST CELLULAR PROTEINS	0.0237702
BIOC_CTLA4PATHWAY	0.0258943
REACT_CENTROSOME MATURATION	0.0259929
WIP_HS_MRNA_PROCESSING	0.0260137
KEGG_RIBOSOME BIOGENESIS IN EUKARYOTES	0.0264626
REACT_NONSENSE-MEDIATED DECAY	0.0270193
REACT_MRNA SPLICING - MAJOR PATHWAY	0.0275169
KEGG_SPLICEOSOME	0.0283528
WIP_HS_PROCESSING_OF_CAPPED_INTRON-CONTAINING_PRE-MRNA	0.0285588
REACT_MRNA PROCESSING	0.0291782
REACT_G2_M TRANSITION	0.0292663
REACT_REGULATION OF GENE EXPRESSION IN BETA CELLS	0.029686
REACT_MRNA SPLICING	0.030056
REACT_FORMATION OF A POOL OF FREE 40S SUBUNITS	0.0305555
KEGG_T CELL RECEPTOR SIGNALING PATHWAY	0.031163
REACT_GLUCOSE TRANSPORT	0.0327266
REACT_FORMATION AND MATURATION OF MRNA TRANSCRIPT	0.0334914
REACT_COSTIMULATION BY THE CD28 FAMILY	0.0335783
REACT_NONSENSE MEDIATED DECAY ENHANCED BY THE EXON JUNCTION COMPLEX	0.0339507
REACT_LOSS OF PROTEINS REQUIRED FOR INTERPHASE MICROTUBULE ORGANIZATIONÂ FROM THE CENTROSOME	0.0358161
REACT_PROCESSING OF CAPPED INTRON-CONTAINING PRE-MRNA	0.0358533
REACT_LOSS OF NLP FROM MITOTIC CENTROSOMES	0.0363763
REACT_HEXOSE TRANSPORT	0.0366854
WIP_HS_ENERGY_METABOLISM	0.0387174
NCI_IL2_STAT5PATHWAY	0.0397153
REACT_LATE PHASE OF HIV LIFE CYCLE	0.0501517
REACT_EUKARYOTIC TRANSLATION ELONGATION	0.0526548
REACT_REGULATION OF BETA-CELL DEVELOPMENT	0.053543
KEGG_PRIMARY IMMUNODEFICIENCY	0.0536275
REACT_HIV LIFE CYCLE	0.0537235
BIOC_IL7PATHWAY	0.0541625
KEGG_AMINOACYL-TRNA BIOSYNTHESIS	0.0547391
REACT_GENE EXPRESSION	0.0556853
REACT_INFLUENZA VIRAL RNA TRANSCRIPTION AND REPLICATION	0.0557666
NCI_TCR_PATHWAY	0.0561544
REACT_CD28 DEPENDENT PI3K_AKT SIGNALING	0.0565735
KEGG_MRNA SURVEILLANCE PATHWAY	0.0566103
REACT_VIRAL MRNA TRANSLATION	0.0566206
REACT_PEPTIDE CHAIN ELONGATION	0.0567609
WIP_HS_IL-7_SIGNALING_PATHWAY	0.0591049
REACT_EFFECTS OF PIP2 HYDROLYSIS	0.0647113
REACT_3 -UTR-MEDIATED TRANSLATIONAL REGULATION	0.0701947
REACT_GLYCOLYSIS	0.0810174
REACT_L13A-MEDIATED TRANSLATIONAL SILENCING OF CERULOPLASMIN EXPRESSION	0.0903362
WIP_HS_T_CELL_RECEPTOR_SIGNALING_PATHWAY	0.0921429
REACT_NONSENSE MEDIATED DECAY INDEPENDENT OF THE EXON JUNCTION COMPLEX	0.0932499
REACT_METABOLISM OF MRNA	0.0972049
REACT_CELL CYCLE, MITOTIC	0.104949
NCI_RHOA_REG_PATHWAY	0.106626
REACT_GTP HYDROLYSIS AND JOINING OF THE 60S RIBOSOMAL SUBUNIT	0.107245
REACT_TCR SIGNALING	0.108082
NCI_ATR_PATHWAY	0.110589
KEGG_RNA TRANSPORT	0.110726
REACT_M PHASE	0.111207
REACT_METABOLISM OF RNA	0.111597
KEGG_RIBOSOME	0.124965
KEGG_MEASLES	0.132227
WIP_HS_ALPHA_6_BETA_4_SIGNALING_PATHWAY	0.140444
REACT_MITOTIC PROMETAPHASE	0.141449
KEGG_PHOSPHATIDYLINOSITOL SIGNALING SYSTEM	0.141891
REACT_EUKARYOTIC TRANSLATION TERMINATION	0.152134
REACT_CTLA4 INHIBITORY SIGNALING	0.153949
REACT_CAP-DEPENDENT TRANSLATION INITIATION	0.156014
REACT_DARPP-32 EVENTS	0.156042
REACT_MICRORNA (MIRNA) BIOGENESIS	0.156643
REACT_REGULATORY RNA PATHWAYS	0.157512
KEGG_CIRCADIAN RHYTHM - MAMMAL	0.158571
REACT_EUKARYOTIC TRANSLATION INITIATION	0.166041
REACT_TRANSPORT OF MATURE MRNA DERIVED FROM AN INTRON-CONTAINING TRANSCRIPT	0.167166
REACT_DEADENYLATION-DEPENDENT MRNA DECAY	0.176216
WIP_HS_G13_SIGNALING_PATHWAY	0.179513
WIP_HS_TCR_SIGNALING	0.181713
REACT_NF-KB ACTIVATION THROUGH FADD_RIP-1 PATHWAY MEDIATED BY CASPASE-8 AND -10	0.185997
REACT_MTOR SIGNALLING	0.189301
REACT_HIV INFECTION	0.18934
WIP_HS_IL-2_SIGNALING_PATHWAY	0.190373
REACT_MRNA SPLICING - MINOR PATHWAY	0.190568
REACT_TRANSLATION	0.190727
REACT_RNA POLYMERASE II TRANSCRIPTION	0.190796
REACT_DEADENYLATION OF MRNA	0.191149
REACT_MITOTIC M-M_G1 PHASES	0.191735
REACT_MITOCHONDRIAL TRNA AMINOACYLATION	0.192027
WIP_HS_TNF-ALPHA-NF-KB_SIGNALING_PATHWAY	0.192155
NCI_ERBB1_RECEPTOR_PROXIMAL_PATHWAY	0.192804
REACT_CD28 CO-STIMULATION	0.194148
WIP_HS_SIGNALING_BY_EGFR	0.19419
NCI_IGF1_PATHWAY	0.194684
KEGG_INOSITOL PHOSPHATE METABOLISM	0.196081
REACT_INSULIN SYNTHESIS AND PROCESSING	0.199341
KEGG_LEUKOCYTE TRANSENDOTHELIAL MIGRATION	0.210198
NCI_IL2_PI3KPATHWAY	0.212528
REACT_TRANSLATION INITIATION COMPLEX FORMATION	0.21281
REACT_ADAPTIVE IMMUNITY SIGNALING	0.214411
REACT_RNA POLYMERASE II TRANSCRIPTION TERMINATION	0.215793
REACT_CLEAVAGE OF GROWING TRANSCRIPT IN THE TERMINATION REGION	0.216327
WIP_HS_INTEGRATED_BREAST_CANCER_PATHWAY	0.217544
REACT_FORMATION OF THE TERNARY COMPLEX, AND SUBSEQUENTLY, THE 43S COMPLEX	0.217986
REACT_TRNA AMINOACYLATION	0.218518
REACT_PKB-MEDIATED EVENTS	0.219469
REACT_NUCLEOTIDE-BINDING DOMAIN, LEUCINE RICH REPEAT CONTAINING RECEPTOR (NLR) SIGNALING PATHWAYS	0.227806
NCI_ERBB1_INTERNALIZATION_PATHWAY	0.233148
REACT_HOST INTERACTIONS OF HIV FACTORS	0.233573
WIP_HS_INFLAMMATORY_RESPONSE_PATHWAY	0.234192
NCI_HDAC_CLASSII_PATHWAY	0.235171
REACT_DOWNSTREAM TCR SIGNALING	0.236142
REACT_POST-ELONGATION PROCESSING OF THE TRANSCRIPT	0.239554
GSEA_report_DOWN Old
NAME	FDR q-val
REACT_OLFACTORY SIGNALING PATHWAY	0.00458963
KEGG_OLFACTORY TRANSDUCTION	0.00615078
WIP_HS_GPCRS,_CLASS_A_RHODOPSIN-LIKE	0.0476309
NCI_S1P_S1P2_PATHWAY	0.0657848
KEGG_DRUG METABOLISM - OTHER ENZYMES	0.0903837
REACT_CLASS A_1 (RHODOPSIN-LIKE RECEPTORS)	0.0928935
WIP_HS_CYTOKINES_AND_INFLAMMATORY_RESPONSE	0.094289
KEGG_NEUROACTIVE LIGAND-RECEPTOR INTERACTION	0.0982281
REACT_BIOLOGICAL OXIDATIONS	0.102986
NCI_ATF2_PATHWAY	0.104199
NCI_AP1_PATHWAY	0.105657
WIP_HS_GPCRS,_OTHER	0.117366
WIP_HS_EICOSANOID_SYNTHESIS	0.117911
WIP_HS_COMPLEMENT_AND_COAGULATION_CASCADES	0.136283
WIP_HS_OXIDATIVE_STRESS	0.148043
KEGG_DRUG METABOLISM - CYTOCHROME P450	0.161574
REACT_PYRIMIDINE METABOLISM	0.166299
WIP_HS_METABOLISM_OF_AMINO_ACIDS_AND_DERIVATIVES	0.168242
BIOC_INFLAMPATHWAY	0.170168
REACT_PHASE II CONJUGATION	0.171191
REACT_PEPTIDE LIGAND-BINDING RECEPTORS	0.171676
WIP_HS_HEART_DEVELOPMENT	0.173016
REACT_G ALPHA (I) SIGNALLING EVENTS	0.173468
REACT_SIGNALING BY GPCR	0.173761
KEGG_METABOLISM OF XENOBIOTICS BY CYTOCHROME P450	0.174141
KEGG_STAPHYLOCOCCUS AUREUS INFECTION	0.174427
KEGG_PERTUSSIS	0.176311
KEGG_COMPLEMENT AND COAGULATION CASCADES	0.178106
WIP_HS_METAPATHWAY_BIOTRANSFORMATION	0.181398
REACT_GPCR DOWNSTREAM SIGNALING	0.18172
KEGG_RHEUMATOID ARTHRITIS	0.188671
NCI_HNF3APATHWAY	0.191775
REACT_GPCR LIGAND BINDING	0.192294
REACT_AMYLOIDS	0.223919
REACT_PHASE 1 - FUNCTIONALIZATION OF COMPOUNDS	0.225134
REACT_POTASSIUM CHANNELS	0.226764
NCI_MAPKTRKPATHWAY	0.238804
