# Supplementary material for: Differences in genome-wide gene expression response in peripheral blood mononuclear cells between young and old men upon caloric restriction
Source: Genes Nutr. 2016 May 6;11:13. doi: 10.1186/s12263-016-0528-0 (PMC4968441; doi:10.1186/s12263-016-0528-0)
Supplement: Additional file 4: — Gene Set Enrichment Analysis outputs for (A) old men compared to young men before intervention, (B) response to intervention in young men, (C) response to intervention in old men, and (D) response to intervention in old men compared to response to intervention in young men. (ZIP 75 kb) [file 12263_2016_528_MOESM4_ESM.zip › Supplemental data 4/Genes&Nutrition_Revisions_Supplemental data 3D_GSEA-report_Response OldvsYoung.xlsx]

## Sheet: gsea_reports
GSEA_report_UP Response Old vs Reponse Young
NAME	FDR q-val
WIP_HS_IL-7_SIGNALING_PATHWAY	0.00766067
NCI_IL12_2PATHWAY	0.00771752
NCI_INTEGRIN2_PATHWAY	0.00780235
REACT_INTERFERON GAMMA SIGNALING	0.00803737
NCI_VEGFR1_2_PATHWAY	0.00915133
NCI_IL12_STAT4PATHWAY	0.00955425
REACT_INTERFERON SIGNALING	0.00987765
REACT_DEGRADATION OF BETA-CATENIN BY THE DESTRUCTION COMPLEX	0.0105835
KEGG_PROTEASOME	0.0112798
REACT_SIGNALING BY WNT	0.0117288
REACT_REGULATION OF ORNITHINE DECARBOXYLASE (ODC)	0.0135712
NCI_HIVNEFPATHWAY	0.0138288
WIP_HS_PROTEASOME_DEGRADATION	0.0138919
NCI_ECADHERIN_KERATINOCYTE_PATHWAY	0.0140575
WIP_HS_LEUKOCYTE_TARBASE	0.0142919
REACT_CTLA4 INHIBITORY SIGNALING	0.0146148
KEGG_NATURAL KILLER CELL MEDIATED CYTOTOXICITY	0.0146651
BIOC_ECMPATHWAY	0.0178279
NCI_IL27PATHWAY	0.0185171
REACT_GLUCOSE METABOLISM	0.0187556
REACT_INTERLEUKIN RECEPTOR SHC SIGNALING	0.0191421
REACT_STABILIZATION OF P53	0.0191828
REACT_ORC1 REMOVAL FROM CHROMATIN	0.0192789
REACT_INTERFERON ALPHA_BETA SIGNALING	0.0195098
REACT_CDT1 ASSOCIATION WITH THE CDC6_ORC_ORIGIN COMPLEX	0.0196558
REACT_SCF-BETA-TRCP MEDIATED DEGRADATION OF EMI1	0.0198133
REACT_SCF(SKP2)-MEDIATED DEGRADATION OF P27_P21	0.0198157
REACT_COSTIMULATION BY THE CD28 FAMILY	0.0198644
REACT_SWITCHING OF ORIGINS TO A POST-REPLICATIVE STATE	0.0203658
REACT_VPU MEDIATED DEGRADATION OF CD4	0.0204738
REACT_REGULATION OF DNA REPLICATION	0.0205797
REACT_CDK-MEDIATED PHOSPHORYLATION AND REMOVAL OF CDC6	0.0207992
KEGG_AMINOACYL-TRNA BIOSYNTHESIS	0.020807
REACT_UBIQUITIN-DEPENDENT DEGRADATION OF CYCLIN D1	0.0209993
REACT_INTERLEUKIN-2 SIGNALING	0.0211318
REACT_GLYCOLYSIS	0.0213828
REACT_ASSEMBLY OF THE PRE-REPLICATIVE COMPLEX	0.0217315
BIOC_HIVNEFPATHWAY	0.0222582
REACT_UBIQUITIN-DEPENDENT DEGRADATION OF CYCLIN D	0.0222699
KEGG_PANCREATIC CANCER	0.0223326
KEGG_MEASLES	0.0224163
REACT_AUTODEGRADATION OF THE E3 UBIQUITIN LIGASE COP1	0.0229814
WIP_HS_TYPE_II_INTERFERON_SIGNALING_(IFNG)	0.0230271
NCI_CXCR3PATHWAY	0.0230567
REACT_APOPTOSIS	0.0231384
REACT_CYTOKINE SIGNALING IN IMMUNE SYSTEM	0.0232707
REACT_ADAPTIVE IMMUNITY SIGNALING	0.023297
KEGG_HEPATITIS C	0.0234354
NCI_FASPATHWAY	0.0249381
BIOC_BIOPEPTIDESPATHWAY	0.0251431
REACT_REMOVAL OF LICENSING FACTORS FROM ORIGINS	0.0254499
NCI_TCPTP_PATHWAY	0.0262653
KEGG_LYSOSOME	0.0268161
REACT_P53-INDEPENDENT DNA DAMAGE RESPONSE	0.0277434
WIP_HS_TRNA_AMINOACYLATION	0.0278899
KEGG_CHRONIC MYELOID LEUKEMIA	0.0279434
KEGG_TOXOPLASMOSIS	0.027964
KEGG_ANTIGEN PROCESSING AND PRESENTATION	0.0279665
REACT_P53-DEPENDENT G1_S DNA DAMAGE CHECKPOINT	0.0279695
NCI_GMCSF_PATHWAY	0.0279877
NCI_IL2_STAT5PATHWAY	0.0280529
WIP_HS_IL-2_SIGNALING_PATHWAY	0.0280738
NCI_ALPHASYNUCLEIN_PATHWAY	0.0282484
REACT_DNA REPLICATION PRE-INITIATION	0.0282624
WIP_HS_G13_SIGNALING_PATHWAY	0.0282731
REACT_APC_C-MEDIATED DEGRADATION OF CELL CYCLE PROTEINS	0.028335
REACT_CYCLIN A_CDK2-ASSOCIATED EVENTS AT S PHASE ENTRY	0.0283713
NCI_ERBB1_RECEPTOR_PROXIMAL_PATHWAY	0.0283768
REACT_REGULATION OF ACTIVATED PAK-2P34 BY PROTEASOME MEDIATED DEGRADATION	0.0283835
NCI_IL2_1PATHWAY	0.028425
REACT_UBIQUITIN MEDIATED DEGRADATION OF PHOSPHORYLATED CDC25A	0.0284545
WIP_HS_EPO_RECEPTOR_SIGNALING	0.0284814
REACT_GPVI-MEDIATED ACTIVATION CASCADE	0.028512
REACT_M_G1 TRANSITION	0.0285808
REACT_REGULATION OF APC_C ACTIVATORS BETWEEN G1_S AND EARLY ANAPHASE	0.0285811
REACT_P53-DEPENDENT G1 DNA DAMAGE RESPONSE	0.0286135
KEGG_LEUKOCYTE TRANSENDOTHELIAL MIGRATION	0.0286476
WIP_HS_T_CELL_RECEPTOR_SIGNALING_PATHWAY	0.0286881
REACT_ANTIGEN PRESENTATION_ FOLDING, ASSEMBLY AND PEPTIDE LOADING OF CLASS I MHC	0.028701
REACT_P53-INDEPENDENT G1_S DNA DAMAGE CHECKPOINT	0.0287134
KEGG_FC EPSILON RI SIGNALING PATHWAY	0.0287184
REACT_REGULATION OF MITOTIC CELL CYCLE	0.0289003
REACT_G1_S DNA DAMAGE CHECKPOINTS	0.0302154
BIOC_CASPASEPATHWAY	0.0340661
REACT_DARPP-32 EVENTS	0.0358412
REACT_ACTIVATION OF APC_C AND APC_C_CDC20 MEDIATED DEGRADATION OF MITOTIC PROTEINS	0.0366694
REACT_CELL SURFACE INTERACTIONS AT THE VASCULAR WALL	0.0396896
KEGG_GLYCOLYSIS _ GLUCONEOGENESIS	0.0400945
REACT_APC_C_CDC20 MEDIATED DEGRADATION OF MITOTIC PROTEINS	0.0402164
BIOC_CTLA4PATHWAY	0.0404127
KEGG_VIRAL MYOCARDITIS	0.0405966
REACT_APC_C_CDC20 MEDIATED DEGRADATION OF SECURIN	0.0407366
KEGG_INFLUENZA A	0.0411893
REACT_SIGNALLING TO RAS	0.0442638
REACT_CDC20_PHOSPHO-APC_C MEDIATED DEGRADATION OF CYCLIN A	0.0470294
KEGG_PROTEIN PROCESSING IN ENDOPLASMIC RETICULUM	0.0470936
NCI_IL2_PI3KPATHWAY	0.0485182
REACT_CYCLIN E ASSOCIATED EVENTS DURING G1_S TRANSITION	0.0485293
REACT_DESTABILIZATION OF MRNA BY AUF1 (HNRNP D0)	0.0486347
KEGG_TYPE I DIABETES MELLITUS	0.0487785
KEGG_T CELL RECEPTOR SIGNALING PATHWAY	0.0489055
REACT_REGULATION OF APOPTOSIS	0.0491522
WIP_HS_FATTY_ACID,_TRIACYLGLYCEROL,_AND_KETONE_BODY_METABOLISM	0.0491861
REACT_VIF-MEDIATED DEGRADATION OF APOBEC3G	0.0498867
KEGG_PATHOGENIC ESCHERICHIA COLI INFECTION	0.0508154
REACT_GLUCONEOGENESIS	0.0510348
NCI_CDC42_PATHWAY	0.0511301
KEGG_ALLOGRAFT REJECTION	0.0519134
BIOC_CHEMICALPATHWAY	0.0520006
KEGG_VEGF SIGNALING PATHWAY	0.0524705
WIP_HS_IL-6_SIGNALING_PATHWAY	0.0524899
KEGG_INOSITOL PHOSPHATE METABOLISM	0.0527782
WIP_HS_IL-4_SIGNALING_PATHWAY	0.0528342
REACT_IMMUNOREGULATORY INTERACTIONS BETWEEN A LYMPHOID AND A NON-LYMPHOID CELL	0.0548519
WIP_HS_LYMPHOCYTE_TARBASE	0.0562643
KEGG_MUCIN TYPE O-GLYCAN BIOSYNTHESIS	0.0611245
BIOC_KERATINOCYTEPATHWAY	0.0611932
NCI_TCR_PATHWAY	0.0616168
NCI_CD8TCRDOWNSTREAMPATHWAY	0.0619317
KEGG_GRAFT-VERSUS-HOST DISEASE	0.0619457
REACT_DOWNSTREAM TCR SIGNALING	0.0620514
WIP_HS_EPITHELIUM_TARBASE	0.062106
REACT_CD28 CO-STIMULATION	0.0622723
NCI_ERBB2ERBB3PATHWAY	0.0624537
KEGG_CYSTEINE AND METHIONINE METABOLISM	0.0658035
WIP_HS_CELL_SURFACE_INTERACTIONS_AT_THE_VASCULAR_WALL	0.0681316
BIOC_FMLPPATHWAY	0.0681685
REACT_MITOTIC M-M_G1 PHASES	0.0690693
REACT_PROTEIN FOLDING	0.0693079
NCI_SMAD2_3PATHWAY	0.0696288
REACT_APC_C_CDH1 MEDIATED DEGRADATION OF CDC20 AND OTHER APC_C_CDH1 TARGETED PROTEINS IN LATE MITOSIS_EARLY G1	0.069717
REACT_AUTODEGRADATION OF CDH1 BY CDH1_APC_C	0.0701039
WIP_HS_MICRORNAS_IN_CARDIOMYOCYTE_HYPERTROPHY	0.0703139
REACT_SYNTHESIS OF DNA	0.0728709
KEGG_GALACTOSE METABOLISM	0.0734241
WIP_HS_MUSCLE_CELL_TARBASE	0.0748706
BIOC_ERK5PATHWAY	0.0749818
REACT_G1_S TRANSITION	0.0751675
REACT_MITOCHONDRIAL TRNA AMINOACYLATION	0.0752553
REACT_S PHASE	0.0753256
NCI_EPHA2_FWDPATHWAY	0.0754435
NCI_TXA2PATHWAY	0.0754657
NCI_ANTHRAXPATHWAY	0.0754683
BIOC_CXCR4PATHWAY	0.0754863
REACT_CD28 DEPENDENT PI3K_AKT SIGNALING	0.0755529
REACT_MITOTIC G2-G2_M PHASES	0.0759425
REACT_RECRUITMENT OF MITOTIC CENTROSOME PROTEINS AND COMPLEXES	0.0760132
NCI_HNF3BPATHWAY	0.0762352
NCI_FCER1PATHWAY	0.0762444
KEGG_CIRCADIAN RHYTHM - MAMMAL	0.0765465
REACT_CELL CYCLE CHECKPOINTS	0.0766813
WIP_HS_IL-3_SIGNALING_PATHWAY	0.0769321
BIOC_SPPAPATHWAY	0.0770501
REACT_PLATELET ACTIVATION	0.0771764
REACT_INTERLEUKIN-3, 5 AND GM-CSF SIGNALING	0.0777066
REACT_FORMATION OF PLATELET PLUG	0.0777353
REACT_HOST INTERACTIONS OF HIV FACTORS	0.0777568
NCI_PDGFRBPATHWAY	0.0778818
WIP_HS_INTERFERON_ALPHA-BETA_SIGNALING	0.0803165
BIOC_IL2RBPATHWAY	0.0806637
REACT_METABOLISM OF CARBOHYDRATES	0.0810038
REACT_CENTROSOME MATURATION	0.0821496
WIP_HS_KIT_RECEPTOR_SIGNALING_PATHWAY	0.0823355
REACT_G2_M TRANSITION	0.0826261
KEGG_HERPES SIMPLEX INFECTION	0.0826485
WIP_HS_SIGNALING_BY_INSULIN_RECEPTOR	0.0829125
KEGG_RIBOSOME BIOGENESIS IN EUKARYOTES	0.083766
NCI_P38_MKK3_6PATHWAY	0.0838011
NCI_NETRIN_PATHWAY	0.0848316
NCI_AR_NONGENOMIC_PATHWAY	0.0850943
KEGG_DORSO-VENTRAL AXIS FORMATION	0.0851578
REACT_PLATELET ACTIVATION TRIGGERS	0.0851698
NCI_CD8TCRPATHWAY	0.085432
REACT_ASSOCIATION OF TRIC_CCT WITH TARGET PROTEINS DURING BIOSYNTHESIS	0.0855509
NCI_CASPASE_PATHWAY	0.0856562
BIOC_PYK2PATHWAY	0.0868857
KEGG_FC GAMMA R-MEDIATED PHAGOCYTOSIS	0.0870511
REACT_CELL CYCLE, MITOTIC	0.0897437
REACT_HEMOSTASIS	0.0897564
KEGG_TUBERCULOSIS	0.0898615
KEGG_AUTOIMMUNE THYROID DISEASE	0.0923412
WIP_HS_METABOLISM_OF_CARBOHYDRATES	0.0966423
KEGG_ENDOMETRIAL CANCER	0.0976542
REACT_HIV INFECTION	0.0976941
REACT_PD-1 SIGNALING	0.0979367
KEGG_CELL ADHESION MOLECULES (CAMS)	0.0980745
BIOC_IL12PATHWAY	0.0987619
KEGG_CHAGAS DISEASE (AMERICAN TRYPANOSOMIASIS)	0.0991191
KEGG_VIBRIO CHOLERAE INFECTION	0.0994256
NCI_THROMBIN_PAR1_PATHWAY	0.0998791
WIP_HS_ALPHA_6_BETA_4_SIGNALING_PATHWAY	0.099928
WIP_HS_INTRINSIC_PATHWAY_FOR_APOPTOSIS	0.101642
REACT_DNA REPLICATION	0.10195
KEGG_PENTOSE PHOSPHATE PATHWAY	0.102795
WIP_HS_ANGIOGENESIS_OVERVIEW	0.10304
REACT_CLASS I MHC MEDIATED ANTIGEN PROCESSING & PRESENTATION	0.1035
REACT_MITOTIC G1-G1_S PHASES	0.103752
NCI_IL23PATHWAY	0.105719
REACT_ASPARAGINE N-LINKED GLYCOSYLATION	0.106795
WIP_HS_GLYCOLYSIS_AND_GLUCONEOGENESIS	0.107167
WIP_HS_NOTCH_SIGNALING_PATHWAY	0.107235
REACT_CHAPERONIN-MEDIATED PROTEIN FOLDING	0.108692
BIOC_PTENPATHWAY	0.114205
NCI_IL6_7PATHWAY	0.114875
WIP_HS_FAS_PATHWAY_AND_STRESS_INDUCTION_OF_HSP_REGULATION	0.115017
WIP_HS_ENDOCHONDRAL_OSSIFICATION	0.115284
WIP_HS_SREBP_SIGNALLING	0.115331
WIP_HS_DNA_DAMAGE_RESPONSE_(ONLY_ATM_DEPENDENT)	0.115562
KEGG_SNARE INTERACTIONS IN VESICULAR TRANSPORT	0.115836
REACT_NUCLEOTIDE-BINDING DOMAIN, LEUCINE RICH REPEAT CONTAINING RECEPTOR (NLR) SIGNALING PATHWAYS	0.115909
NCI_RAC1_REG_PATHWAY	0.1165
REACT_TCR SIGNALING	0.116613
WIP_HS_ADIPOCYTE_TARBASE	0.118246
WIP_HS_RANKL-RANK_SIGNALING_PATHWAY	0.118691
WIP_HS_EBV_LMP1_SIGNALING	0.119204
BIOC_ERKPATHWAY	0.119668
REACT_RHO GTPASE CYCLE	0.119994
REACT_INTRINSIC PATHWAY FOR APOPTOSIS	0.120446
KEGG_FRUCTOSE AND MANNOSE METABOLISM	0.120497
WIP_HS_SQUAMOUS_CELL_TARBASE	0.121202
KEGG_BACTERIAL INVASION OF EPITHELIAL CELLS	0.121507
BIOC_DEATHPATHWAY	0.122572
REACT_INTEGRIN CELL SURFACE INTERACTIONS	0.123132
REACT_SIGNALING BY RHO GTPASES	0.128063
WIP_HS_TNF-ALPHA-NF-KB_SIGNALING_PATHWAY	0.128408
NCI_IFNGPATHWAY	0.130251
NCI_ERBB1_INTERNALIZATION_PATHWAY	0.130604
REACT_PLATELET DEGRANULATION	0.13257
BIOC_IGF1RPATHWAY	0.132796
BIOC_TPOPATHWAY	0.132931
KEGG_NON-SMALL CELL LUNG CANCER	0.132982
NCI_CXCR4_PATHWAY	0.133381
BIOC_AT1RPATHWAY	0.134733
REACT_APOPTOTIC CLEAVAGE OF CELLULAR PROTEINS	0.135296
KEGG_AMYOTROPHIC LATERAL SCLEROSIS (ALS)	0.137184
REACT_MICRORNA (MIRNA) BIOGENESIS	0.137675
NCI_LYMPHANGIOGENESIS_PATHWAY	0.138015
REACT_PLATELET AGGREGATION (PLUG FORMATION)	0.138141
WIP_HS_AMPK_SIGNALING	0.140583
BIOC_GLEEVECPATHWAY	0.140706
BIOC_CREBPATHWAY	0.140808
NCI_FGF_PATHWAY	0.142711
NCI_IL8CXCR2_PATHWAY	0.143273
WIP_HS_ASPARAGINE_N-LINKED_GLYCOSYLATION	0.143644
REACT_DOWN-STREAM SIGNAL TRANSDUCTION	0.143997
NCI_ERBB4_PATHWAY	0.145712
KEGG_TYPE II DIABETES MELLITUS	0.145889
KEGG_CITRATE CYCLE (TCA CYCLE)	0.150397
KEGG_ENDOCYTOSIS	0.150445
KEGG_PROGESTERONE-MEDIATED OOCYTE MATURATION	0.152651
REACT_TRIGLYCERIDE BIOSYNTHESIS	0.153108
REACT_TRNA AMINOACYLATION	0.153348
KEGG_GNRH SIGNALING PATHWAY	0.153478
REACT_RECYCLING PATHWAY OF L1	0.153609
REACT_INTERACTIONS OF THE IMMUNOGLOBULIN SUPERFAMILY (IGSF) MEMBER PROTEINS	0.153918
BIOC_EDG1PATHWAY	0.153946
WIP_HS_TOLL-LIKE_RECEPTOR_SIGNALING_PATHWAY	0.15397
NCI_ATR_PATHWAY	0.15505
BIOC_NKCELLSPATHWAY	0.15665
KEGG_DILATED CARDIOMYOPATHY	0.159641
BIOC_GHPATHWAY	0.159818
NCI_ER_NONGENOMIC_PATHWAY	0.161285
WIP_HS_IL-5_SIGNALING_PATHWAY	0.16171
REACT_REGULATORY RNA PATHWAYS	0.162653
REACT_OPIOID SIGNALLING	0.166288
BIOC_P38MAPKPATHWAY	0.166532
NCI_CERAMIDE_PATHWAY	0.17131
NCI_PTP1BPATHWAY	0.171403
REACT_SIGNALING BY INTERLEUKINS	0.171405
NCI_UPA_UPAR_PATHWAY	0.171914
KEGG_OTHER GLYCAN DEGRADATION	0.172018
NCI_PI3KPLCTRKPATHWAY	0.172456
BIOC_TIDPATHWAY	0.172633
KEGG_CHEMOKINE SIGNALING PATHWAY	0.172759
NCI_IGF1_PATHWAY	0.172959
KEGG_CARBOHYDRATE DIGESTION AND ABSORPTION	0.173263
REACT_INTEGRIN ALPHAIIB BETA3 SIGNALING	0.17345
BIOC_PTDINSPATHWAY	0.174723
REACT_APOPTOTIC EXECUTION PHASE	0.178825
WIP_HS_REGULATION_OF_TOLL-LIKE_RECEPTOR_SIGNALING_PATHWAY	0.178964
REACT_REGULATION OF MRNA STABILITY BY PROTEINS THAT BIND AU-RICH ELEMENTS	0.179215
WIP_HS_INFLAMMATORY_RESPONSE_PATHWAY	0.179757
KEGG_FATTY ACID ELONGATION	0.18053
KEGG_AFRICAN TRYPANOSOMIASIS	0.180613
KEGG_GAP JUNCTION	0.181748
KEGG_APOPTOSIS	0.181853
NCI_KITPATHWAY	0.18205
KEGG_ADIPOCYTOKINE SIGNALING PATHWAY	0.183205
REACT_CELL-EXTRACELLULAR MATRIX INTERACTIONS	0.187204
REACT_SIGNALING BY EGFR	0.187404
REACT_RESPONSE TO ELEVATED PLATELET CYTOSOLIC CA2+	0.187468
KEGG_SHIGELLOSIS	0.188822
KEGG_TOLL-LIKE RECEPTOR SIGNALING PATHWAY	0.18923
REACT_TRANSPORT TO THE GOLGI AND SUBSEQUENT MODIFICATION	0.189251
NCI_NEPHRIN_NEPH1_PATHWAY	0.191472
KEGG_OSTEOCLAST DIFFERENTIATION	0.193242
BIOC_TCRPATHWAY	0.193829
NCI_NCADHERINPATHWAY	0.194484
REACT_METABOLISM OF MRNA	0.195727
BIOC_MITOCHONDRIAPATHWAY	0.19836
REACT_LOSS OF PROTEINS REQUIRED FOR INTERPHASE MICROTUBULE ORGANIZATIONÂ FROM THE CENTROSOME	0.199119
REACT_POST-TRANSLATIONAL PROTEIN MODIFICATION	0.201669
BIOC_PROTEASOMEPATHWAY	0.201983
NCI_ANGIOPOIETINRECEPTOR_PATHWAY	0.202332
WIP_HS_APOPTOSIS_MODULATION_BY_HSP70	0.202789
NCI_ENDOTHELINPATHWAY	0.203194
BIOC_RASPATHWAY	0.203212
WIP_HS_TOR_SIGNALING	0.203292
REACT_TRANSLOCATION OF ZAP-70 TO IMMUNOLOGICAL SYNAPSE	0.203305
KEGG_REGULATION OF ACTIN CYTOSKELETON	0.20354
REACT_LOSS OF NLP FROM MITOTIC CENTROSOMES	0.207327
KEGG_AMINO SUGAR AND NUCLEOTIDE SUGAR METABOLISM	0.207781
KEGG_PHOSPHATIDYLINOSITOL SIGNALING SYSTEM	0.207871
KEGG_PHAGOSOME	0.208697
NCI_AMB2_NEUTROPHILS_PATHWAY	0.20913
REACT_N-GLYCAN ANTENNAE ELONGATION IN THE MEDIAL_TRANS-GOLGI	0.210422
REACT_METABOLISM OF PROTEINS	0.21186
REACT_THE ROLE OF NEF IN HIV-1 REPLICATION AND DISEASE PATHOGENESIS	0.212454
KEGG_ONE CARBON POOL BY FOLATE	0.21808
REACT_POST NMDA RECEPTOR ACTIVATION EVENTS	0.220169
WIP_HS_MAPK_CASCADE	0.22066
REACT_ANTIGEN PROCESSING_ UBIQUITINATION & PROTEASOME DEGRADATION	0.220741
WIP_HS_B_CELL_RECEPTOR_SIGNALING_PATHWAY	0.221341
KEGG_NOTCH SIGNALING PATHWAY	0.22421
BIOC_RACCYCDPATHWAY	0.22549
KEGG_OOCYTE MEIOSIS	0.227598
BIOC_PDGFPATHWAY	0.229091
NCI_PRLSIGNALINGEVENTSPATHWAY	0.232942
BIOC_VEGFPATHWAY	0.23507
NCI_NFKAPPABATYPICALPATHWAY	0.237452
KEGG_PRIMARY IMMUNODEFICIENCY	0.240793
NCI_MET_PATHWAY	0.24083
KEGG_SALIVARY SECRETION	0.240889
REACT_EFFECTS OF PIP2 HYDROLYSIS	0.241165
KEGG_ALZHEIMER'S DISEASE	0.241205
BIOC_MTORPATHWAY	0.241413
BIOC_EGFPATHWAY	0.242161
NCI_INTEGRIN3_PATHWAY	0.248759
BIOC_GSK3PATHWAY	0.249328
REACT_ACTIVATION OF KAINATE RECEPTORS UPON GLUTAMATE BINDING	0.249803
BIOC_EIF4PATHWAY	0.2499
GSEA_report_DOWN Response Old vs Reponse Young
NAME	FDR q-val
REACT_OLFACTORY SIGNALING PATHWAY	0.243878
