# Supplementary material for: Differences in genome-wide gene expression response in peripheral blood mononuclear cells between young and old men upon caloric restriction
Source: Genes Nutr. 2016 May 6;11:13. doi: 10.1186/s12263-016-0528-0 (PMC4968441; doi:10.1186/s12263-016-0528-0)
Supplement: Additional file 5: — Ingenuity Pathway Analysis Upstream regulators output used for Additional file 1: Table S1 (A) baseline, (B) response to intervention in young men, and (C) response to intervention in old men. (ZIP 27 kb) [file 12263_2016_528_MOESM5_ESM.zip]

Archive with 3 entries (3 files):
- Supplemental data 5/Genes&Nutrition_Revisions_Supplemental data 4A_Upstream regulators Baseline OldvsYoung.xlsx
- Supplemental data 5/Genes&Nutrition_Revisions_Supplemental data 4B_Upstream regulators Young.xlsx
- Supplemental data 5/Genes&Nutrition_Revisions_Supplemental data 4C_Upstream regulators Old.xlsx
