# Supplementary material for: Differences in genome-wide gene expression response in peripheral blood mononuclear cells between young and old men upon caloric restriction
Source: Genes Nutr. 2016 May 6;11:13. doi: 10.1186/s12263-016-0528-0 (PMC4968441; doi:10.1186/s12263-016-0528-0)
Supplement: Additional file 5: — Ingenuity Pathway Analysis Upstream regulators output used for Additional file 1: Table S1 (A) baseline, (B) response to intervention in young men, and (C) response to intervention in old men. (ZIP 27 kb) [file 12263_2016_528_MOESM5_ESM.zip › Supplemental data 5/Genes&Nutrition_Revisions_Supplemental data 4A_Upstream regulators Baseline OldvsYoung.xlsx]

## Sheet: Regulators Baseline OvsY
© 2000-2013 Ingenuity Systems, Inc. All rights reserved.
Upstream Regulator	Log Ratio	Molecule Type	Predicted Activation State	Activation z-score	Notes	p-value of overlap	Target molecules in dataset	Mechanistic Network
IFNA2	0,000	cytokine	Activated	3,272		1,68E-04	CXCL10,FAS,IFI44L,IFIT2,IFIT3,ISG15,MMP9,RB1,SOCS2,TDRD7,UBE2L6
IFNG	0,282	cytokine	Activated	2,934		1,85E-05	BCL2A1,C1QB,C1QC,CDK2,CDK4,CIITA,CXCL10,EPOR,FAS,GCH1,HDAC9,HLA-G,IFI44L,IFIT3,ISG15,KLF6,MMP9,MORC2,MX2,PIGR,RTDR1,SERPINA5,SOCS2,STAT2,TNFSF13B,TRIB2
IFNL1	-0,048	cytokine	Activated	2,630	bias	4,94E-03	CXCL10,IFI44L,IFIT2,IFIT3,ISG15,TDRD7,UBE2L6
MAPK1	0,065	kinase	Inhibited	-2,985		1,12E-01	IFIT2,IFIT3,ISG15,LAP3,MX2,PLXDC1,STAT2,TDRD7,UBE2L6
TGM2	0,112	enzyme		1,107		6,49E-04	ATP1B3,BCL2A1,CDK6,CXCL10,FERMT1,FFAR2,GTPBP10,IFIT2,IFIT3,ITGA6,MMP9,MORC2,PNRC1,SIGLEC12,SLFN5,TOR1B,VSIG4
TNF	-0,010	cytokine		0,870		8,23E-03	APOBEC3B,BCL2A1,CCR7,CHST2,CXCL10,EFNA1,ETS1,EXT1,FAS,GCH1,HDAC9,IFIT3,IGFBP2,IRAK3,KLF6,LBP,MFHAS1,MMP9,MYC,NPM3,PIGR,TDRD7,TGFBR2,TNFSF13B,TRAF1
