# Supplementary material for: Differences in genome-wide gene expression response in peripheral blood mononuclear cells between young and old men upon caloric restriction
Source: Genes Nutr. 2016 May 6;11:13. doi: 10.1186/s12263-016-0528-0 (PMC4968441; doi:10.1186/s12263-016-0528-0)
Supplement: Additional file 5: — Ingenuity Pathway Analysis Upstream regulators output used for Additional file 1: Table S1 (A) baseline, (B) response to intervention in young men, and (C) response to intervention in old men. (ZIP 27 kb) [file 12263_2016_528_MOESM5_ESM.zip › Supplemental data 5/Genes&Nutrition_Revisions_Supplemental data 4B_Upstream regulators Young.xlsx]

## Sheet: Regulators Young
© 2000-2013 Ingenuity Systems, Inc. All rights reserved.
Upstream Regulator	Log Ratio	Molecule Type	Predicted Activation State	Activation z-score	p-value of overlap	Target molecules in dataset	Mechanistic Network
CD28	0,187	transmembrane receptor	Activated	2,213	4,67E-01	ATM,FASLG,GZMB,ORAI3,TBX21
CD24		other	Activated	2,236	6,20E-02	ADRB2,ATF3,BCLAF1,ICAM1,JMJD1C,OASL,SFPQ,TPP2,TRAFD1,VPS13B
CD3		complex	Activated	2,397	4,89E-01	ATM,ETS1,FASLG,GZMB,ORAI3,TBX21
GAPDH	-0,026	enzyme	Activated	2,433	6,81E-03	CXCL1,IFI6,OAS1,OAS3,UBE2L6,WARS
MAPK1	-0,148	kinase	Activated	3,630	1,19E-02	CD84,CHST7,COL7A1,EIF2AK2,H2AFV,HIC2,IFI35,IFI6,IFIT3,L3MBTL1,MMP28,OAS1,OAS3,OASL,SPRY4,TRPC1,UBE2L6
TGM2	0,005	enzyme	Inhibited	-4,375	1,23E-03	C3,CCRL2,CD86,CX3CR1,DEFA4,FERMT1,HK3,IFI35,IFI6,IFIT3,KIAA0513,LILRA5,LY6E,MT2A,OAS1,OAS3,OASL,PAK1,PLEKHO2,SAMD9L,SLAMF7,TAF4B,TRMT13
IFNA2	0,057	cytokine	Inhibited	-3,138	1,08E-03	C19orf66,EIF2AK2,GBP2,HSH2D,IFI35,IFI6,IFIT3,IRF1,LILRB4,LY6E,OAS1,OAS3,UBE2L6
EIF2AK2	-0,175	kinase	Inhibited	-2,828	1,10E-02	BHLHE40,EIF2AK2,IFI35,IFI6,OAS1,OAS3,PSMB10,UBE2L6
TP63	0,095	transcription regulator	Inhibited	-2,236	1,00E00	ADA,BHLHE40,F2R,IGFBP6,IGFBP7,PTPN12,RBBP8
IFNG	-0,084	cytokine	Inhibited	-2,052	1,40E-02	ATF3,CCRL2,CD86,CELSR1,CXCL1,CYBB,EIF2AK2,ERBB2,GBP2,ICAM1,IFI6,IFIT3,IL15,IRF1,KCTD7,OAS1,OAS3,OASL,RTP4,SERPINB9,TAB1,THEMIS2,TLR5,TNFRSF1B,TNFSF13B,TYMP,YLPM1
TNF	-0,144	cytokine		-1,993	2,61E-01	ALDH2,BHLHE40,BID,CD86,CHST2,CXCL1,CYBB,ETS1,HIVEP1,ICAM1,IFIT3,IL15,IRF1,NQO1,OAS1,OASL,PPARD,PPP2R1B,PSMB10,PTPN12,RGS2,SERPINB9,TNFRSF1B,TNFSF13B,TP53I3,TPST1,TRAF4,TYMP
