# Supplementary material for: Differences in genome-wide gene expression response in peripheral blood mononuclear cells between young and old men upon caloric restriction
Source: Genes Nutr. 2016 May 6;11:13. doi: 10.1186/s12263-016-0528-0 (PMC4968441; doi:10.1186/s12263-016-0528-0)
Supplement: Additional file 5: — Ingenuity Pathway Analysis Upstream regulators output used for Additional file 1: Table S1 (A) baseline, (B) response to intervention in young men, and (C) response to intervention in old men. (ZIP 27 kb) [file 12263_2016_528_MOESM5_ESM.zip › Supplemental data 5/Genes&Nutrition_Revisions_Supplemental data 4C_Upstream regulators Old.xlsx]

## Sheet: Regulators Old
© 2000-2013 Ingenuity Systems, Inc. All rights reserved.
Upstream Regulator	Log Ratio	Molecule Type	Predicted Activation State	Activation z-score	p-value of overlap	Target molecules in dataset	Mechanistic Network
TAB1	0,037	enzyme	Activated	2,000	4,02E-02	IL1B,IL8,JUN,RGS2
CD24		other	Activated	2,121	6,39E-03	BIK,CAV1,FRYL,IL8,OGG1,PHF10,PPP1R15A,RANBP2,SFPQ,SLC30A1,UPF2,VPS13B,ZNF302
IL13	0,077	cytokine	Activated	2,309	2,83E-01	ADAM15,CCL2,CD52,EVL,IL1B,IL8,IRAK3,PCM1,PFKP,PIEZO1,PLCXD1,TGM2,TMC6
SATB1	0,055	transcription regulator	Activated	2,414	9,20E-02	DSTYK,ENOSF1,GATA3,HSPA8,NR4A2,NUP153,PTGS2,S1PR1,SGK1
COL18A1	-0,011	other	Activated	3,000	1,70E-02	APC,CCL2,F7,FOS,JUN,JUNB,PTGS2,TNFRSF21,VEGFA
PDGF BB		complex	Inhibited	-4,026	5,16E-09	BRAP,CCL2,DUSP1,DUSP6,EGR1,EGR2,FOS,FOSB,IER2,IER3,IL1B,IL8,JUN,JUNB,NR4A2,PPP1R15A,RGS2,SGK1,SOCS3,TRIB1,ZFP36	ERK,JUN,Jnk,PDGF BB,STAT3
ERK		group	Inhibited	-3,538	7,29E-04	CCL2,DUSP1,EGR1,FOS,FOXO1,HBEGF,ICAM3,IL8,JUN,JUNB,PTGS2,TGM2,ZFP36	ERK,ERK1/2,JUN,STAT3,TNF
CCL5	0,091	cytokine	Inhibited	-2,985	6,15E-04	CCL2,CCR1,DUSP1,DUSP6,IER2,IL1B,IL8,SGK1,SQLE
Jnk		group	Inhibited	-2,960	3,71E-03	BRCA1,CCL2,DUSP1,IL1B,IL8,JUN,MIR155HG,PTGS2,TGM2,ZFP36	JUN,Jnk,TNF
F7	-0,181	peptidase	Inhibited	-2,772	9,95E-05	EGR1,FOS,HBEGF,IER2,IL1B,IL8,VEGFA,ZFP36	ERK1/2,F7,STAT3
CSF2	-0,108	cytokine	Inhibited	-2,722	3,14E-04	CCL2,CCR1,CD1A,DUSP6,EGR2,IER3,IL1B,IL8,IRF5,ITGA4,LTB,PMP22,TLR4,UPP1
STAT3	0,071	transcription regulator	Inhibited	-2,598	1,19E-04	CCL2,CD274,DLEC1,DNMT3B,EGR2,FOS,IL18R1,IL8,JUNB,MAP2K5,NR4A2,PMAIP1,PTGS2,SGK1,SLAMF1,SOCS3,VEGFA
IL1B	-0,640	cytokine	Inhibited	-2,488	1,19E-01	CCL2,CCR6,CD40LG,DUSP1,EGR1,IL1B,IL8,NR4A2,PTGS2,RORC,SCNN1A,SOCS3,TLR4,TNFAIP6,VEGFA
IL6	-0,005	cytokine	Inhibited	-2,425	1,55E-01	CCL2,ENO2,FOS,JUNB,PTGS2,SGK1,TGM2,TNFRSF25,VEGFA
CEBPA		transcription regulator	Inhibited	-2,345	8,62E-02	ASNS,BIK,BTG2,FOXO1,GAL,IL8,LYL1,NFIL3,PTGS2,RGS2,TRIB1
ERK1/2		group	Inhibited	-2,256	2,79E-03	BRCA1,CCL2,EGR1,FOS,H19,HBEGF,IL1B,IL8,JUN,JUNB,PTGS2,SGK1,VEGFA	ERK1/2,JUN,STAT3,TNF
FOXL2		transcription regulator	Inhibited	-2,236	1,81E-01	FOS,IER3,PPP1R15A,PTGS2,RGS2
PRKCA	0,180	kinase	Inhibited	-2,219	6,70E-02	CCL2,EGR1,JUN,PTGS2,RHOBTB3,VEGFA
TNF	0,111	cytokine	Inhibited	-2,219	5,28E-03	BIK,BTG2,CCL2,CD274,CD40LG,CYLD,CYP17A1,CYP27A1,DUSP1,EGR1,EHD1,FOS,H19,HBEGF,IER3,IL17RB,IL1B,IL8,IRAK3,IRF5,ITGA4,JUN,LTB,MEOX1,MFHAS1,NR4A2,NUP98,PMAIP1,PPP1R15A,PPP2R1B,PTGS2,RGS2,SERPINB10,SQLE,TAPBP,TH,TLR4,TRAF1,VEGFA	ERK,ERK1/2,JUN,Jnk,PI3K (complex),STAT3,TNF
P38 MAPK		group	Inhibited	-2,131	1,21E-02	CCL2,DGKA,EGR1,EGR2,FOS,IL1B,IL8,IRF6,JUN,PTGS2,SCNN1A,TRIB1,VEGFA
EGF	0,002	growth factor	Inhibited	-2,072	1,53E-02	DUSP1,DUSP6,FOS,IL8,PTGS2,TFPI2,VEGFA
IL1		group	Inhibited	-2,000	1,33E-02	CCL2,FOS,IL8,PTGS2
SELPLG	-0,008	other	Inhibited	-2,000	9,40E-02	CCL2,FOS,IL1B,IL8
SPDEF	-0,199	transcription regulator	Inhibited	-2,000	2,59E-01	APC,ITGA6,LAMC1,PRKCA,ZEB1
IFNG	0,103	cytokine		0,792	3,48E-02	APOL6,BTN3A1,CASP8,CCL2,CD2,CD274,CD40LG,CYLD,GGA1,IL17RB,IL1B,IL8,JAK3,JUNB,KCTD7,LGALS9,MORC2,NF1,NLRC5,PMAIP1,PTGS2,RTDR1,SOCS3,TAP2,TLR4,TRIB2
